# Supplementary material for: The spike of SARS-CoV-2 promotes metabolic rewiring in hepatocytes
Source: Commun Biol. 2022 Aug 17;5:827. doi: 10.1038/s42003-022-03789-9 (PMC9383691; doi:10.1038/s42003-022-03789-9)
Supplement: Supplementary file 4 — Supplementary Data 1 [file 42003_2022_3789_MOESM4_ESM.xlsx]

## Sheet: hACE2+ vs hACE2-
T: Accession	T: Description	C: Student's T-test Significant hACE2-_hACE2+	C: Student's T-test significant	N: Peptides	N: Razor + unique peptides	N: Unique peptides	N: -Log Student's T-test p-value hACE2-_hACE2+	N: Student's T-test Difference hACE2-_hACE2+	p value	hACE2+/-	N: Student's T-test Test statistic hACE2-_hACE2+	hACE2-_1	hACE2-_2	hACE2-_3	hACE2-_4	hACE2+_1	hACE2+_2	hACE2+_3	hACE2+_4
Q99M28	RNPS1_MOUSE RNA-binding protein with serine-rich domain 1 OS=Mus musculus OX=10090 GN=Rnps1 PE=1 SV=1	+	hACE2-_hACE2+	6	6	6	3.92359	-2.58542	0.000119237	6.0019	-8.80303	14.0365	13.2174	14.4613	14.4506	16.6427	16.7073	16.6014	16.5561
Q9CPX7	RT16_MOUSE 28S ribosomal protein S16, mitochondrial OS=Mus musculus OX=10090 GN=Mrps16 PE=1 SV=1	+	hACE2-_hACE2+	8	8	8	3.91171	0.818575	0.000122543	0.567002	8.76031	16.3286	16.2346	15.9645	16.309	15.5128	15.3442	15.3463	15.359
P11672	NGAL_MOUSE Neutrophil gelatinase-associated lipocalin OS=Mus musculus OX=10090 GN=Lcn2 PE=1 SV=1	+	hACE2-_hACE2+	3	3	3	3.87113	-1.22574	0.000134546	2.33875	-8.61568	11.7317	11.5209	11.6852	11.8675	12.6397	13.0819	12.8114	13.1752
Q99KK2	NEUA_MOUSE N-acylneuraminate cytidylyltransferase OS=Mus musculus OX=10090 GN=Cmas PE=1 SV=2	+	hACE2-_hACE2+	13	13	13	3.85287	0.692394	0.000140323	0.618826	8.55128	15.4555	15.4246	15.4298	15.6253	14.823	14.8846	14.5987	14.8592
Q8C7G5	APOA5_MOUSE Apolipoprotein A-V OS=Mus musculus OX=10090 GN=Apoa5 PE=1 SV=1	+	hACE2-_hACE2+	4	4	4	3.82332	1.20375	0.000150203	0.434145	8.44795	13.6327	13.9314	14.0681	14.2789	12.8781	12.8068	12.7393	12.6718
Q9DCV3	DGAT2_MOUSE Diacylglycerol O-acyltransferase 2 OS=Mus musculus OX=10090 GN=Dgat2 PE=1 SV=1	+	hACE2-_hACE2+	3	3	3	3.74425	-2.94442	0.000180198	7.69766	-8.1767	11.0762	11.5587	11.9271	10.3897	14.4602	13.8605	14.0451	14.3638
Q9QXM0	ABHD2_MOUSE Monoacylglycerol lipase ABHD2 OS=Mus musculus OX=10090 GN=Abhd2 PE=1 SV=1	+	hACE2-_hACE2+	6	6	6	3.73446	0.944417	0.000184306	0.519639	8.14366	15.7543	15.9761	16.0438	16.1683	15.1554	14.9097	14.9074	15.1922
P17047	LAMP2_MOUSE Lysosome-associated membrane glycoprotein 2 OS=Mus musculus OX=10090 GN=Lamp2 PE=1 SV=2	+	hACE2-_hACE2+	4	4	4	3.61585	-1.31289	0.000242187	2.48439	-7.75216	13.7081	14.0918	14.1286	14.3673	15.3816	15.1046	15.531	15.53
P20852	CP2A5_MOUSE Cytochrome P450 2A5 OS=Mus musculus OX=10090 GN=Cyp2a5 PE=2 SV=1;sp	+	hACE2-_hACE2+	43	40	40	3.59404	-0.755003	0.00025466	1.68764	-7.68191	17.6407	17.38	17.7994	17.5318	18.282	18.2598	18.3925	18.4376
Q8BMJ3	IF1AX_MOUSE Eukaryotic translation initiation factor 1A, X-chromosomal OS=Mus musculus OX=10090 GN=Eif1ax PE=2 SV=3;sp	+	hACE2-_hACE2+	5	5	5	3.42866	0.717477	0.000372683	0.60816	7.16646	15.5541	15.3327	15.3557	15.704	14.8253	14.7982	14.8264	14.6266
Q8CAK3	SHFL_MOUSE Shiftless antiviral inhibitor of ribosomal frameshifting protein homolog OS=Mus musculus OX=10090 GN=Shfl PE=2 SV=1	+	hACE2-_hACE2+	3	3	2	3.42836	-1.55322	0.000372941	2.93471	-7.16555	12.0352	12.1485	11.8566	11.8678	12.9327	13.6383	13.6852	13.8648
Q923B6	STEA4_MOUSE Metalloreductase STEAP4 OS=Mus musculus OX=10090 GN=Steap4 PE=1 SV=1	+	hACE2-_hACE2+	12	12	12	3.40483	-0.681994	0.000393704	1.60436	-7.09458	17.0294	16.7411	17.0932	17.0536	17.7568	17.5158	17.7146	17.6581
O35691	PININ_MOUSE Pinin OS=Mus musculus OX=10090 GN=Pnn PE=1 SV=4	+	hACE2-_hACE2+	7	7	7	3.3663	-3.11571	0.000430229	8.66807	-6.97964	12.1214	11.2784	10.9834	12.7784	15.2236	14.8863	14.406	15.1085
P45700	MA1A1_MOUSE Mannosyl-oligosaccharide 1,2-alpha-mannosidase IA OS=Mus musculus OX=10090 GN=Man1a1 PE=1 SV=1	+	hACE2-_hACE2+	15	15	15	3.36486	-0.573877	0.000431658	1.48852	-6.97537	14.9095	15.1214	15.181	14.9026	15.7013	15.6271	15.515	15.5665
P18406	CCN1_MOUSE CCN family member 1 OS=Mus musculus OX=10090 GN=Ccn1 PE=1 SV=1	+	hACE2-_hACE2+	5	5	5	3.34643	1.64451	0.000450371	0.319855	6.92095	14.32	14.3602	14.3416	14.3818	12.9691	12.0456	12.6928	13.1182
P63276	RS17_MOUSE 40S ribosomal protein S17 OS=Mus musculus OX=10090 GN=Rps17 PE=1 SV=2	+	hACE2-_hACE2+	17	17	17	3.31101	0.373648	0.000488641	0.771828	6.81732	18.658	18.5911	18.6586	18.764	18.3176	18.24	18.4014	18.2183
P17742	PPIA_MOUSE Peptidyl-prolyl cis-trans isomerase A OS=Mus musculus OX=10090 GN=Ppia PE=1 SV=2	+	hACE2-_hACE2+	9	9	9	3.29914	1.09229	0.000502181	0.469016	6.78287	15.9121	15.6398	15.1593	15.6312	14.3868	14.5319	14.4904	14.564
P24668	MPRD_MOUSE Cation-dependent mannose-6-phosphate receptor OS=Mus musculus OX=10090 GN=M6pr PE=1 SV=1	+	hACE2-_hACE2+	3	3	3	3.27354	-0.924651	0.000532672	1.89822	-6.70905	15.8046	15.7232	16.019	16.0592	17.075	16.5466	16.9028	16.7802
Q6ZWQ0	SYNE2_MOUSE Nesprin-2 OS=Mus musculus OX=10090 GN=Syne2 PE=1 SV=2	+	hACE2-_hACE2+	2	2	2	3.2519	-3.63269	0.000559887	12.4036	-6.64714	11.5702	11.4962	13.343	12.9295	15.4233	16.6707	16.1354	15.6402
Q62093	SRSF2_MOUSE Serine/arginine-rich splicing factor 2 OS=Mus musculus OX=10090 GN=Srsf2 PE=1 SV=4	+	hACE2-_hACE2+	4	4	2	3.2257	-3.04188	0.000594703	8.23564	-6.5728	12.1256	11.945	10.7869	12.8629	14.8313	15.3157	15.1836	14.5573
P62996	TRA2B_MOUSE Transformer-2 protein homolog beta OS=Mus musculus OX=10090 GN=Tra2b PE=1 SV=1	+	hACE2-_hACE2+	5	5	5	3.20033	-1.58393	0.000630478	2.99785	-6.50144	13.346	13.3933	14.2532	13.3143	14.9239	15.1356	15.3546	15.2284
O35604	NPC1_MOUSE NPC intracellular cholesterol transporter 1 OS=Mus musculus OX=10090 GN=Npc1 PE=1 SV=2	+	hACE2-_hACE2+	5	5	5	3.08952	-1.60202	0.000813729	3.03568	-6.1968	13.3597	12.9845	13.766	12.9078	14.5633	15.0695	15.2142	14.5791
Q4VBD2	TAPT1_MOUSE Transmembrane anterior posterior transformation protein 1 OS=Mus musculus OX=10090 GN=Tapt1 PE=1 SV=2	+	hACE2-_hACE2+	6	6	6	2.99574	-1.13823	0.00100986	2.20111	-5.94766	13.054	12.918	13.7068	13.329	14.4869	14.3554	14.5374	14.1811
Q8CBB9	RSAD2_MOUSE Radical S-adenosyl methionine domain-containing protein 2 OS=Mus musculus OX=10090 GN=Rsad2 PE=1 SV=1	+	hACE2-_hACE2+	5	5	5	2.99161	-1.71044	0.00101951	3.27261	-5.93688	12.4152	11.2533	12.2477	11.8372	13.3825	13.5585	13.9866	13.6677
Q9DBH5	LMAN2_MOUSE Vesicular integral-membrane protein VIP36 OS=Mus musculus OX=10090 GN=Lman2 PE=1 SV=2	+	hACE2-_hACE2+	23	23	23	2.91158	-0.891243	0.0012258	1.85477	-5.73053	17.3029	16.9278	17.5128	17.4471	18.2191	17.9496	18.3424	18.2443
Q52KI8	SRRM1_MOUSE Serine/arginine repetitive matrix protein 1 OS=Mus musculus OX=10090 GN=Srrm1 PE=1 SV=2	+	hACE2-_hACE2+	2	2	2	2.89922	-1.84877	0.00126119	3.60193	-5.69916	11.792	12.2983	12.8051	11.4935	14.3263	14.0197	13.7918	13.6462
O70194	EIF3D_MOUSE Eukaryotic translation initiation factor 3 subunit D OS=Mus musculus OX=10090 GN=Eif3d PE=1 SV=2	+	hACE2-_hACE2+	17	17	17	2.89671	0.596408	0.0012685	0.661399	5.69278	16.2439	16.711	16.3879	16.4738	15.8475	15.9513	15.769	15.8634
Q3UTJ2	SRBS2_MOUSE Sorbin and SH3 domain-containing protein 2 OS=Mus musculus OX=10090 GN=Sorbs2 PE=1 SV=2	+	hACE2-_hACE2+	25	25	24	2.89158	0.479155	0.00128357	0.717398	5.67982	15.8387	15.7973	15.6646	15.696	15.4117	15.1524	15.1337	15.3823
Q9QXA5	LSM4_MOUSE U6 snRNA-associated Sm-like protein LSm4 OS=Mus musculus OX=10090 GN=Lsm4 PE=1 SV=1	+	hACE2-_hACE2+	3	3	3	2.86605	1.32321	0.00136129	0.399645	5.61554	13.9551	14.0633	13.8984	14.497	12.6932	12.4048	13.32	12.7029
Q5XG73	ACBD5_MOUSE Acyl-CoA-binding domain-containing protein 5 OS=Mus musculus OX=10090 GN=Acbd5 PE=1 SV=1	+	hACE2-_hACE2+	21	21	21	2.86348	-0.184916	0.00136937	1.13675	-5.6091	17.9469	17.8488	17.9278	17.9191	18.0887	18.0583	18.1683	18.067
Q8R2Y8	PTH2_MOUSE Peptidyl-tRNA hydrolase 2, mitochondrial OS=Mus musculus OX=10090 GN=Ptrh2 PE=1 SV=1	+	hACE2-_hACE2+	5	5	5	2.83184	-0.651166	0.00147286	1.57044	-5.53022	14.873	14.8549	15.3264	15.1549	15.6539	15.7624	15.7413	15.6563
P14869	RLA0_MOUSE 60S acidic ribosomal protein P0 OS=Mus musculus OX=10090 GN=Rplp0 PE=1 SV=3	+	hACE2-_hACE2+	15	15	15	2.78725	-0.562488	0.00163211	1.47681	-5.42044	16.5365	16.4648	16.6846	16.5832	16.9599	17.1155	17.3917	17.0518
P08226	APOE_MOUSE Apolipoprotein E OS=Mus musculus OX=10090 GN=Apoe PE=1 SV=2	+	hACE2-_hACE2+	28	28	28	2.76206	0.636757	0.00172958	0.643157	5.35912	17.8527	17.9401	17.8366	17.7585	17.4067	17.0578	16.9761	17.4003
P57784	RU2A_MOUSE U2 small nuclear ribonucleoprotein A OS=Mus musculus OX=10090 GN=Snrpa1 PE=1 SV=2	+	hACE2-_hACE2+	11	11	11	2.73167	0.340963	0.00185494	0.789514	5.28576	15.3137	15.4894	15.5159	15.4306	15.1995	15.1445	15.0466	14.995
Q2TPA8	HSDL2_MOUSE Hydroxysteroid dehydrogenase-like protein 2 OS=Mus musculus OX=10090 GN=Hsdl2 PE=1 SV=1	+	hACE2-_hACE2+	13	13	12	2.71765	-0.88037	0.0019158	1.84085	-5.25216	15.0342	15.3362	14.8456	14.9866	15.9501	15.5923	15.9443	16.2374
P21958	TAP1_MOUSE Antigen peptide transporter 1 OS=Mus musculus OX=10090 GN=Tap1 PE=1 SV=3	+	hACE2-_hACE2+	13	13	13	2.70372	-0.486448	0.00197824	1.40099	-5.21893	16.6266	16.7982	16.9613	16.8736	17.2092	17.1983	17.4512	17.3467
P98192	GNPAT_MOUSE Dihydroxyacetone phosphate acyltransferase OS=Mus musculus OX=10090 GN=Gnpat PE=1 SV=1	+	hACE2-_hACE2+	7	7	7	2.70257	-0.446865	0.00198349	1.36308	-5.21619	13.6427	13.8562	13.7834	13.6792	13.9851	14.2128	14.3103	14.2407
Q9CZE3	RAB32_MOUSE Ras-related protein Rab-32 OS=Mus musculus OX=10090 GN=Rab32 PE=1 SV=3	+	hACE2-_hACE2+	5	5	5	2.6527	-2.32454	0.00222485	5.00906	-5.09841	12.4135	12.0238	13.146	13.8653	15.3822	15.3209	15.4651	14.5786
Q64282	IFIT1_MOUSE Interferon-induced protein with tetratricopeptide repeats 1 OS=Mus musculus OX=10090 GN=Ifit1 PE=1 SV=2	+	hACE2-_hACE2+	8	8	8	2.63492	0.877664	0.00231782	0.544248	5.05688	14.1693	14.2558	14.2571	13.9138	13.4301	13.583	12.8785	13.1938
P53026	RL10A_MOUSE 60S ribosomal protein L10a OS=Mus musculus OX=10090 GN=Rpl10a PE=1 SV=3	+	hACE2-_hACE2+	19	19	19	2.58536	-0.228993	0.00259801	1.17202	-4.94227	18.3111	18.4577	18.2766	18.3054	18.5512	18.5113	18.5979	18.6065
Q8VCM7	FIBG_MOUSE Fibrinogen gamma chain OS=Mus musculus OX=10090 GN=Fgg PE=1 SV=1	+	hACE2-_hACE2+	42	42	42	2.56466	1.08713	0.00272483	0.470697	4.89491	20.3345	20.3002	20.1751	20.6865	19.3374	19.8098	18.9397	19.0609
E9PV24	FIBA_MOUSE Fibrinogen alpha chain OS=Mus musculus OX=10090 GN=Fga PE=1 SV=1	+	hACE2-_hACE2+	57	57	55	2.5462	1.10692	0.00284315	0.464284	4.85294	19.6833	19.9138	19.2701	19.8106	18.3624	19.0944	18.4561	18.3372
A2ATU0	DHTK1_MOUSE Probable 2-oxoglutarate dehydrogenase E1 component DHKTD1, mitochondrial OS=Mus musculus OX=10090 GN=Dhtkd1 PE=1 SV=1	+	hACE2-_hACE2+	13	13	13	2.54271	-0.749282	0.00286609	1.68096	-4.84503	13.6811	14.0983	13.9913	14.2425	14.4714	14.7792	14.832	14.9279
Q8BH24	TM9S4_MOUSE Transmembrane 9 superfamily member 4 OS=Mus musculus OX=10090 GN=Tm9sf4 PE=1 SV=1	+	hACE2-_hACE2+	11	11	11	2.53332	-1.04197	0.00292873	2.05904	-4.82378	15.7299	15.2048	15.8555	15.9795	16.5528	16.5328	17.1058	16.7461
Q9CVB6	ARPC2_MOUSE Actin-related protein 2/3 complex subunit 2 OS=Mus musculus OX=10090 GN=Arpc2 PE=1 SV=3	+	hACE2-_hACE2+	10	10	10	2.5283	0.263998	0.00296278	0.832777	4.81245	14.7381	14.8124	14.7704	14.8594	14.6428	14.5801	14.454	14.4475
Q80W54	FACE1_MOUSE CAAX prenyl protease 1 homolog OS=Mus musculus OX=10090 GN=Zmpste24 PE=1 SV=2	+	hACE2-_hACE2+	18	18	18	2.51205	-0.420196	0.00307574	1.33811	-4.77589	17.1697	17.0821	17.3521	17.2143	17.5646	17.5081	17.818	17.6083
Q8R2L5	RT18C_MOUSE 28S ribosomal protein S18c, mitochondrial OS=Mus musculus OX=10090 GN=Mrps18c PE=1 SV=1	+	hACE2-_hACE2+	2	2	2	2.5097	1.97308	0.00309243	0.254709	4.77062	15.2069	16.1371	14.3999	15.0329	13.291	12.6604	13.2838	13.6491
P97496	SMRC1_MOUSE SWI/SNF complex subunit SMARCC1 OS=Mus musculus OX=10090 GN=Smarcc1 PE=1 SV=2	+	hACE2-_hACE2+	2	2	1	2.45522	-1.36472	0.00350574	2.57526	-4.64944	12.1671	11.4079	12.5704	12.5131	13.5152	13.8626	13.2894	13.4501
O70305	ATX2_MOUSE Ataxin-2 OS=Mus musculus OX=10090 GN=Atxn2 PE=1 SV=1	+	hACE2-_hACE2+	9	9	9	2.45113	-1.06908	0.00353891	2.09809	-4.64042	13.2259	12.2468	12.9537	12.5683	13.8785	13.6872	13.68	14.0253
Q8BVA5	LDAH_MOUSE Lipid droplet-associated hydrolase OS=Mus musculus OX=10090 GN=Ldah PE=1 SV=1	+	hACE2-_hACE2+	3	3	3	2.44798	0.525554	0.00356468	0.694692	4.63348	15.6973	15.7476	15.5413	15.7601	15.4357	14.963	15.0658	15.1796
Q6NS82	RETR2_MOUSE Reticulophagy regulator 2 OS=Mus musculus OX=10090 GN=Retreg2 PE=1 SV=2	+	hACE2-_hACE2+	2	2	2	2.44493	-1.80737	0.0035898	3.50004	-4.62676	11.614	11.324	12.9831	11.6848	13.8226	13.5996	14.001	13.4123
Q3UVK0	ERMP1_MOUSE Endoplasmic reticulum metallopeptidase 1 OS=Mus musculus OX=10090 GN=Ermp1 PE=1 SV=2	+	hACE2-_hACE2+	12	12	12	2.43971	-0.540329	0.00363321	1.4543	-4.61529	14.8252	14.6778	15.1926	14.8244	15.3656	15.451	15.5205	15.3443
P47963	RL13_MOUSE 60S ribosomal protein L13 OS=Mus musculus OX=10090 GN=Rpl13 PE=1 SV=3	+	hACE2-_hACE2+	29	29	29	2.4279	0.775676	0.00373336	0.584115	4.58941	19.3025	19.4712	18.7403	19.0541	18.3098	18.373	18.259	18.5237
Q91VR5	DDX1_MOUSE ATP-dependent RNA helicase DDX1 OS=Mus musculus OX=10090 GN=Ddx1 PE=1 SV=1	+	hACE2-_hACE2+	15	15	15	2.42154	-1.05798	0.00378844	2.08201	-4.57551	14.1841	13.9414	14.8248	14.2643	15.3468	15.2841	15.7337	15.0819
P48410	ABCD1_MOUSE ATP-binding cassette sub-family D member 1 OS=Mus musculus OX=10090 GN=Abcd1 PE=1 SV=1	+	hACE2-_hACE2+	21	21	21	2.406	-0.320363	0.00392645	1.24864	-4.54164	15.8443	15.6266	15.9179	15.698	16.111	16.0389	16.1467	16.0717
Q8K0E8	FIBB_MOUSE Fibrinogen beta chain OS=Mus musculus OX=10090 GN=Fgb PE=1 SV=1	+	hACE2-_hACE2+	55	55	49	2.40381	0.985799	0.0039463	0.504946	4.53688	19.9922	20.3044	19.7593	20.401	19.0466	19.6016	18.9313	18.9341
Q9D8P4	RM17_MOUSE 39S ribosomal protein L17, mitochondrial OS=Mus musculus OX=10090 GN=Mrpl17 PE=1 SV=1	+	hACE2-_hACE2+	9	9	9	2.39269	0.754108	0.00404865	0.592913	4.51275	15.5716	15.8287	15.2929	15.5002	14.9528	14.4726	14.7232	15.0282
Q8CIM8	INT4_MOUSE Integrator complex subunit 4 OS=Mus musculus OX=10090 GN=Ints4 PE=1 SV=1	+	hACE2-_hACE2+	2	2	2	2.37727	-3.0119	0.00419498	8.06626	-4.47943	11.8244	11.8822	14.5062	11.8012	15.417	15.3715	15.7206	15.5526
P62301	RS13_MOUSE 40S ribosomal protein S13 OS=Mus musculus OX=10090 GN=Rps13 PE=1 SV=2	+	hACE2-_hACE2+	20	20	20	2.351	0.435244	0.00445656	0.739569	4.42299	18.796	18.504	18.4022	18.6671	18.0999	18.072	18.1806	18.2759
Q8C7X2	EMC1_MOUSE ER membrane protein complex subunit 1 OS=Mus musculus OX=10090 GN=Emc1 PE=1 SV=1	+	hACE2-_hACE2+	33	33	33	2.34732	-0.288098	0.00449449	1.22103	-4.41513	16.4096	16.2805	16.5221	16.2906	16.5707	16.6751	16.7102	16.6993
Q6ZPJ0	TEX2_MOUSE Testis-expressed protein 2 OS=Mus musculus OX=10090 GN=Tex2 PE=1 SV=2	+	hACE2-_hACE2+	6	6	6	2.30803	-0.724024	0.00492006	1.65178	-4.33162	13.5375	13.8638	14.1639	13.7236	14.8212	14.5141	14.5242	14.3252
P62858	RS28_MOUSE 40S ribosomal protein S28 OS=Mus musculus OX=10090 GN=Rps28 PE=1 SV=1	+	hACE2-_hACE2+	2	2	2	2.30729	-1.60204	0.00492845	3.03572	-4.33005	11.2183	11.7951	12.9676	12.1301	13.5753	13.6494	13.7803	13.5142
Q8JZZ0	UD3A2_MOUSE UDP-glucuronosyltransferase 3A2 OS=Mus musculus OX=10090 GN=Ugt3a2 PE=1 SV=2	+	hACE2-_hACE2+	23	23	19	2.29381	-0.36292	0.00508382	1.28603	-4.30162	19.3922	19.4918	19.714	19.4541	19.8888	19.9373	19.9383	19.7393
Q9DBI0	TMPS6_MOUSE Transmembrane protease serine 6 OS=Mus musculus OX=10090 GN=Tmprss6 PE=1 SV=4	+	hACE2-_hACE2+	2	2	2	2.27961	-1.11222	0.00525279	2.16178	-4.27178	12.1526	11.1201	11.4274	12.0371	12.8179	12.9859	12.5752	12.8072
Q8VC19	HEM1_MOUSE 5-aminolevulinate synthase, nonspecific, mitochondrial OS=Mus musculus OX=10090 GN=Alas1 PE=1 SV=2	+	hACE2-_hACE2+	6	6	6	2.26746	-1.46883	0.00540182	2.76797	-4.24635	13.1039	13.6944	12.5032	13.3337	15.2708	14.1816	14.6925	14.3655
Q9CZR4	CKLF8_MOUSE CKLF-like MARVEL transmembrane domain-containing protein 8 OS=Mus musculus OX=10090 GN=Cmtm8 PE=2 SV=1	+	hACE2-_hACE2+	2	2	2	2.26268	-1.47681	0.0054616	2.78333	-4.23637	12.565	11.8317	13.1043	11.594	13.6761	13.823	13.8391	13.6641
P42125	ECI1_MOUSE Enoyl-CoA delta isomerase 1, mitochondrial OS=Mus musculus OX=10090 GN=Eci1 PE=1 SV=2	+	hACE2-_hACE2+	22	22	22	2.22547	0.576458	0.00595018	0.670608	4.15913	17.9734	17.9537	17.4504	17.8357	17.1492	17.4144	17.2271	17.1166
Q80V03	ADCK5_MOUSE Uncharacterized aarF domain-containing protein kinase 5 OS=Mus musculus OX=10090 GN=Adck5 PE=2 SV=2	+	hACE2-_hACE2+	6	6	6	2.2205	-1.38908	0.00601866	2.61912	-4.14888	12.8452	12.7669	14.1517	13.4633	14.8384	14.4771	14.609	14.8589
Q9CQF8	RT63_MOUSE Ribosomal protein 63, mitochondrial OS=Mus musculus OX=10090 GN=Mrpl57 PE=1 SV=1	+	hACE2-_hACE2+	6	6	6	2.21762	0.453876	0.00605871	0.730079	4.14293	15.1369	15.3964	15.4155	15.4378	14.8202	14.8107	15.1441	14.7961
Q920E5	FPPS_MOUSE Farnesyl pyrophosphate synthase OS=Mus musculus OX=10090 GN=Fdps PE=1 SV=1	+	hACE2-_hACE2+	7	7	7	2.20371	1.31481	0.0062559	0.401978	4.11433	14.2925	15.0979	14.3809	14.4721	12.8695	13.4152	12.7872	13.9122
Q9WVD5	ORNT1_MOUSE Mitochondrial ornithine transporter 1 OS=Mus musculus OX=10090 GN=Slc25a15 PE=1 SV=1	+	hACE2-_hACE2+	25	25	25	2.20254	-0.499313	0.00627278	1.41354	-4.11193	18.7052	18.4843	18.8656	18.4814	19.0573	19.0239	19.3633	19.0894
Q9CRY7	GDPD1_MOUSE Lysophospholipase D GDPD1 OS=Mus musculus OX=10090 GN=Gdpd1 PE=1 SV=1	+	hACE2-_hACE2+	2	2	2	2.19646	-1.83251	0.00636121	3.56156	-4.09946	13.4712	11.518	12.8807	12.1568	13.9693	14.3448	14.6321	14.4105
P40630	TFAM_MOUSE Transcription factor A, mitochondrial OS=Mus musculus OX=10090 GN=Tfam PE=1 SV=2	+	hACE2-_hACE2+	22	22	22	2.19381	0.436504	0.00640015	0.738923	4.09404	17.706	17.873	17.5782	17.7152	17.249	17.1329	17.2093	17.5352
Q69ZX8	ABLM3_MOUSE Actin-binding LIM protein 3 OS=Mus musculus OX=10090 GN=Ablim3 PE=1 SV=2	+	hACE2-_hACE2+	3	3	3	2.18211	-1.52689	0.00657491	2.88164	-4.07011	12.3842	12.2201	12.1173	13.6406	14.2878	14.0335	14.3412	13.8072
Q5F2E7	NUFP2_MOUSE Nuclear fragile X mental retardation-interacting protein 2 OS=Mus musculus OX=10090 GN=Nufip2 PE=1 SV=1	+	hACE2-_hACE2+	10	10	10	2.16305	0.783329	0.00686989	0.581025	4.03134	13.5229	14.057	14.044	14.0131	13.3541	13.0229	12.7612	13.3655
Q61543	GSLG1_MOUSE Golgi apparatus protein 1 OS=Mus musculus OX=10090 GN=Glg1 PE=1 SV=1	+	hACE2-_hACE2+	4	4	4	2.15387	-1.1754	0.00701665	2.25855	-4.01273	13.4337	13.4506	13.9901	14.5247	14.969	14.6806	15.3248	15.1263
Q80X85	RT07_MOUSE 28S ribosomal protein S7, mitochondrial OS=Mus musculus OX=10090 GN=Mrps7 PE=1 SV=1	+	hACE2-_hACE2+	20	20	20	2.14792	0.515451	0.00711345	0.699574	4.00067	17.6028	17.7858	17.2581	17.4421	16.9711	16.9919	16.8832	17.1808
P62900	RL31_MOUSE 60S ribosomal protein L31 OS=Mus musculus OX=10090 GN=Rpl31 PE=1 SV=1	+	hACE2-_hACE2+	19	19	19	2.14672	0.268725	0.00713313	0.830053	3.99825	18.2573	18.2489	18.2338	18.2617	17.8038	17.9703	18.0312	18.1214
Q8VEK3	HNRPU_MOUSE Heterogeneous nuclear ribonucleoprotein U OS=Mus musculus OX=10090 GN=Hnrnpu PE=1 SV=1	+	hACE2-_hACE2+	58	58	57	2.13815	0.391364	0.00727528	0.762408	3.98096	19.9676	20.3064	19.9915	20.0854	19.7236	19.564	19.6473	19.8506
Q64471	GSTT1_MOUSE Glutathione S-transferase theta-1 OS=Mus musculus OX=10090 GN=Gstt1 PE=1 SV=4	+	hACE2-_hACE2+	6	6	6	2.12849	0.939727	0.00743892	0.521332	3.9615	14.1488	14.206	14.1268	14.3665	13.6087	13.6372	12.6497	13.1935
Q00623	APOA1_MOUSE Apolipoprotein A-I OS=Mus musculus OX=10090 GN=Apoa1 PE=1 SV=2	+	hACE2-_hACE2+	6	5	5	2.12064	1.22881	0.00757461	0.426669	3.94574	14.5227	14.2697	13.4877	14.4023	13.4755	12.6878	12.5554	13.0485
P47754	CAZA2_MOUSE F-actin-capping protein subunit alpha-2 OS=Mus musculus OX=10090 GN=Capza2 PE=1 SV=3	+	hACE2-_hACE2+	4	4	4	2.12045	0.603283	0.00757792	0.658254	3.94535	14.3435	14.1001	14.0016	14.6348	13.6599	13.8142	13.6653	13.5274
Q3TJD7	PDLI7_MOUSE PDZ and LIM domain protein 7 OS=Mus musculus OX=10090 GN=Pdlim7 PE=1 SV=1	+	hACE2-_hACE2+	13	13	13	2.10282	1.04185	0.00789187	0.485704	3.91005	15.8355	16.8689	16.0746	16.2846	15.2164	14.8443	15.5707	15.265
Q9DBL7	COASY_MOUSE Bifunctional coenzyme A synthase OS=Mus musculus OX=10090 GN=Coasy PE=1 SV=2	+	hACE2-_hACE2+	4	4	4	2.085	-0.344739	0.00822243	1.26992	-3.87455	14.3264	14.3325	14.341	14.5083	14.6565	14.7445	14.925	14.561
P11276	FINC_MOUSE Fibronectin OS=Mus musculus OX=10090 GN=Fn1 PE=1 SV=4	+	hACE2-_hACE2+	38	38	38	2.06593	0.578809	0.00859152	0.669516	3.83674	16.2643	16.7815	16.6942	16.7944	16.1171	16.2109	16.0745	15.8167
Q9DCQ3	GOT1A_MOUSE Vesicle transport protein GOT1A OS=Mus musculus OX=10090 GN=Golt1a PE=2 SV=1	+	hACE2-_hACE2+	2	2	2	2.06047	-1.22747	0.00870022	2.34156	-3.82594	11.7136	12.0747	12.681	11.2738	13.3288	13.3979	12.8914	13.0348
Q8BG81	PDIP3_MOUSE Polymerase delta-interacting protein 3 OS=Mus musculus OX=10090 GN=Poldip3 PE=1 SV=1	+	hACE2-_hACE2+	5	5	5	2.05025	1.02063	0.00890738	0.492901	3.80577	13.2156	13.684	12.9833	13.7091	12.4956	11.7887	12.6761	12.5492
P42925	PXMP2_MOUSE Peroxisomal membrane protein 2 OS=Mus musculus OX=10090 GN=Pxmp2 PE=1 SV=2	+	hACE2-_hACE2+	9	9	9	2.04424	-0.837541	0.0090315	1.787	-3.79395	17.1999	17.071	17.9587	17.4067	18.0573	18.2289	18.5332	18.167
Q9R112	SQOR_MOUSE Sulfide:quinone oxidoreductase, mitochondrial OS=Mus musculus OX=10090 GN=Sqor PE=1 SV=3	+	hACE2-_hACE2+	46	46	46	2.03767	0.233346	0.00916917	0.85066	3.78104	19.4913	19.2406	19.3169	19.3202	19.0669	19.1187	19.1945	19.0556
P25688	URIC_MOUSE Uricase OS=Mus musculus OX=10090 GN=Uox PE=1 SV=2	+	hACE2-_hACE2+	41	41	41	2.03253	0.773876	0.00927833	0.584844	3.77095	20.7375	20.6618	20.1207	20.3198	19.83	19.4354	19.4534	20.0255
Q9ET30	TM9S3_MOUSE Transmembrane 9 superfamily member 3 OS=Mus musculus OX=10090 GN=Tm9sf3 PE=1 SV=1	+	hACE2-_hACE2+	12	12	12	2.02994	-1.19301	0.00933383	2.28629	-3.76589	14.9732	14.3327	15.6212	15.556	16.4602	16.0973	16.1894	16.5082
Q6GQT6	SCAP_MOUSE Sterol regulatory element-binding protein cleavage-activating protein OS=Mus musculus OX=10090 GN=Scap PE=1 SV=1	+	hACE2-_hACE2+	2	2	2	2.02917	-0.946587	0.0093504	1.92731	-3.76436	11.2578	11.5324	12.0048	12.366	12.6024	12.735	12.8494	12.7607
Q9CXF0	KYNU_MOUSE Kynureninase OS=Mus musculus OX=10090 GN=Kynu PE=1 SV=3	+	hACE2-_hACE2+	5	5	5	2.02916	0.641961	0.00935061	0.640841	3.76434	14.7509	14.4463	14.5041	14.719	14.081	14.2952	13.9025	13.5739
Q9DCX8	IYD1_MOUSE Iodotyrosine deiodinase 1 OS=Mus musculus OX=10090 GN=Iyd PE=1 SV=1	+	hACE2-_hACE2+	20	20	20	2.02673	-0.188066	0.00940308	1.13924	-3.75959	18.4214	18.2804	18.3338	18.3891	18.502	18.5061	18.6618	18.5071
Q8K1B8	URP2_MOUSE Fermitin family homolog 3 OS=Mus musculus OX=10090 GN=Fermt3 PE=1 SV=1	+	hACE2-_hACE2+	3	3	3	2.02535	-2.33117	0.009433	5.03213	-3.75689	11.0246	12.7643	12.6989	13.6324	15.2735	13.9805	15.0986	15.0923
Q9D787	PPIL2_MOUSE RING-type E3 ubiquitin-protein ligase PPIL2 OS=Mus musculus OX=10090 GN=Ppil2 PE=1 SV=2	+	hACE2-_hACE2+	2	2	2	2.02524	-3.87516	0.00943539	14.6737	-3.75668	10.706	11.4955	12.6383	12.2592	12.9796	16.705	17.1717	15.7433
O35623	BET1_MOUSE BET1 homolog OS=Mus musculus OX=10090 GN=Bet1 PE=1 SV=1	+	hACE2-_hACE2+	3	3	3	2.02382	-0.275612	0.00946629	1.21051	-3.75388	17.1459	17.2584	17.3401	17.0731	17.5609	17.4795	17.3595	17.52
Q3UP75	UD3A1_MOUSE UDP-glucuronosyltransferase 3A1 OS=Mus musculus OX=10090 GN=Ugt3a1 PE=1 SV=1	+	hACE2-_hACE2+	15	11	11	2.01955	-0.641677	0.00955983	1.56014	-3.74553	15.4898	15.7369	16.2714	15.9624	16.549	16.4036	16.5923	16.4821
P59708	SF3B6_MOUSE Splicing factor 3B subunit 6 OS=Mus musculus OX=10090 GN=Sf3b6 PE=1 SV=1	+	hACE2-_hACE2+	2	2	2	2.00373	-0.686395	0.00991448	1.60926	-3.71468	14.3916	14.0133	14.6925	14.5134	14.7665	15.1249	15.32	15.145
Q924Z4	CERS2_MOUSE Ceramide synthase 2 OS=Mus musculus OX=10090 GN=Cers2 PE=1 SV=1	+	hACE2-_hACE2+	12	12	12	2.00086	-0.653579	0.00998022	1.57307	-3.7091	17.4431	17.6389	17.9934	17.2643	18.4057	18.0494	18.16	18.3387
Q6NZJ6	IF4G1_MOUSE Eukaryotic translation initiation factor 4 gamma 1 OS=Mus musculus OX=10090 GN=Eif4g1 PE=1 SV=1	+	hACE2-_hACE2+	28	28	26	1.99656	0.363899	0.0100795	0.777062	3.70075	15.3659	15.7752	15.4247	15.575	15.2566	15.14	15.2003	15.0883
O88343	S4A4_MOUSE Electrogenic sodium bicarbonate cotransporter 1 OS=Mus musculus OX=10090 GN=Slc4a4 PE=1 SV=2	+	hACE2-_hACE2+	12	12	12	1.99631	-0.333605	0.0100853	1.26016	-3.70025	16.0778	16.1464	16.089	15.8308	16.4598	16.2491	16.4731	16.2964
Q9DC29	ABCB6_MOUSE ATP-binding cassette sub-family B member 6, mitochondrial OS=Mus musculus OX=10090 GN=Abcb6 PE=1 SV=1	+	hACE2-_hACE2+	9	8	8	1.99141	-1.93951	0.0101998	3.83575	-3.69075	13.35	11.2418	12.9771	13.5095	14.7448	14.7476	14.825	14.519
O70310	NMT1_MOUSE Glycylpeptide N-tetradecanoyltransferase 1 OS=Mus musculus OX=10090 GN=Nmt1 PE=1 SV=1	+	hACE2-_hACE2+	6	6	5	1.98486	0.371415	0.0103548	0.773024	3.67805	14.0407	14.2208	14.4651	14.4166	13.8565	13.8825	13.9442	13.9742
Q91V04	TRAM1_MOUSE Translocating chain-associated membrane protein 1 OS=Mus musculus OX=10090 GN=Tram1 PE=1 SV=3	+	hACE2-_hACE2+	4	4	4	1.98359	-2.13234	0.0103851	4.38428	-3.67558	12.3781	11.7916	14.2796	11.91	14.6302	14.7975	14.8421	14.6189
Q61586	GPAT1_MOUSE Glycerol-3-phosphate acyltransferase 1, mitochondrial OS=Mus musculus OX=10090 GN=Gpam PE=1 SV=2	+	hACE2-_hACE2+	38	38	38	1.98195	-0.423391	0.0104244	1.34108	-3.67241	18.2342	18.0155	18.4543	18.1686	18.5868	18.5173	18.844	18.6181
Q8K1A5	TM41B_MOUSE Transmembrane protein 41B OS=Mus musculus OX=10090 GN=Tmem41b PE=1 SV=1	+	hACE2-_hACE2+	3	3	3	1.98158	1.96739	0.0104333	0.255715	3.6717	14.1301	14.9103	13.2017	14.2976	13.0486	12.6459	11.3941	11.5815
P84096	RHOG_MOUSE Rho-related GTP-binding protein RhoG OS=Mus musculus OX=10090 GN=Rhog PE=1 SV=1	+	hACE2-_hACE2+	3	2	2	1.98121	-2.13281	0.0104422	4.38571	-3.67097	11.8176	12.6837	13.8352	13.8598	15.6282	14.7515	14.5653	15.7825
O55242	SGMR1_MOUSE Sigma non-opioid intracellular receptor 1 OS=Mus musculus OX=10090 GN=Sigmar1 PE=1 SV=1	+	hACE2-_hACE2+	7	7	7	1.96871	-0.498394	0.0107471	1.41264	-3.64682	17.4518	16.96	17.4138	17.1661	17.7511	17.6082	17.9499	17.676
Q9DBW0	CP4V2_MOUSE Cytochrome P450 4V2 OS=Mus musculus OX=10090 GN=Cyp4v2 PE=1 SV=1	+	hACE2-_hACE2+	26	26	26	1.9646	-0.269634	0.0108493	1.2055	-3.6389	17.1278	16.8837	17.1151	17.048	17.4153	17.2369	17.2246	17.3764
Q9Z0U1	ZO2_MOUSE Tight junction protein ZO-2 OS=Mus musculus OX=10090 GN=Tjp2 PE=1 SV=2	+	hACE2-_hACE2+	28	28	27	1.96108	0.531745	0.0109375	0.691718	3.6321	15.6724	15.7755	15.9685	16.0465	15.6538	15.1898	15.1238	15.3686
Q8BZ36	RINT1_MOUSE RAD50-interacting protein 1 OS=Mus musculus OX=10090 GN=Rint1 PE=1 SV=2	+	hACE2-_hACE2+	3	3	3	1.93693	-1.17627	0.011563	2.25992	-3.58575	11.484	12.6305	12.7748	12.1338	13.7333	13.31	13.0692	13.6155
Q6PDM2	SRSF1_MOUSE Serine/arginine-rich splicing factor 1 OS=Mus musculus OX=10090 GN=Srsf1 PE=1 SV=3	+	hACE2-_hACE2+	4	4	4	1.92506	-2.69724	0.0118834	6.4856	-3.56306	13.4731	11.3661	13.0759	14.0355	16.3696	16.0853	14.2237	16.0609
P05366	SAA1_MOUSE Serum amyloid A-1 protein OS=Mus musculus OX=10090 GN=Saa1 PE=1 SV=2	+	hACE2-_hACE2+	5	5	5	1.92414	1.79868	0.0119086	0.287437	3.56129	14.0763	11.8367	13.6445	13.1221	11.4625	11.0413	11.7014	11.2798
P62862	RS30_MOUSE 40S ribosomal protein S30 OS=Mus musculus OX=10090 GN=Fau PE=1 SV=1	+	hACE2-_hACE2+	4	4	4	1.92198	0.915512	0.011968	0.530156	3.55717	17.1416	17.6902	16.4817	17.1671	16.0517	16.2687	16.1304	16.3679
Q8VCH6	DHC24_MOUSE Delta(24)-sterol reductase OS=Mus musculus OX=10090 GN=Dhcr24 PE=1 SV=1	+	hACE2-_hACE2+	17	17	17	1.9203	-0.431725	0.0120143	1.34885	-3.55397	16.7555	16.5783	16.9525	16.9998	17.2885	17.0382	17.3653	17.321
Q8R079	BFAR_MOUSE Bifunctional apoptosis regulator OS=Mus musculus OX=10090 GN=Bfar PE=1 SV=1	+	hACE2-_hACE2+	2	2	2	1.90999	-1.29434	0.012303	2.45265	-3.53434	11.9181	11.8974	12.2213	11.5635	13.4712	13.0597	13.9258	12.321
P62754	RS6_MOUSE 40S ribosomal protein S6 OS=Mus musculus OX=10090 GN=Rps6 PE=1 SV=1	+	hACE2-_hACE2+	22	22	22	1.90657	1.11008	0.0124002	0.463268	3.52784	20.3215	20.6029	19.2334	20.2183	18.8344	19.0153	18.8297	19.2563
Q3TC72	FAHD2_MOUSE Fumarylacetoacetate hydrolase domain-containing protein 2A OS=Mus musculus OX=10090 GN=Fahd2 PE=1 SV=1	+	hACE2-_hACE2+	4	4	4	1.90421	0.699374	0.0124678	0.615839	3.52335	14.4699	14.6805	14.1592	14.8743	13.888	13.9365	13.4867	14.0751
O70579	PM34_MOUSE Peroxisomal membrane protein PMP34 OS=Mus musculus OX=10090 GN=Slc25a17 PE=1 SV=1	+	hACE2-_hACE2+	5	5	5	1.90248	-1.23314	0.0125176	2.35078	-3.52007	14.2424	13.4607	15.1324	14.3017	15.4945	15.6737	15.3107	15.5909
P10810	CD14_MOUSE Monocyte differentiation antigen CD14 OS=Mus musculus OX=10090 GN=Cd14 PE=1 SV=1	+	hACE2-_hACE2+	2	2	2	1.89712	-2.38936	0.012673	5.23925	-3.5099	10.9109	10.6905	13.4909	11.4623	13.7175	13.6749	14.6984	14.0213
Q9DC50	OCTC_MOUSE Peroxisomal carnitine O-octanoyltransferase OS=Mus musculus OX=10090 GN=Crot PE=1 SV=1	+	hACE2-_hACE2+	20	20	20	1.89523	0.205986	0.0127283	0.866946	3.50632	17.6725	17.6409	17.4906	17.5091	17.3916	17.2988	17.4661	17.3326
Q9D2C7	BI1_MOUSE Bax inhibitor 1 OS=Mus musculus OX=10090 GN=Tmbim6 PE=1 SV=1	+	hACE2-_hACE2+	3	3	3	1.88296	-0.426377	0.013093	1.34385	-3.48309	14.7512	14.6978	15.107	15.0968	15.4859	15.3109	15.2226	15.3388
P11928	OAS1A_MOUSE 2-5-oligoadenylate synthase 1A OS=Mus musculus OX=10090 GN=Oas1a PE=1 SV=2	+	hACE2-_hACE2+	6	6	6	1.88213	-1.35202	0.0131181	2.55269	-3.48152	13.7565	13.7924	15.3907	14.3178	15.5681	15.5332	15.8634	15.7008
Q8R0X7	SGPL1_MOUSE Sphingosine-1-phosphate lyase 1 OS=Mus musculus OX=10090 GN=Sgpl1 PE=1 SV=1	+	hACE2-_hACE2+	25	25	25	1.88002	-0.276123	0.013182	1.21094	-3.47755	17.3987	17.4157	17.6489	17.5328	17.8038	17.6188	17.8103	17.8677
Q9DBM0	ABCG8_MOUSE ATP-binding cassette sub-family G member 8 OS=Mus musculus OX=10090 GN=Abcg8 PE=1 SV=1	+	hACE2-_hACE2+	5	5	5	1.87854	-1.09411	0.013227	2.13481	-3.47474	12.5656	13.0178	13.9214	13.6829	14.3134	14.4947	14.4807	14.2754
P63037	DNJA1_MOUSE DnaJ homolog subfamily A member 1 OS=Mus musculus OX=10090 GN=Dnaja1 PE=1 SV=1	+	hACE2-_hACE2+	14	14	14	1.87275	-0.40123	0.0134045	1.32063	-3.46383	15.5065	15.7701	15.6749	15.6478	16.0708	15.758	16.2176	16.1578
P97742	CPT1A_MOUSE Carnitine O-palmitoyltransferase 1, liver isoform OS=Mus musculus OX=10090 GN=Cpt1a PE=1 SV=4	+	hACE2-_hACE2+	41	41	41	1.87012	-0.504557	0.0134859	1.41869	-3.45887	19.5621	19.2029	19.9005	19.4464	20.0494	20.0242	20.0649	19.9918
O35643	AP1B1_MOUSE AP-1 complex subunit beta-1 OS=Mus musculus OX=10090 GN=Ap1b1 PE=1 SV=2	+	hACE2-_hACE2+	13	2	2	1.86965	-1.85252	0.0135005	3.6113	-3.45798	11.3529	12.6787	12.5261	13.2076	13.7918	15.3683	14.146	13.8693
P61979	HNRPK_MOUSE Heterogeneous nuclear ribonucleoprotein K OS=Mus musculus OX=10090 GN=Hnrnpk PE=1 SV=1	+	hACE2-_hACE2+	20	20	20	1.86747	-0.53543	0.0135684	1.44937	-3.45387	16.6942	16.4431	17.1583	16.9215	17.3332	17.2781	17.391	17.3566
Q8K190	SMDC1_MOUSE SAYSvFN domain-containing protein 1 OS=Mus musculus OX=10090 GN=Saysd1 PE=1 SV=1	+	hACE2-_hACE2+	2	2	2	1.86726	-4.45319	0.013575	21.905	-3.45348	10.8681	16.7787	12.3853	12.6249	16.9287	17.6386	18.055	17.8474
Q91W64	CP270_MOUSE Cytochrome P450 2C70 OS=Mus musculus OX=10090 GN=Cyp2c70 PE=1 SV=2	+	hACE2-_hACE2+	40	39	38	1.86039	-0.340399	0.0137915	1.26611	-3.44056	18.0396	17.783	18.2099	18.0319	18.4127	18.2769	18.4549	18.2815
Q8R1M2	H2AJ_MOUSE Histone H2A.J OS=Mus musculus OX=10090 GN=H2aj PE=1 SV=1	+	hACE2-_hACE2+	14	3	1	1.85894	3.42838	0.0138376	0.092887	3.43784	19.6523	21.438	17.0593	19.0934	14.7303	16.2514	15.8234	16.7244
P52196	THTR_MOUSE Thiosulfate sulfurtransferase OS=Mus musculus OX=10090 GN=Tst PE=1 SV=3	+	hACE2-_hACE2+	22	22	22	1.85722	0.560748	0.0138925	0.677951	3.43461	18.5625	18.4836	17.9713	18.2321	17.5591	17.9391	17.8826	17.6257
Q9D8V0	HM13_MOUSE Minor histocompatibility antigen H13 OS=Mus musculus OX=10090 GN=Hm13 PE=1 SV=1	+	hACE2-_hACE2+	7	7	7	1.85277	-1.00642	0.0140356	2.00892	-3.42624	16.2928	16.0787	17.3842	16.7348	17.753	17.4797	17.6342	17.6493
Q920L5	ELOV6_MOUSE Elongation of very long chain fatty acids protein 6 OS=Mus musculus OX=10090 GN=Elovl6 PE=1 SV=1	+	hACE2-_hACE2+	5	5	5	1.85071	-2.36917	0.0141023	5.16644	-3.42239	11.7162	11.2177	14.1908	11.5219	14.3815	14.7176	14.3161	14.7082
O35609	SCAM3_MOUSE Secretory carrier-associated membrane protein 3 OS=Mus musculus OX=10090 GN=Scamp3 PE=1 SV=3	+	hACE2-_hACE2+	7	7	7	1.84031	-0.58354	0.0144441	1.49852	-3.40291	16.0399	15.7641	16.4558	16.3345	16.726	16.7819	16.8848	16.5358
P50285	FMO1_MOUSE Dimethylaniline monooxygenase [N-oxide-forming] 1 OS=Mus musculus OX=10090 GN=Fmo1 PE=1 SV=1	+	hACE2-_hACE2+	42	42	42	1.83574	-0.207076	0.0145969	1.15435	-3.39437	19.1586	18.8938	19.0544	19.0106	19.2185	19.1941	19.3149	19.2182
P54751	SIA4A_MOUSE CMP-N-acetylneuraminate-beta-galactosamide-alpha-2,3-sialyltransferase 1 OS=Mus musculus OX=10090 GN=St3gal1 PE=1 SV=1	+	hACE2-_hACE2+	8	8	8	1.83357	-1.455	0.01467	2.74157	-3.39032	12.1872	13.7349	14.0849	13.5313	15.0834	14.7488	14.5865	14.9395
Q61102	ABCB7_MOUSE ATP-binding cassette sub-family B member 7, mitochondrial OS=Mus musculus OX=10090 GN=Abcb7 PE=1 SV=3	+	hACE2-_hACE2+	23	23	23	1.83332	-0.568149	0.0146784	1.48262	-3.38985	15.7338	15.7026	16.1737	15.7994	16.2141	16.352	16.792	16.324
Q3UDR8	YIPF3_MOUSE Protein YIPF3 OS=Mus musculus OX=10090 GN=Yipf3 PE=1 SV=1	+	hACE2-_hACE2+	2	2	2	1.83184	-1.33465	0.0147286	2.52214	-3.38708	11.4922	12.3665	12.8474	13.2587	13.6337	13.7554	14.1266	13.7877
Q9D1I6	RM14_MOUSE 39S ribosomal protein L14, mitochondrial OS=Mus musculus OX=10090 GN=Mrpl14 PE=1 SV=1	+	hACE2-_hACE2+	13	13	13	1.82884	0.26364	0.0148306	0.832984	3.38147	16.878	17.0138	16.7659	16.8936	16.6221	16.4892	16.7778	16.6075
Q9D0F3	LMAN1_MOUSE Protein ERGIC-53 OS=Mus musculus OX=10090 GN=Lman1 PE=1 SV=1	+	hACE2-_hACE2+	31	31	31	1.82726	-0.297806	0.0148847	1.22927	-3.37854	17.7131	17.4744	17.3992	17.3135	17.8315	17.7443	17.762	17.7538
Q60893	OL151_MOUSE Olfactory receptor 151 OS=Mus musculus OX=10090 GN=Olfr151 PE=2 SV=2	+	hACE2-_hACE2+	2	2	2	1.82589	4.39444	0.0149317	0.047549	3.37597	18.2892	19.2764	16.2983	17.2051	15.3276	15.2671	11.9444	10.9523
P33267	CP2F2_MOUSE Cytochrome P450 2F2 OS=Mus musculus OX=10090 GN=Cyp2f2 PE=1 SV=1	+	hACE2-_hACE2+	53	53	52	1.82297	-0.345655	0.0150325	1.27073	-3.37053	20.873	20.4448	20.8515	20.6706	21.0885	20.9891	21.101	21.0438
Q9Z329	ITPR2_MOUSE Inositol 1,4,5-trisphosphate receptor type 2 OS=Mus musculus OX=10090 GN=Itpr2 PE=1 SV=4	+	hACE2-_hACE2+	30	30	28	1.82291	-0.44279	0.0150345	1.35923	-3.37042	15.5109	15.5626	16.02	15.7373	16.2595	15.9974	16.0931	16.252
P58059	RT21_MOUSE 28S ribosomal protein S21, mitochondrial OS=Mus musculus OX=10090 GN=Mrps21 PE=1 SV=1	+	hACE2-_hACE2+	9	9	9	1.81972	0.375374	0.0151454	0.770906	3.36449	17.6491	17.9994	17.6673	17.7554	17.4852	17.377	17.1812	17.5263
P60867	RS20_MOUSE 40S ribosomal protein S20 OS=Mus musculus OX=10090 GN=Rps20 PE=1 SV=1	+	hACE2-_hACE2+	12	12	12	1.8188	0.676675	0.0151775	0.625605	3.36277	18.7194	18.7958	18.4767	18.2967	18.1581	18.0248	17.4108	17.9882
O35488	S27A2_MOUSE Very long-chain acyl-CoA synthetase OS=Mus musculus OX=10090 GN=Slc27a2 PE=1 SV=2	+	hACE2-_hACE2+	57	57	57	1.81528	-0.335565	0.015301	1.26187	-3.35623	20.8266	20.6172	20.9462	20.6959	21.1289	20.9093	21.2254	21.1645
E9Q414	APOB_MOUSE Apolipoprotein B-100 OS=Mus musculus OX=10090 GN=Apob PE=1 SV=1	+	hACE2-_hACE2+	12	12	11	1.81331	-1.77044	0.0153706	3.41158	-3.35255	13.593	11.6272	11.7144	13.2036	14.5094	14.5325	14.3081	13.8701
Q9DBB4	NAA16_MOUSE N-alpha-acetyltransferase 16, NatA auxiliary subunit OS=Mus musculus OX=10090 GN=Naa16 PE=2 SV=1	+	hACE2-_hACE2+	2	2	1	1.8119	-2.79665	0.0154206	6.94825	-3.34994	12.5163	12.3449	14.8491	11.3474	14.5994	16.0754	16.2761	15.2933
Q922Q1	MARC2_MOUSE Mitochondrial amidoxime reducing component 2 OS=Mus musculus OX=10090 GN=Mtarc2 PE=1 SV=1	+	hACE2-_hACE2+	41	41	38	1.81026	0.239107	0.0154789	0.84727	3.34688	19.7266	19.5074	19.5923	19.7169	19.471	19.4599	19.3951	19.2607
P17717	UDB17_MOUSE UDP-glucuronosyltransferase 2B17 OS=Mus musculus OX=10090 GN=Ugt2b17 PE=1 SV=1	+	hACE2-_hACE2+	35	34	32	1.80456	-0.360992	0.0156834	1.28431	-3.33631	20.5522	20.3028	20.581	20.4065	20.6952	20.8757	21.0426	20.6731
Q8BMA6	SRP68_MOUSE Signal recognition particle subunit SRP68 OS=Mus musculus OX=10090 GN=Srp68 PE=1 SV=2	+	hACE2-_hACE2+	17	17	17	1.79271	0.144446	0.0161172	0.904727	3.31434	16.5747	16.7444	16.6919	16.7346	16.5972	16.5178	16.511	16.5419
O88455	DHCR7_MOUSE 7-dehydrocholesterol reductase OS=Mus musculus OX=10090 GN=Dhcr7 PE=1 SV=1	+	hACE2-_hACE2+	8	8	8	1.78296	-0.50679	0.0164831	1.42089	-3.29633	17.7481	17.8757	18.4244	18.0186	18.5229	18.4444	18.6528	18.474
Q61696	HS71A_MOUSE Heat shock 70 kDa protein 1A OS=Mus musculus OX=10090 GN=Hspa1a PE=1 SV=2;sp	+	hACE2-_hACE2+	5	1	1	1.78239	-0.755028	0.0165048	1.68766	-3.29527	13.0658	13.6	12.8208	13.1927	13.5784	13.8172	14.3481	13.9558
P62264	RS14_MOUSE 40S ribosomal protein S14 OS=Mus musculus OX=10090 GN=Rps14 PE=1 SV=3	+	hACE2-_hACE2+	15	15	15	1.77998	0.347795	0.0165966	0.785784	3.29082	18.2855	18.4638	18.0732	18.1851	17.9267	17.7132	18.0042	17.9724
B1AR13	CISD3_MOUSE CDGSH iron-sulfur domain-containing protein 3, mitochondrial OS=Mus musculus OX=10090 GN=Cisd3 PE=1 SV=1	+	hACE2-_hACE2+	13	13	13	1.76361	0.640005	0.0172342	0.641711	3.26067	17.3347	17.4392	16.8428	17.1758	16.7446	16.1925	16.4551	16.8403
Q9ER88	RT29_MOUSE 28S ribosomal protein S29, mitochondrial OS=Mus musculus OX=10090 GN=Dap3 PE=1 SV=1	+	hACE2-_hACE2+	7	7	7	1.76252	-1.19484	0.0172775	2.28919	-3.25867	12.3566	11.9241	13.381	13.0487	13.5525	13.6396	14.1307	14.167
Q3TIU4	PDE12_MOUSE 2,5-phosphodiesterase 12 OS=Mus musculus OX=10090 GN=Pde12 PE=1 SV=2	+	hACE2-_hACE2+	3	3	3	1.75936	2.16633	0.0174036	0.222777	3.25287	15.6052	15.2861	14.7912	13.2991	12.4376	12.8511	11.4904	13.537
O88829	SIAT9_MOUSE Lactosylceramide alpha-2,3-sialyltransferase OS=Mus musculus OX=10090 GN=St3gal5 PE=2 SV=2	+	hACE2-_hACE2+	3	3	3	1.75686	-3.18025	0.0175041	9.06464	-3.24827	12.4917	11.0333	15.5457	12.0004	15.6706	16.0556	16.1015	15.9643
P11531	DMD_MOUSE Dystrophin OS=Mus musculus OX=10090 GN=Dmd PE=1 SV=3	+	hACE2-_hACE2+	8	8	8	1.75591	-0.499084	0.0175424	1.41332	-3.24654	15.0647	14.6917	15.0492	15.2314	15.5151	15.3618	15.7989	15.3574
Q9ESB3	HRG_MOUSE Histidine-rich glycoprotein OS=Mus musculus OX=10090 GN=Hrg PE=1 SV=2	+	hACE2-_hACE2+	4	4	4	1.75584	0.635831	0.0175453	0.64357	3.24641	14.8472	15.6619	15.0008	15.2022	14.6628	14.6869	14.3258	14.4932
P62960	YBOX1_MOUSE Y-box-binding protein 1 OS=Mus musculus OX=10090 GN=Ybx1 PE=1 SV=3	+	hACE2-_hACE2+	16	16	9	1.75332	0.611995	0.0176474	0.654291	3.24178	18.9369	18.5959	18.8792	19.0766	18.4769	18.0224	17.9531	18.5881
P62192	PRS4_MOUSE 26S proteasome regulatory subunit 4 OS=Mus musculus OX=10090 GN=Psmc1 PE=1 SV=1	+	hACE2-_hACE2+	8	8	8	1.75084	-0.564632	0.0177484	1.47901	-3.23724	15.1467	14.6236	15.018	14.5092	15.3953	15.5775	15.413	15.1703
P17182	ENOA_MOUSE Alpha-enolase OS=Mus musculus OX=10090 GN=Eno1 PE=1 SV=3	+	hACE2-_hACE2+	17	17	17	1.74548	1.0046	0.0179688	0.498408	3.22741	16.8522	15.4699	15.7431	16.1053	15.2468	15.1035	14.8982	14.9035
Q9CPR5	RM15_MOUSE 39S ribosomal protein L15, mitochondrial OS=Mus musculus OX=10090 GN=Mrpl15 PE=1 SV=1	+	hACE2-_hACE2+	23	23	23	1.7452	0.179592	0.0179804	0.882953	3.2269	17.6927	17.7636	17.6934	17.8701	17.5296	17.4973	17.6246	17.65
Q3UBX0	TM109_MOUSE Transmembrane protein 109 OS=Mus musculus OX=10090 GN=Tmem109 PE=1 SV=2	+	hACE2-_hACE2+	3	3	3	1.74454	-1.06398	0.0180078	2.09069	-3.22569	14.3238	13.5364	15.0397	14.0761	15.1993	15.5604	15.3961	15.0761
Q5RKZ7	MOCS1_MOUSE Molybdenum cofactor biosynthesis protein 1 OS=Mus musculus OX=10090 GN=Mocs1 PE=1 SV=2	+	hACE2-_hACE2+	6	6	6	1.73908	-0.762435	0.0182356	1.69635	-3.2157	13.3362	13.7588	13.9373	14.3605	14.6038	14.3977	14.9002	14.5409
Q8K021	SCAM1_MOUSE Secretory carrier-associated membrane protein 1 OS=Mus musculus OX=10090 GN=Scamp1 PE=1 SV=1	+	hACE2-_hACE2+	5	5	5	1.7375	-0.594306	0.0183021	1.50975	-3.2128	14.1555	14.4783	14.2811	14.6778	15.1625	15.1963	15.0433	14.5678
P17095	HMGA1_MOUSE High mobility group protein HMG-I/HMG-Y OS=Mus musculus OX=10090 GN=Hmga1 PE=1 SV=4	+	hACE2-_hACE2+	5	5	5	1.7373	1.78329	0.0183105	0.29052	3.21245	17.4538	18.2302	17.1029	17.4877	16.378	15.8055	14.3645	16.5934
E0CYR6	NT8F7_MOUSE N-acetyltransferase family 8 member 7 OS=Mus musculus OX=10090 GN=Nat8f7 PE=1 SV=1;sp	+	hACE2-_hACE2+	9	9	9	1.735	-0.484243	0.0184077	1.39885	-3.20824	15.4451	15.2209	15.8512	15.535	16.1924	15.8306	15.9492	16.017
P13542	MYH8_MOUSE Myosin-8 OS=Mus musculus OX=10090 GN=Myh8 PE=2 SV=2;sp	+	hACE2-_hACE2+	3	2	2	1.73074	-2.47136	0.0185892	5.54566	-3.20046	12.1364	11.6751	11.8703	11.6165	15.0809	12.0111	15.1664	14.9254
Q8VCB3	GYS2_MOUSE Glycogen [starch] synthase, liver OS=Mus musculus OX=10090 GN=Gys2 PE=1 SV=2	+	hACE2-_hACE2+	10	10	10	1.72892	-0.785431	0.0186672	1.72361	-3.19715	14.8572	14.4767	15.484	14.9792	16.0709	15.7624	15.6659	15.4396
Q8BJ03	COX15_MOUSE Cytochrome c oxidase assembly protein COX15 homolog OS=Mus musculus OX=10090 GN=Cox15 PE=1 SV=1	+	hACE2-_hACE2+	4	4	4	1.72514	-1.80118	0.0188304	3.48505	-3.19026	10.9443	12.501	13.4529	12.3894	14.6771	14.2671	13.6322	13.9159
Q9JKX3	TFR2_MOUSE Transferrin receptor protein 2 OS=Mus musculus OX=10090 GN=Tfr2 PE=1 SV=2	+	hACE2-_hACE2+	3	3	3	1.72425	-1.97271	0.018869	3.92505	-3.18863	11.0855	12.4922	13.3941	10.7862	13.9867	13.9622	14.0695	13.6303
Q9DBU0	TM9S1_MOUSE Transmembrane 9 superfamily member 1 OS=Mus musculus OX=10090 GN=Tm9sf1 PE=2 SV=2	+	hACE2-_hACE2+	6	6	6	1.72065	-1.94288	0.0190261	3.84472	-3.18207	11.8084	13.6611	14.4555	12.9977	14.7984	15.8679	15.1505	14.8776
P51150	RAB7A_MOUSE Ras-related protein Rab-7a OS=Mus musculus OX=10090 GN=Rab7a PE=1 SV=2	+	hACE2-_hACE2+	13	13	13	1.71655	-0.545249	0.0192066	1.45927	-3.1746	16.2688	15.9226	16.4721	16.2786	16.4287	16.8682	17.0367	16.7895
Q9WU40	MAN1_MOUSE Inner nuclear membrane protein Man1 OS=Mus musculus OX=10090 GN=Lemd3 PE=1 SV=2	+	hACE2-_hACE2+	8	8	8	1.71578	-0.757954	0.0192407	1.69109	-3.17321	12.97	13.4467	13.9391	13.9231	14.3621	14.1399	14.3933	14.4154
P22892	AP1G1_MOUSE AP-1 complex subunit gamma-1 OS=Mus musculus OX=10090 GN=Ap1g1 PE=1 SV=3	+	hACE2-_hACE2+	2	2	2	1.71541	-1.03595	0.0192571	2.05046	-3.17253	11.6965	11.6374	12.7545	12.2879	12.7486	13.2328	13.6188	12.9199
Q61191	HCFC1_MOUSE Host cell factor 1 OS=Mus musculus OX=10090 GN=Hcfc1 PE=1 SV=2	+	hACE2-_hACE2+	3	3	3	1.7102	-1.07807	0.0194895	2.11121	-3.16305	11.9038	13.1509	13.1684	13.0018	13.467	14.1014	14.1425	13.8263
Q9Z204	HNRPC_MOUSE Heterogeneous nuclear ribonucleoproteins C1/C2 OS=Mus musculus OX=10090 GN=Hnrnpc PE=1 SV=1	+	hACE2-_hACE2+	9	9	9	1.70661	-0.523926	0.0196512	1.43786	-3.15653	15.5619	15.5857	15.8918	15.5217	15.8519	16.4328	16.3778	15.9942
P67984	RL22_MOUSE 60S ribosomal protein L22 OS=Mus musculus OX=10090 GN=Rpl22 PE=1 SV=2	+	hACE2-_hACE2+	13	13	11	1.70514	0.498818	0.0197179	0.707686	3.15387	19.1725	19.2922	18.7792	19.0221	18.2956	18.7606	18.7471	18.4674
Q64012	RALY_MOUSE RNA-binding protein Raly OS=Mus musculus OX=10090 GN=Raly PE=1 SV=3	+	hACE2-_hACE2+	17	17	17	1.70399	0.497367	0.0197702	0.708398	3.15177	16.3807	16.997	16.6392	16.593	16.1522	16.0931	15.9678	16.4074
Q63886	UD11_MOUSE UDP-glucuronosyltransferase 1A1 OS=Mus musculus OX=10090 GN=Ugt1a1 PE=1 SV=2	+	hACE2-_hACE2+	37	37	19	1.70048	-0.300782	0.0199306	1.23181	-3.1454	21.2187	21.0136	21.4071	21.1354	21.4508	21.4562	21.6379	21.433
P34927	ASGR1_MOUSE Asialoglycoprotein receptor 1 OS=Mus musculus OX=10090 GN=Asgr1 PE=1 SV=4	+	hACE2-_hACE2+	20	20	20	1.69876	-0.277185	0.0200097	1.21183	-3.14229	19.2506	18.9294	19.2213	19.0931	19.5178	19.2798	19.3837	19.4219
Q8BHI7	ELOV5_MOUSE Elongation of very long chain fatty acids protein 5 OS=Mus musculus OX=10090 GN=Elovl5 PE=1 SV=1	+	hACE2-_hACE2+	5	5	5	1.69594	-0.41363	0.02014	1.33203	-3.13717	19.6086	19.3903	19.5537	19.347	19.7814	19.7798	20.2356	19.7574
Q9CQS2	NOP10_MOUSE H/ACA ribonucleoprotein complex subunit 3 OS=Mus musculus OX=10090 GN=Nop10 PE=3 SV=1	+	hACE2-_hACE2+	8	8	8	1.69478	1.17165	0.0201939	0.443913	3.13507	16.6372	17.4873	16.3294	16.7366	15.6766	15.5391	14.9582	16.33
A2AKQ0	S35D1_MOUSE UDP-glucuronic acid/UDP-N-acetylgalactosamine transporter OS=Mus musculus OX=10090 GN=Slc35d1 PE=2 SV=2	+	hACE2-_hACE2+	5	5	5	1.69441	-1.85509	0.0202111	3.61774	-3.13441	11.9242	11.777	14.2812	12.5372	14.5906	14.4257	14.1251	14.7984
P14206	RSSA_MOUSE 40S ribosomal protein SA OS=Mus musculus OX=10090 GN=Rpsa PE=1 SV=4	+	hACE2-_hACE2+	18	18	18	1.69288	-0.290115	0.0202824	1.22274	-3.13164	17.9869	17.7139	17.9872	18.0711	18.1508	18.2258	18.3728	18.1702
Q64152	BTF3_MOUSE Transcription factor BTF3 OS=Mus musculus OX=10090 GN=Btf3 PE=1 SV=3	+	hACE2-_hACE2+	2	2	2	1.6922	0.547025	0.0203142	0.68443	3.13041	14.8669	15.088	14.727	15.1207	14.7455	14.4951	14.0411	14.3327
Q8QZT1	THIL_MOUSE Acetyl-CoA acetyltransferase, mitochondrial OS=Mus musculus OX=10090 GN=Acat1 PE=1 SV=1	+	hACE2-_hACE2+	27	27	27	1.68979	0.745584	0.0204273	0.596426	3.12604	18.0719	17.3877	16.9386	17.37	16.8138	16.5958	16.6994	16.6769
Q8BH00	AL8A1_MOUSE 2-aminomuconic semialdehyde dehydrogenase OS=Mus musculus OX=10090 GN=Aldh8a1 PE=1 SV=1	+	hACE2-_hACE2+	8	8	8	1.68864	1.0443	0.0204814	0.48488	3.12397	14.5509	13.9425	14.1615	14.8319	13.0018	14.1073	13.2604	12.9402
Q9CX98	CP2U1_MOUSE Cytochrome P450 2U1 OS=Mus musculus OX=10090 GN=Cyp2u1 PE=2 SV=2	+	hACE2-_hACE2+	12	12	11	1.68363	-0.988266	0.0207191	1.9838	-3.11491	13.8236	14.6052	15.3408	14.411	15.5534	15.5955	15.6041	15.3806
P62751	RL23A_MOUSE 60S ribosomal protein L23a OS=Mus musculus OX=10090 GN=Rpl23a PE=1 SV=1	+	hACE2-_hACE2+	18	18	18	1.68267	0.250844	0.0207649	0.840405	3.11317	19.1506	19.4168	19.2078	19.2478	18.8713	18.964	19.0488	19.1356
Q8C407	YIPF4_MOUSE Protein YIPF4 OS=Mus musculus OX=10090 GN=Yipf4 PE=1 SV=1	+	hACE2-_hACE2+	2	2	2	1.68036	-1.27631	0.0208756	2.42219	-3.109	13.0213	12.4197	13.5757	13.1943	14.1907	14.6523	15.0069	13.4665
P35283	RAB12_MOUSE Ras-related protein Rab-12 OS=Mus musculus OX=10090 GN=Rab12 PE=1 SV=3	+	hACE2-_hACE2+	3	3	3	1.66488	-1.53131	0.0216332	2.89048	-3.08107	11.2475	11.2281	13.148	11.2349	12.943	13.5803	13.3313	13.1292
Q9DC61	MPPA_MOUSE Mitochondrial-processing peptidase subunit alpha OS=Mus musculus OX=10090 GN=Pmpca PE=1 SV=1	+	hACE2-_hACE2+	4	4	4	1.66478	1.00708	0.0216381	0.497552	3.08089	13.1974	13.0985	12.1141	13.0814	11.4634	11.6866	12.4244	11.8887
Q9DCZ4	MIC26_MOUSE MICOS complex subunit Mic26 OS=Mus musculus OX=10090 GN=Apoo PE=1 SV=2	+	hACE2-_hACE2+	7	7	7	1.66451	-0.496925	0.0216516	1.4112	-3.08042	16.4521	16.365	16.8376	17.016	17.2719	17.0941	17.0875	17.2049
Q8K441	ABCA6_MOUSE ATP-binding cassette sub-family A member 6 OS=Mus musculus OX=10090 GN=Abca6 PE=1 SV=2	+	hACE2-_hACE2+	39	39	37	1.65691	-0.440371	0.0220338	1.35695	-3.06674	16.508	16.2233	16.7819	16.627	17.1795	16.7846	17	16.9376
Q9CXY9	GPI8_MOUSE GPI-anchor transamidase OS=Mus musculus OX=10090 GN=Pigk PE=1 SV=2	+	hACE2-_hACE2+	4	4	4	1.65479	-0.666139	0.0221417	1.58682	-3.06293	13.2007	13.3554	14.1771	13.5445	14.1896	14.191	14.3429	14.2187
P28843	DPP4_MOUSE Dipeptidyl peptidase 4 OS=Mus musculus OX=10090 GN=Dpp4 PE=1 SV=3	+	hACE2-_hACE2+	23	23	23	1.65422	-0.226986	0.0221707	1.17039	-3.06191	16.5564	16.2608	16.4908	16.5015	16.6618	16.7095	16.7543	16.5917
Q9CQF4	MRES1_MOUSE Mitochondrial transcription rescue factor 1 OS=Mus musculus OX=10090 GN=Mtres1 PE=1 SV=1	+	hACE2-_hACE2+	2	2	2	1.65188	0.510478	0.0222905	0.70199	3.0577	13.9404	13.963	13.811	14.2931	13.425	13.2857	13.3783	13.8766
Q80UG1	FADS6_MOUSE Fatty acid desaturase 6 OS=Mus musculus OX=10090 GN=Fads6 PE=2 SV=1	+	hACE2-_hACE2+	2	2	2	1.65046	0.773326	0.0223635	0.585067	3.05515	14.5801	13.9704	14.0077	14.864	13.5793	13.2705	13.8876	13.5915
Q8R1Z9	RN121_MOUSE RING finger protein 121 OS=Mus musculus OX=10090 GN=Rnf121 PE=1 SV=1	+	hACE2-_hACE2+	2	2	1	1.64947	-1.78925	0.0224145	3.45635	-3.05338	12.2578	13.3776	15.0837	13.5968	15.576	15.3644	15.3209	15.2116
Q9D773	RM02_MOUSE 39S ribosomal protein L2, mitochondrial OS=Mus musculus OX=10090 GN=Mrpl2 PE=1 SV=1	+	hACE2-_hACE2+	16	16	16	1.64757	0.431121	0.0225128	0.741685	3.04997	17.6123	18.171	17.6281	17.7232	17.2479	17.3457	17.3207	17.4958
O35988	SDC4_MOUSE Syndecan-4 OS=Mus musculus OX=10090 GN=Sdc4 PE=1 SV=1	+	hACE2-_hACE2+	4	4	4	1.64299	0.72541	0.0227515	0.604825	3.04175	14.6326	14.5871	14.9678	15.2831	14.0229	13.8429	14.647	14.0561
Q8C7H1	MMAA_MOUSE Methylmalonic aciduria type A homolog, mitochondrial OS=Mus musculus OX=10090 GN=Mmaa PE=1 SV=1	+	hACE2-_hACE2+	8	8	8	1.6429	-0.583573	0.0227562	1.49856	-3.04159	13.8397	13.5419	13.6887	13.5211	14.2515	13.7364	14.5631	14.3748
Q99J56	DERL1_MOUSE Derlin-1 OS=Mus musculus OX=10090 GN=Derl1 PE=1 SV=1	+	hACE2-_hACE2+	5	5	5	1.63844	-0.523558	0.0229911	1.4375	-3.03361	17.3596	16.9618	17.5373	17.4001	17.6163	17.8324	18.1745	17.7299
Q99N92	RM27_MOUSE 39S ribosomal protein L27, mitochondrial OS=Mus musculus OX=10090 GN=Mrpl27 PE=1 SV=1	+	hACE2-_hACE2+	10	10	10	1.63371	0.702978	0.0232429	0.614303	3.02514	16.1633	16.7216	15.9044	16.0968	15.555	15.116	15.5466	15.8565
P70295	AUP1_MOUSE Ancient ubiquitous protein 1 OS=Mus musculus OX=10090 GN=Aup1 PE=1 SV=1	+	hACE2-_hACE2+	10	10	10	1.63274	0.214909	0.0232949	0.861601	3.02341	15.3517	15.5653	15.5149	15.5876	15.3599	15.1603	15.359	15.2807
Q8K339	KIN17_MOUSE DNA/RNA-binding protein KIN17 OS=Mus musculus OX=10090 GN=Kin PE=1 SV=1	+	hACE2-_hACE2+	2	2	2	1.62906	1.78393	0.0234931	0.290391	3.01682	14.22	14.2602	14.4126	15.1918	12.6866	14.2681	11.7383	12.2559
Q64435	UD16_MOUSE UDP-glucuronosyltransferase 1-6 OS=Mus musculus OX=10090 GN=Ugt1a6 PE=1 SV=1	+	hACE2-_hACE2+	33	15	15	1.62771	-1.03224	0.0235662	2.0452	-3.01441	18.4652	17.5229	19.1458	18.6023	19.5068	19.3175	19.5961	19.4447
Q8BX90	FND3A_MOUSE Fibronectin type-III domain-containing protein 3A OS=Mus musculus OX=10090 GN=Fndc3a PE=1 SV=3	+	hACE2-_hACE2+	8	8	8	1.6275	-0.389005	0.0235776	1.30949	-3.01404	15.6721	15.4465	15.7847	16.0245	16.1631	16.2312	16.0661	16.0234
Q91VU0	FAM3C_MOUSE Protein FAM3C OS=Mus musculus OX=10090 GN=Fam3c PE=1 SV=1	+	hACE2-_hACE2+	3	3	3	1.62254	-1.97739	0.0238484	3.9378	-3.00517	11.476	12.0239	14.1938	13.4764	14.519	14.9915	15.1893	14.3799
Q9DCJ5	NDUA8_MOUSE NADH dehydrogenase [ubiquinone] 1 alpha subcomplex subunit 8 OS=Mus musculus OX=10090 GN=Ndufa8 PE=1 SV=3	+	hACE2-_hACE2+	10	10	10	1.60903	-0.555739	0.024602	1.46992	-2.98108	16.2515	15.7072	16.0615	15.8402	16.4884	16.1545	16.8402	16.6002
Q9CQ62	DECR_MOUSE 2,4-dienoyl-CoA reductase, mitochondrial OS=Mus musculus OX=10090 GN=Decr1 PE=1 SV=1	+	hACE2-_hACE2+	23	23	23	1.6048	0.456346	0.0248428	0.72883	2.97357	17.4077	17.2458	16.7662	17.3853	16.654	16.8255	16.7485	16.7517
Q8VDP6	CDIPT_MOUSE CDP-diacylglycerol--inositol 3-phosphatidyltransferase OS=Mus musculus OX=10090 GN=Cdipt PE=1 SV=1	+	hACE2-_hACE2+	4	4	4	1.60133	-2.03142	0.0250421	4.08807	-2.96739	14.3105	12.1709	15.4686	13.8535	15.9335	16.0713	15.9297	15.9947
P36371	TAP2_MOUSE Antigen peptide transporter 2 OS=Mus musculus OX=10090 GN=Tap2 PE=1 SV=1	+	hACE2-_hACE2+	18	18	18	1.59893	-0.655136	0.0251808	1.57476	-2.96312	14.8203	15.428	15.8516	15.3738	16.052	15.925	16.1931	15.9243
P51175	PPOX_MOUSE Protoporphyrinogen oxidase OS=Mus musculus OX=10090 GN=Ppox PE=1 SV=1	+	hACE2-_hACE2+	11	11	11	1.59823	-0.462492	0.0252214	1.37792	-2.96188	14.3445	13.9482	14.1666	14.2581	14.647	14.3564	14.9878	14.5761
Q9EPA7	NMNA1_MOUSE Nicotinamide/nicotinic acid mononucleotide adenylyltransferase 1 OS=Mus musculus OX=10090 GN=Nmnat1 PE=1 SV=2	+	hACE2-_hACE2+	7	7	7	1.58354	0.625159	0.0260892	0.648348	2.93581	13.8918	14.7199	14.1948	14.4665	13.8329	13.9469	13.5298	13.4628
Q8BH61	F13A_MOUSE Coagulation factor XIII A chain OS=Mus musculus OX=10090 GN=F13a1 PE=1 SV=3	+	hACE2-_hACE2+	2	2	2	1.58214	-0.77649	0.0261734	1.71296	-2.93333	14.8806	15.4254	14.4088	15.4549	15.6666	16.0749	15.8008	15.7335
Q9CR88	RT14_MOUSE 28S ribosomal protein S14, mitochondrial OS=Mus musculus OX=10090 GN=Mrps14 PE=1 SV=1	+	hACE2-_hACE2+	7	7	7	1.57963	0.54547	0.0263251	0.685168	2.92889	17.1586	17.7972	17.203	17.2219	16.8774	16.5911	16.6608	17.0696
Q02257	PLAK_MOUSE Junction plakoglobin OS=Mus musculus OX=10090 GN=Jup PE=1 SV=3	+	hACE2-_hACE2+	25	22	22	1.5795	0.37873	0.026333	0.769114	2.92866	16.2869	16.5598	16.153	16.2218	15.7684	15.9919	16.1626	15.7837
P46662	MERL_MOUSE Merlin OS=Mus musculus OX=10090 GN=Nf2 PE=1 SV=2	+	hACE2-_hACE2+	2	2	2	1.57891	-3.02148	0.0263688	8.12	-2.92762	13.1131	12.0934	12.4823	16.5727	16.2531	16.5411	16.8398	16.7134
Q91Y74	SIA4C_MOUSE CMP-N-acetylneuraminate-beta-galactosamide-alpha-2,3-sialyltransferase 4 OS=Mus musculus OX=10090 GN=St3gal4 PE=1 SV=1	+	hACE2-_hACE2+	2	2	2	1.57831	-0.962313	0.0264052	1.94843	-2.92655	12.4271	11.859	13.1945	13.1895	13.5184	13.5961	13.7789	13.6259
Q921M4	GOGA2_MOUSE Golgin subfamily A member 2 OS=Mus musculus OX=10090 GN=Golga2 PE=1 SV=3	+	hACE2-_hACE2+	3	3	3	1.57356	-0.878059	0.0266956	1.8379	-2.91814	12.9578	11.8934	13.1784	13.027	13.7172	13.4991	13.7803	13.5721
Q9CRA4	MSMO1_MOUSE Methylsterol monooxygenase 1 OS=Mus musculus OX=10090 GN=Msmo1 PE=1 SV=1	+	hACE2-_hACE2+	4	4	4	1.57054	-0.653797	0.0268819	1.5733	-2.91281	15.2784	14.7106	15.7429	15.2754	15.7167	15.8554	16.0602	15.9902
P47964	RL36_MOUSE 60S ribosomal protein L36 OS=Mus musculus OX=10090 GN=Rpl36 PE=1 SV=2	+	hACE2-_hACE2+	10	10	10	1.56619	1.15614	0.0271525	0.448711	2.90512	17.6453	18.4906	16.8992	17.7899	16.1194	16.3445	17.179	16.5576
Q8BGI5	PEX26_MOUSE Peroxisome assembly protein 26 OS=Mus musculus OX=10090 GN=Pex26 PE=1 SV=2	+	hACE2-_hACE2+	3	3	3	1.56505	0.507979	0.0272239	0.703207	2.9031	15.5473	16.0034	15.1817	15.4316	15.0409	15.0691	14.9399	15.0821
Q91YQ5	RPN1_MOUSE Dolichyl-diphosphooligosaccharide--protein glycosyltransferase subunit 1 OS=Mus musculus OX=10090 GN=Rpn1 PE=1 SV=1	+	hACE2-_hACE2+	63	63	63	1.56172	-0.450142	0.0274334	1.36617	-2.89723	19.5679	19.0508	19.6848	19.4362	19.8384	19.76	20.0922	19.8497
Q497J1	TM86B_MOUSE Lysoplasmalogenase OS=Mus musculus OX=10090 GN=Tmem86b PE=2 SV=1	+	hACE2-_hACE2+	2	2	2	1.56065	-1.79974	0.0275011	3.48157	-2.89535	11.6348	12.5263	14.3386	12.6299	14.131	14.8875	14.1543	15.156
Q61194	P3C2A_MOUSE Phosphatidylinositol 4-phosphate 3-kinase C2 domain-containing subunit alpha OS=Mus musculus OX=10090 GN=Pik3c2a PE=1 SV=2	+	hACE2-_hACE2+	8	8	8	1.56019	-0.866469	0.0275302	1.8232	-2.89452	14.4695	15.4097	15.748	15.6337	16.118	16.0173	16.244	16.3474
Q91ZX7	LRP1_MOUSE Prolow-density lipoprotein receptor-related protein 1 OS=Mus musculus OX=10090 GN=Lrp1 PE=1 SV=1	+	hACE2-_hACE2+	29	29	29	1.55498	-0.933851	0.0278625	1.91037	-2.88535	14.7198	13.823	15.2144	14.9887	15.8581	15.7178	15.3577	15.5476
Q03145	EPHA2_MOUSE Ephrin type-A receptor 2 OS=Mus musculus OX=10090 GN=Epha2 PE=1 SV=3	+	hACE2-_hACE2+	5	5	4	1.54731	-2.13189	0.0283589	4.38291	-2.87183	12.4338	11.7265	14.5771	11.7381	14.717	15.4421	14.9103	13.9337
P35980	RL18_MOUSE 60S ribosomal protein L18 OS=Mus musculus OX=10090 GN=Rpl18 PE=1 SV=3	+	hACE2-_hACE2+	23	23	23	1.54493	0.235024	0.0285148	0.849671	2.86765	20.5802	20.4605	20.2692	20.4362	20.168	20.1582	20.1272	20.3527
P99024	TBB5_MOUSE Tubulin beta-5 chain OS=Mus musculus OX=10090 GN=Tubb5 PE=1 SV=1	+	hACE2-_hACE2+	18	3	3	1.5431	0.713553	0.0286352	0.609816	2.86442	15.4474	14.6275	14.6411	14.8524	14.1677	14.528	14.2564	13.7622
Q8BGS1	E41L5_MOUSE Band 4.1-like protein 5 OS=Mus musculus OX=10090 GN=Epb41l5 PE=1 SV=1	+	hACE2-_hACE2+	20	20	18	1.53821	-0.476497	0.0289594	1.39136	-2.85583	15.6569	15.6667	16.1477	16.1243	16.4286	16.093	16.4932	16.4868
Q791V5	MTCH2_MOUSE Mitochondrial carrier homolog 2 OS=Mus musculus OX=10090 GN=Mtch2 PE=1 SV=1	+	hACE2-_hACE2+	17	17	17	1.52833	-0.394687	0.0296258	1.31466	-2.83849	19.3885	18.9733	19.5481	19.4891	19.7534	19.6893	19.8813	19.6538
Q99L04	DHRS1_MOUSE Dehydrogenase/reductase SDR family member 1 OS=Mus musculus OX=10090 GN=Dhrs1 PE=1 SV=1	+	hACE2-_hACE2+	20	20	20	1.52456	0.400799	0.0298841	0.757439	2.83188	16.6484	16.6526	16.5385	16.8501	16.1296	16.643	16.2092	16.1046
Q9CZB0	C560_MOUSE Succinate dehydrogenase cytochrome b560 subunit, mitochondrial OS=Mus musculus OX=10090 GN=Sdhc PE=1 SV=1	+	hACE2-_hACE2+	6	6	6	1.52312	-0.619635	0.0299833	1.53649	-2.82935	17.5444	16.8653	17.7699	17.2646	18.146	17.7083	17.9553	18.1132
P11609	CD1D1_MOUSE Antigen-presenting glycoprotein CD1d1 OS=Mus musculus OX=10090 GN=Cd1d1 PE=1 SV=3;sp	+	hACE2-_hACE2+	4	4	4	1.51839	-1.12874	0.0303117	2.18668	-2.82107	13.9462	12.9453	14.4773	14.5853	15.3666	14.7417	15.0691	15.2916
Q9CPY0	MRM2_MOUSE rRNA methyltransferase 2, mitochondrial OS=Mus musculus OX=10090 GN=Mrm2 PE=1 SV=1	+	hACE2-_hACE2+	2	2	2	1.5097	-1.45673	0.0309243	2.74486	-2.80587	10.0965	10.6039	11.0975	11.195	12.1185	12.7269	13.0101	10.9643
P11725	OTC_MOUSE Ornithine carbamoyltransferase, mitochondrial OS=Mus musculus OX=10090 GN=Otc PE=1 SV=1	+	hACE2-_hACE2+	30	30	30	1.50922	0.442261	0.0309585	0.73598	2.80501	18.4862	18.5333	18.037	18.5572	17.8604	18.167	17.7374	18.0799
P46978	STT3A_MOUSE Dolichyl-diphosphooligosaccharide--protein glycosyltransferase subunit STT3A OS=Mus musculus OX=10090 GN=Stt3a PE=1 SV=1	+	hACE2-_hACE2+	23	23	22	1.5092	-0.48169	0.0309599	1.39638	-2.80499	17.5397	17.0338	17.7068	17.3363	18.0076	17.6113	17.9743	17.9503
Q9DCY0	KEG1_MOUSE Glycine N-acyltransferase-like protein Keg1 OS=Mus musculus OX=10090 GN=Keg1 PE=1 SV=1	+	hACE2-_hACE2+	15	15	15	1.50764	-0.361323	0.0310713	1.2846	-2.80226	16.8918	16.392	16.7375	16.7454	16.9816	16.9092	17.0719	17.2493
P07356	ANXA2_MOUSE Annexin A2 OS=Mus musculus OX=10090 GN=Anxa2 PE=1 SV=2	+	hACE2-_hACE2+	11	11	11	1.50585	1.93737	0.0311997	0.261092	2.79912	13.2414	14.8221	14.6788	14.7261	11.8066	14.1029	12.2981	11.5114
Q8BK03	MIGA2_MOUSE Mitoguardin 2 OS=Mus musculus OX=10090 GN=Miga2 PE=1 SV=1	+	hACE2-_hACE2+	9	9	9	1.48984	-0.320195	0.0323713	1.2485	-2.7712	14.6713	14.3969	14.688	14.7606	14.8021	15.1219	15.0631	14.8103
Q8K284	TF3C1_MOUSE General transcription factor 3C polypeptide 1 OS=Mus musculus OX=10090 GN=Gtf3c1 PE=1 SV=2	+	hACE2-_hACE2+	6	6	6	1.48958	-1.50436	0.0323907	2.83699	-2.77075	11.7796	12.2444	14.1185	13.3249	14.3477	14.5538	14.5607	14.0226
Q9JKJ9	CP39A_MOUSE 24-hydroxycholesterol 7-alpha-hydroxylase OS=Mus musculus OX=10090 GN=Cyp39a1 PE=1 SV=1	+	hACE2-_hACE2+	10	10	10	1.48795	-1.57587	0.0325125	2.98115	-2.76791	11.9532	12.0024	13.793	13.7324	14.6664	14.5755	13.7353	14.8073
Q8BGR2	LRC8D_MOUSE Volume-regulated anion channel subunit LRRC8D OS=Mus musculus OX=10090 GN=Lrrc8d PE=1 SV=1	+	hACE2-_hACE2+	12	12	12	1.48673	-2.49705	0.0326039	5.6453	-2.76577	14.2271	11.7096	15.6397	15.3853	16.6773	16.5063	16.9466	16.8197
Q0P678	ZCH18_MOUSE Zinc finger CCCH domain-containing protein 18 OS=Mus musculus OX=10090 GN=Zc3h18 PE=1 SV=1	+	hACE2-_hACE2+	2	2	2	1.48576	-2.05619	0.0326768	4.15887	-2.7641	11.066	11.4612	14.0445	13.4951	14.8382	14.6181	14.4885	14.3469
Q6ZQI3	MLEC_MOUSE Malectin OS=Mus musculus OX=10090 GN=Mlec PE=1 SV=2	+	hACE2-_hACE2+	16	16	16	1.48433	-0.748789	0.0327846	1.68038	-2.76159	17.8294	17.1848	18.423	17.7901	18.6397	18.3271	18.4776	18.778
P12970	RL7A_MOUSE 60S ribosomal protein L7a OS=Mus musculus OX=10090 GN=Rpl7a PE=1 SV=2	+	hACE2-_hACE2+	36	36	36	1.48325	0.405218	0.0328662	0.755122	2.75971	20.2234	20.0193	19.8773	20.0269	19.748	19.6761	19.2598	19.8421
Q9EPL9	ACOX3_MOUSE Peroxisomal acyl-coenzyme A oxidase 3 OS=Mus musculus OX=10090 GN=Acox3 PE=1 SV=2	+	hACE2-_hACE2+	14	14	13	1.48043	-0.393182	0.0330803	1.31329	-2.75482	14.7314	14.8717	15.055	15.1132	15.3009	15.0933	15.6397	15.31
Q6TEK5	VKORL_MOUSE Vitamin K epoxide reductase complex subunit 1-like protein 1 OS=Mus musculus OX=10090 GN=Vkorc1l1 PE=1 SV=1	+	hACE2-_hACE2+	4	4	4	1.47501	-1.97481	0.0334958	3.93076	-2.74538	10.5235	11.3185	13.5968	12.8498	14.1384	14.461	13.8488	13.7396
Q8CAQ8	MIC60_MOUSE MICOS complex subunit Mic60 OS=Mus musculus OX=10090 GN=Immt PE=1 SV=1	+	hACE2-_hACE2+	38	38	38	1.47497	-0.308698	0.0334989	1.23859	-2.74532	16.9542	16.6644	16.6337	16.8272	17.0818	17.3114	16.9238	16.9973
Q8VCN5	CGL_MOUSE Cystathionine gamma-lyase OS=Mus musculus OX=10090 GN=Cth PE=1 SV=1	+	hACE2-_hACE2+	4	4	4	1.47368	0.504617	0.0335985	0.704847	2.74308	14.0453	14.2943	13.9155	14.4756	13.7644	13.8107	13.859	13.2783
P40237	CD82_MOUSE CD82 antigen OS=Mus musculus OX=10090 GN=Cd82 PE=1 SV=1	+	hACE2-_hACE2+	5	5	5	1.47362	-0.885265	0.0336032	1.8471	-2.74297	15.3324	15.0297	15.4712	14.7813	15.7559	15.7574	16.8888	15.7535
Q9QZN4	FBX6_MOUSE F-box only protein 6 OS=Mus musculus OX=10090 GN=Fbxo6 PE=1 SV=1	+	hACE2-_hACE2+	4	4	4	1.4736	1.4349	0.0336047	0.369873	2.74293	13.587	14.0599	13.901	13.5353	12.9531	11.7198	11.2551	13.4155
Q8VBT0	TMX1_MOUSE Thioredoxin-related transmembrane protein 1 OS=Mus musculus OX=10090 GN=Tmx1 PE=1 SV=1	+	hACE2-_hACE2+	3	3	3	1.47357	-0.836559	0.033607	1.78579	-2.74288	15.3372	14.5512	15.872	15.4415	15.9428	16.0975	16.5189	15.9889
Q3UNX5	ACSM3_MOUSE Acyl-coenzyme A synthetase ACSM3, mitochondrial OS=Mus musculus OX=10090 GN=Acsm3 PE=1 SV=2	+	hACE2-_hACE2+	4	4	4	1.46892	-1.08472	0.0339688	2.12096	-2.73481	12.4407	11.034	11.8517	12.0844	12.4957	13.6632	12.9625	12.6282
Q6PD26	PIGS_MOUSE GPI transamidase component PIG-S OS=Mus musculus OX=10090 GN=Pigs PE=1 SV=3	+	hACE2-_hACE2+	8	8	8	1.4683	-0.464181	0.0340173	1.37953	-2.73373	15.0836	14.7103	15.4875	15.2442	15.728	15.5864	15.5623	15.5056
Q9Z1G4	VPP1_MOUSE V-type proton ATPase 116 kDa subunit a1 OS=Mus musculus OX=10090 GN=Atp6v0a1 PE=1 SV=3	+	hACE2-_hACE2+	8	8	8	1.4672	-1.76212	0.0341036	3.39196	-2.73182	11.8971	11.2996	13.7439	13.7463	14.7606	14.3008	14.5139	14.1601
O55029	COPB2_MOUSE Coatomer subunit beta OS=Mus musculus OX=10090 GN=Copb2 PE=1 SV=2	+	hACE2-_hACE2+	10	10	10	1.46528	-0.645225	0.0342547	1.56398	-2.72849	14.7265	14.9095	15.3403	15.2535	15.9789	16.072	15.3704	15.3893
P27546	MAP4_MOUSE Microtubule-associated protein 4 OS=Mus musculus OX=10090 GN=Map4 PE=1 SV=3	+	hACE2-_hACE2+	7	7	7	1.46223	1.75018	0.0344961	0.297265	2.7232	12.1535	14.6811	13.7397	13.469	12.6418	11.7815	10.8062	11.8131
Q9Z2G6	SE1L1_MOUSE Protein sel-1 homolog 1 OS=Mus musculus OX=10090 GN=Sel1l PE=1 SV=2	+	hACE2-_hACE2+	5	5	5	1.46213	-0.626821	0.034504	1.54416	-2.72302	14.2356	14.4425	14.8641	15.0516	15.4128	15.5745	14.9861	15.1276
Q80WW9	DDRGK_MOUSE DDRGK domain-containing protein 1 OS=Mus musculus OX=10090 GN=Ddrgk1 PE=1 SV=2	+	hACE2-_hACE2+	5	5	5	1.46193	-1.41524	0.0345199	2.66704	-2.72267	13.275	12.707	14.8848	14.3983	15.2771	15.161	15.5838	14.9043
Q9D0L4	ADCK1_MOUSE AarF domain-containing protein kinase 1 OS=Mus musculus OX=10090 GN=Adck1 PE=1 SV=1	+	hACE2-_hACE2+	2	2	2	1.45893	-0.739561	0.0347592	1.66967	-2.71748	12.2947	12.1242	13.151	12.7324	13.2415	12.9679	13.6594	13.3916
Q9CZ69	CKLF6_MOUSE CKLF-like MARVEL transmembrane domain-containing protein 6 OS=Mus musculus OX=10090 GN=Cmtm6 PE=1 SV=1	+	hACE2-_hACE2+	2	2	2	1.45724	-0.689302	0.0348947	1.6125	-2.71455	14.6987	14.7168	15.6385	15.3737	16.0353	15.5941	15.7431	15.8124
P53986	MOT1_MOUSE Monocarboxylate transporter 1 OS=Mus musculus OX=10090 GN=Slc16a1 PE=1 SV=1	+	hACE2-_hACE2+	5	5	5	1.45416	-0.663587	0.0351431	1.58402	-2.70921	15.614	15.2998	16.3824	15.5658	16.567	16.3446	16.1989	16.4059
Q9CY50	SSRA_MOUSE Translocon-associated protein subunit alpha OS=Mus musculus OX=10090 GN=Ssr1 PE=1 SV=1	+	hACE2-_hACE2+	4	4	4	1.45273	-0.804516	0.035259	1.74656	-2.70673	17.3687	16.4514	17.8673	17.1751	17.9656	17.9776	18.1603	17.9771
P62743	AP2S1_MOUSE AP-2 complex subunit sigma OS=Mus musculus OX=10090 GN=Ap2s1 PE=1 SV=1	+	hACE2-_hACE2+	8	8	8	1.45252	-0.55001	0.0352761	1.4641	-2.70636	15.2452	15.5608	16.0063	15.202	16.1189	16.092	15.8136	16.1899
P70280	VAMP7_MOUSE Vesicle-associated membrane protein 7 OS=Mus musculus OX=10090 GN=Vamp7 PE=1 SV=1	+	hACE2-_hACE2+	4	4	4	1.45074	-1.09855	0.0354209	2.14139	-2.70329	12.6829	11.4403	12.9769	13.1424	13.8021	13.365	13.9366	13.533
P03888	NU1M_MOUSE NADH-ubiquinone oxidoreductase chain 1 OS=Mus musculus OX=10090 GN=Mtnd1 PE=1 SV=3	+	hACE2-_hACE2+	5	5	5	1.44407	-2.25499	0.0359691	4.77331	-2.69174	13.9392	12.0092	16.0644	14.402	16.4609	16.4816	16.3543	16.138
Q8BSY0	ASPH_MOUSE Aspartyl/asparaginyl beta-hydroxylase OS=Mus musculus OX=10090 GN=Asph PE=1 SV=1	+	hACE2-_hACE2+	39	39	39	1.44361	-0.206659	0.0360073	1.15401	-2.69095	17.7905	17.5921	17.8189	17.9436	18.0328	17.9309	18.0319	17.9762
Q9D1H6	NDUF4_MOUSE NADH dehydrogenase [ubiquinone] 1 alpha subcomplex assembly factor 4 OS=Mus musculus OX=10090 GN=Ndufaf4 PE=1 SV=1	+	hACE2-_hACE2+	3	3	3	1.43805	-1.52286	0.0364712	2.8736	-2.68133	12.4743	11.6296	14.0351	13.6372	14.3896	14.1004	14.7688	14.6088
Q8CIM7	CP2DQ_MOUSE Cytochrome P450 2D26 OS=Mus musculus OX=10090 GN=Cyp2d26 PE=1 SV=1	+	hACE2-_hACE2+	46	46	40	1.43803	-0.233239	0.0364729	1.17547	-2.68129	19.9464	19.5928	19.9122	19.8127	20.115	20.0035	19.9756	20.1029
P70266	F261_MOUSE 6-phosphofructo-2-kinase/fructose-2,6-bisphosphatase 1 OS=Mus musculus OX=10090 GN=Pfkfb1 PE=1 SV=2	+	hACE2-_hACE2+	4	4	4	1.43481	1.26236	0.0367443	0.416861	2.67574	13.358	13.5892	13.4363	13.8712	12.9801	12.9905	11.0491	12.1856
Q3UPL0	SC31A_MOUSE Protein transport protein Sec31A OS=Mus musculus OX=10090 GN=Sec31a PE=1 SV=2	+	hACE2-_hACE2+	13	13	13	1.4317	-0.392626	0.0370084	1.31278	-2.67037	14.7691	14.6689	15.2255	15.1562	15.4688	15.2821	15.2533	15.3859
P62082	RS7_MOUSE 40S ribosomal protein S7 OS=Mus musculus OX=10090 GN=Rps7 PE=2 SV=1	+	hACE2-_hACE2+	22	22	22	1.42949	0.29204	0.0371972	0.816746	2.66656	18.2057	18.2189	17.958	18.2552	17.8797	17.9802	17.6207	17.989
Q8CHQ9	NT8F2_MOUSE N-acetyltransferase family 8 member 2 OS=Mus musculus OX=10090 GN=Nat8f2 PE=1 SV=1	+	hACE2-_hACE2+	13	13	10	1.42756	-0.41421	0.0373629	1.33257	-2.66322	18.3278	17.9751	18.3613	17.9693	18.3129	18.4738	18.8212	18.6824
Q91YH5	ATLA3_MOUSE Atlastin-3 OS=Mus musculus OX=10090 GN=Atl3 PE=1 SV=1	+	hACE2-_hACE2+	20	20	19	1.42649	-0.633508	0.037455	1.55133	-2.66137	18.1201	17.6993	18.7063	18.4003	18.9809	18.5997	19.0727	18.8068
Q9Z2E1	MBD2_MOUSE Methyl-CpG-binding domain protein 2 OS=Mus musculus OX=10090 GN=Mbd2 PE=2 SV=2	+	hACE2-_hACE2+	6	6	6	1.42344	0.544064	0.037719	0.685836	2.65612	13.9617	14.8661	14.2499	14.0966	13.868	13.6671	13.69	13.773
Q8C0C7	SYFA_MOUSE Phenylalanine--tRNA ligase alpha subunit OS=Mus musculus OX=10090 GN=Farsa PE=1 SV=1	+	hACE2-_hACE2+	8	8	8	1.42168	2.00068	0.0378722	0.249882	2.65308	14.1139	14.4968	15.3396	14.6691	14.3127	12.6131	10.8513	12.8395
Q9CXR1	DHRS7_MOUSE Dehydrogenase/reductase SDR family member 7 OS=Mus musculus OX=10090 GN=Dhrs7 PE=1 SV=2	+	hACE2-_hACE2+	15	15	15	1.41853	-0.674206	0.0381478	1.59572	-2.64766	15.4798	16.2543	16.6246	15.8857	16.6334	16.7406	16.9242	16.643
P62889	RL30_MOUSE 60S ribosomal protein L30 OS=Mus musculus OX=10090 GN=Rpl30 PE=1 SV=2	+	hACE2-_hACE2+	16	16	16	1.40897	0.313811	0.0389969	0.804514	2.63121	19.4138	19.1995	19.0897	19.1391	18.8006	18.8538	19.1769	18.7554
Q9Z2A7	DGAT1_MOUSE Diacylglycerol O-acyltransferase 1 OS=Mus musculus OX=10090 GN=Dgat1 PE=1 SV=1	+	hACE2-_hACE2+	6	6	6	1.40688	-0.642231	0.039185	1.56074	-2.62761	14.9443	15.0769	15.9435	14.9825	16.0284	15.7523	15.9066	15.8288
Q9WTK3	GPAA1_MOUSE Glycosylphosphatidylinositol anchor attachment 1 protein OS=Mus musculus OX=10090 GN=Gpaa1 PE=1 SV=3	+	hACE2-_hACE2+	5	5	5	1.40178	-0.803967	0.0396479	1.7459	-2.61883	14.3792	13.8032	15.1431	14.9023	15.2695	15.3565	15.5754	15.2422
P14148	RL7_MOUSE 60S ribosomal protein L7 OS=Mus musculus OX=10090 GN=Rpl7 PE=1 SV=2	+	hACE2-_hACE2+	42	42	42	1.40128	0.292636	0.0396936	0.816409	2.61798	20.7393	20.7919	20.4961	20.6193	20.3675	20.2455	20.2382	20.6247
P43883	PLIN2_MOUSE Perilipin-2 OS=Mus musculus OX=10090 GN=Plin2 PE=1 SV=2	+	hACE2-_hACE2+	16	16	16	1.39916	-0.555231	0.0398878	1.4694	-2.61434	16.2806	15.6168	15.9447	16.5056	16.431	16.7802	16.7808	16.5766
Q9EPE9	AT131_MOUSE Manganese-transporting ATPase 13A1 OS=Mus musculus OX=10090 GN=Atp13a1 PE=1 SV=2	+	hACE2-_hACE2+	30	30	30	1.399	-0.243878	0.0399025	1.18417	-2.61406	15.6097	15.8381	15.914	15.6678	15.9687	15.8457	16.078	16.1127
Q99PV0	PRP8_MOUSE Pre-mRNA-processing-splicing factor 8 OS=Mus musculus OX=10090 GN=Prpf8 PE=1 SV=2	+	hACE2-_hACE2+	83	83	82	1.39539	-0.511635	0.0402356	1.42566	-2.60786	16.4492	16.4322	17.1725	16.8616	17.1732	17.0837	17.4687	17.2364
P47962	RL5_MOUSE 60S ribosomal protein L5 OS=Mus musculus OX=10090 GN=Rpl5 PE=1 SV=3	+	hACE2-_hACE2+	31	31	31	1.39318	0.277901	0.0404408	0.82479	2.60408	18.8841	19.0297	18.8051	18.7861	18.703	18.5555	18.3611	18.7738
E9Q5K4	CP2CN_MOUSE Cytochrome P450 2C44 OS=Mus musculus OX=10090 GN=Cyp2c23 PE=1 SV=1	+	hACE2-_hACE2+	35	34	34	1.38699	-0.264147	0.0410214	1.20093	-2.59346	17.6239	17.6199	18.0151	17.7629	17.9368	18.1149	18.0649	17.9618
P62830	RL23_MOUSE 60S ribosomal protein L23 OS=Mus musculus OX=10090 GN=Rpl23 PE=1 SV=1	+	hACE2-_hACE2+	23	23	23	1.38504	0.279171	0.041206	0.824064	2.5901	19.7056	19.6871	19.5697	19.6492	19.2385	19.407	19.6527	19.1969
Q9CY58	PAIRB_MOUSE Plasminogen activator inhibitor 1 RNA-binding protein OS=Mus musculus OX=10090 GN=Serbp1 PE=1 SV=2	+	hACE2-_hACE2+	12	12	12	1.38214	0.598953	0.041482	0.660233	2.58513	16.2166	16.7509	15.841	16.3016	15.803	15.4416	15.4636	16.0062
O54749	CP2J5_MOUSE Cytochrome P450 2J5 OS=Mus musculus OX=10090 GN=Cyp2j5 PE=1 SV=1	+	hACE2-_hACE2+	34	34	31	1.38196	-0.253604	0.0414992	1.19218	-2.58484	18.4116	18.285	18.6931	18.2851	18.6535	18.7116	18.696	18.6281
Q8BHB4	WDR3_MOUSE WD repeat-containing protein 3 OS=Mus musculus OX=10090 GN=Wdr3 PE=1 SV=1	+	hACE2-_hACE2+	11	11	10	1.37987	-0.713087	0.0416994	1.63931	-2.58124	13.5594	14.0524	14.7417	14.5364	15.0179	14.7822	14.8191	15.1231
Q9QXD6	F16P1_MOUSE Fructose-1,6-bisphosphatase 1 OS=Mus musculus OX=10090 GN=Fbp1 PE=1 SV=3	+	hACE2-_hACE2+	8	8	8	1.37848	1.05207	0.0418331	0.482276	2.57887	15.4882	15.0961	14.3016	15.5197	13.9292	14.8677	13.4712	13.9293
P97429	ANXA4_MOUSE Annexin A4 OS=Mus musculus OX=10090 GN=Anxa4 PE=1 SV=4	+	hACE2-_hACE2+	13	13	13	1.3782	0.387596	0.0418601	0.764402	2.57839	14.5746	14.8959	14.5053	14.7273	14.5018	14.2245	13.9684	14.458
Q8BLR5	PSD4_MOUSE PH and SEC7 domain-containing protein 4 OS=Mus musculus OX=10090 GN=Psd4 PE=1 SV=1	+	hACE2-_hACE2+	2	2	2	1.37709	-1.27255	0.0419672	2.41588	-2.57649	12.3894	12.2605	13.3229	11.5412	13.8157	13.4947	12.8504	14.4434
Q6GSS7	H2A2A_MOUSE Histone H2A type 2-A OS=Mus musculus OX=10090 GN=Hist2h2aa1 PE=1 SV=3;sp	+	hACE2-_hACE2+	18	18	4	1.37698	0.196635	0.0419778	0.872583	2.5763	22.5195	22.2094	22.2685	22.4141	22.0753	22.1897	22.1493	22.2108
Q99JH8	ERD21_MOUSE ER lumen protein-retaining receptor 1 OS=Mus musculus OX=10090 GN=Kdelr1 PE=1 SV=1;sp	+	hACE2-_hACE2+	2	2	2	1.37675	-2.04046	0.0420001	4.11377	-2.57591	11.7695	11.162	14.5047	13.4379	15.0695	14.1713	14.8017	14.9935
Q8BG51	MIRO1_MOUSE Mitochondrial Rho GTPase 1 OS=Mus musculus OX=10090 GN=Rhot1 PE=1 SV=1	+	hACE2-_hACE2+	15	15	14	1.37349	-0.339437	0.0423165	1.26526	-2.57032	16.5493	16.4662	16.7592	16.3936	16.7132	17.0271	17.0984	16.6873
Q8BKE6	CP20A_MOUSE Cytochrome P450 20A1 OS=Mus musculus OX=10090 GN=Cyp20a1 PE=1 SV=1	+	hACE2-_hACE2+	9	9	9	1.37276	-1.74248	0.0423877	3.3461	-2.56907	12.7127	11.5096	14.6632	13.6522	14.8889	14.9015	14.6398	15.0775
Q8C3X8	LMF2_MOUSE Lipase maturation factor 2 OS=Mus musculus OX=10090 GN=Lmf2 PE=1 SV=1	+	hACE2-_hACE2+	8	8	8	1.3721	-0.279472	0.0424522	1.21375	-2.56795	16.4428	16.154	16.3688	16.2956	16.6563	16.3375	16.6317	16.7537
Q6ZWV7	RL35_MOUSE 60S ribosomal protein L35 OS=Mus musculus OX=10090 GN=Rpl35 PE=1 SV=1	+	hACE2-_hACE2+	6	6	6	1.37103	0.686882	0.0425569	0.621195	2.56611	17.5609	18.011	16.8683	17.3742	16.9489	16.7892	16.4054	16.9234
Q8VDD5	MYH9_MOUSE Myosin-9 OS=Mus musculus OX=10090 GN=Myh9 PE=1 SV=4	+	hACE2-_hACE2+	186	186	158	1.37101	0.190643	0.0425589	0.876215	2.56608	19.1939	19.0443	18.9485	18.9876	19.0009	18.7783	18.7906	18.8418
Q9D7S7	RL22L_MOUSE 60S ribosomal protein L22-like 1 OS=Mus musculus OX=10090 GN=Rpl22l1 PE=1 SV=1	+	hACE2-_hACE2+	6	4	4	1.36986	1.41962	0.0426717	0.373811	2.56411	13.8904	14.5676	14.0895	14.16	13.393	13.092	11.1655	13.3784
Q9JKR6	HYOU1_MOUSE Hypoxia up-regulated protein 1 OS=Mus musculus OX=10090 GN=Hyou1 PE=1 SV=1	+	hACE2-_hACE2+	14	14	14	1.36983	-0.615501	0.0426747	1.53209	-2.56406	15.5113	14.5675	15.2505	15.5896	15.8756	15.67	15.8894	15.9458
P00405	COX2_MOUSE Cytochrome c oxidase subunit 2 OS=Mus musculus OX=10090 GN=Mtco2 PE=1 SV=1	+	hACE2-_hACE2+	9	9	9	1.36825	-0.815297	0.0428302	1.75966	-2.56137	20.8861	20.0457	21.3301	20.9383	21.4455	21.5777	22.0982	21.34
Q5XJY5	COPD_MOUSE Coatomer subunit delta OS=Mus musculus OX=10090 GN=Arcn1 PE=1 SV=2	+	hACE2-_hACE2+	2	2	2	1.36777	-1.58915	0.0428776	3.00872	-2.56055	12.0297	11.5914	13.7474	14.0816	14.2824	14.4535	14.5555	14.5152
Q9DBF1	AL7A1_MOUSE Alpha-aminoadipic semialdehyde dehydrogenase OS=Mus musculus OX=10090 GN=Aldh7a1 PE=1 SV=4	+	hACE2-_hACE2+	24	24	24	1.3663	0.43834	0.0430229	0.737983	2.55803	16.5473	16.4597	16.3661	16.835	15.9867	16.5209	15.9106	16.0365
Q64458	CP2CT_MOUSE Cytochrome P450 2C29 OS=Mus musculus OX=10090 GN=Cyp2c29 PE=1 SV=2	+	hACE2-_hACE2+	52	51	33	1.3656	-0.217622	0.0430923	1.16282	-2.55683	20.6193	20.4079	20.6868	20.4611	20.8126	20.8374	20.7953	20.6003
O70572	NSMA_MOUSE Sphingomyelin phosphodiesterase 2 OS=Mus musculus OX=10090 GN=Smpd2 PE=1 SV=1	+	hACE2-_hACE2+	4	4	4	1.36497	-0.497574	0.0431549	1.41184	-2.55576	13.5255	13.4949	14.0186	13.989	14.375	13.8581	14.4069	14.3783
Q9R0Q9	MPU1_MOUSE Mannose-P-dolichol utilization defect 1 protein OS=Mus musculus OX=10090 GN=Mpdu1 PE=1 SV=1	+	hACE2-_hACE2+	3	3	3	1.36291	-1.92082	0.0433601	3.78638	-2.55224	15.3568	13.4926	16.6762	13.9851	16.5945	16.6303	17.4737	16.4954
P13516	ACOD1_MOUSE Acyl-CoA desaturase 1 OS=Mus musculus OX=10090 GN=Scd1 PE=1 SV=2;sp	+	hACE2-_hACE2+	18	18	18	1.36227	-0.323777	0.043424	1.2516	-2.55114	19.3208	18.8729	19.3912	19.0364	19.4884	19.3836	19.5637	19.4809
Q3TIV5	ZC3HF_MOUSE Zinc finger CCCH domain-containing protein 15 OS=Mus musculus OX=10090 GN=Zc3h15 PE=1 SV=2	+	hACE2-_hACE2+	2	2	2	1.36152	1.3979	0.0434991	0.379481	2.54986	12.8818	14.9811	13.0367	12.9589	12.2526	12.5431	11.8899	11.5814
P62852	RS25_MOUSE 40S ribosomal protein S25 OS=Mus musculus OX=10090 GN=Rps25 PE=1 SV=1	+	hACE2-_hACE2+	15	15	15	1.35855	0.430294	0.0437976	0.742111	2.54478	18.8246	18.7588	18.4732	18.5202	17.8229	18.4086	18.4582	18.1659
Q99P72	RTN4_MOUSE Reticulon-4 OS=Mus musculus OX=10090 GN=Rtn4 PE=1 SV=2	+	hACE2-_hACE2+	6	6	6	1.3576	-0.794577	0.0438935	1.73457	-2.54315	16.0565	15.0557	16.5293	15.9006	16.7993	16.54	16.6412	16.7399
P61804	DAD1_MOUSE Dolichyl-diphosphooligosaccharide--protein glycosyltransferase subunit DAD1 OS=Mus musculus OX=10090 GN=Dad1 PE=1 SV=3	+	hACE2-_hACE2+	3	3	3	1.35696	-0.622761	0.0439582	1.53982	-2.54206	18.0405	17.3823	18.4364	17.7193	18.3038	18.725	18.6285	18.4123
Q5SUC9	SCO1_MOUSE Protein SCO1 homolog, mitochondrial OS=Mus musculus OX=10090 GN=Sco1 PE=1 SV=1	+	hACE2-_hACE2+	4	4	4	1.35241	0.456413	0.0444212	0.728796	2.53431	15.6259	16.1525	15.5737	15.8201	15.5818	15.2179	15.0487	15.4981
Q8C0K5	GDC_MOUSE Graves disease carrier protein homolog OS=Mus musculus OX=10090 GN=Slc25a16 PE=1 SV=1	+	hACE2-_hACE2+	6	6	6	1.35112	-0.334553	0.0445533	1.26099	-2.53209	14.7722	14.6228	14.7989	14.6831	14.9455	14.78	15.3674	15.1222
Q8C0N2	GPAT3_MOUSE Glycerol-3-phosphate acyltransferase 3 OS=Mus musculus OX=10090 GN=Gpat3 PE=1 SV=1	+	hACE2-_hACE2+	2	2	2	1.34838	-0.799436	0.0448353	1.74042	-2.52742	12.1984	11.6579	12.5745	11.8983	13.0926	12.1463	13.2073	13.0806
Q99LF4	RTCB_MOUSE RNA-splicing ligase RtcB homolog OS=Mus musculus OX=10090 GN=Rtcb PE=1 SV=1	+	hACE2-_hACE2+	7	7	7	1.34284	-0.731796	0.0454109	1.66071	-2.51797	13.512	12.8153	14.0069	13.9598	14.3582	14.0908	14.2521	14.5203
Q91WS0	CISD1_MOUSE CDGSH iron-sulfur domain-containing protein 1 OS=Mus musculus OX=10090 GN=Cisd1 PE=1 SV=1	+	hACE2-_hACE2+	12	12	12	1.34189	-0.362728	0.0455103	1.28586	-2.51636	18.27	17.7326	18.2942	17.9665	18.5681	18.342	18.3462	18.458
Q9JI39	ABCBA_MOUSE ATP-binding cassette sub-family B member 10, mitochondrial OS=Mus musculus OX=10090 GN=Abcb10 PE=1 SV=1	+	hACE2-_hACE2+	18	18	18	1.341	-0.458107	0.0456037	1.37374	-2.51484	15.0223	14.8515	15.4113	15.4511	15.6159	15.6614	15.9078	15.3835
Q91YJ5	IF2M_MOUSE Translation initiation factor IF-2, mitochondrial OS=Mus musculus OX=10090 GN=Mtif2 PE=1 SV=2	+	hACE2-_hACE2+	18	18	18	1.34006	-0.477809	0.0457025	1.39263	-2.51324	16.6395	16.137	16.9037	16.8413	16.9781	17.0244	17.3252	17.105
Q8BWQ1	UD2A3_MOUSE UDP-glucuronosyltransferase 2A3 OS=Mus musculus OX=10090 GN=Ugt2a3 PE=1 SV=1	+	hACE2-_hACE2+	33	31	28	1.33983	-0.278445	0.0457267	1.21289	-2.51285	20.411	20.2681	20.3654	20.2356	20.5524	20.3959	20.8858	20.5597
Q9D665	D42E1_MOUSE Short-chain dehydrogenase/reductase family 42E member 1 OS=Mus musculus OX=10090 GN=Sdr42e1 PE=1 SV=1	+	hACE2-_hACE2+	3	3	3	1.33702	-1.45962	0.0460235	2.75036	-2.50806	12.7651	12.012	14.3986	14.2254	14.743	14.6563	15.0024	14.8378
Q9CQJ8	NDUB9_MOUSE NADH dehydrogenase [ubiquinone] 1 beta subcomplex subunit 9 OS=Mus musculus OX=10090 GN=Ndufb9 PE=1 SV=3	+	hACE2-_hACE2+	19	19	19	1.33605	0.391715	0.0461264	0.762223	2.50641	19.6354	19.4341	18.9868	19.2192	18.934	18.7686	19.1095	18.8965
Q9CZX8	RS19_MOUSE 40S ribosomal protein S19 OS=Mus musculus OX=10090 GN=Rps19 PE=1 SV=3	+	hACE2-_hACE2+	20	20	20	1.33194	0.341927	0.046565	0.788987	2.49942	18.3601	18.6386	18.3092	18.3436	18.0967	17.9899	17.828	18.3693
Q9EP75	CP4FE_MOUSE Leukotriene-B4 omega-hydroxylase 3 OS=Mus musculus OX=10090 GN=Cyp4f14 PE=1 SV=1	+	hACE2-_hACE2+	26	26	22	1.33051	-0.446396	0.0467186	1.36263	-2.49699	16.6177	16.0045	16.8037	16.6163	17.0145	16.8594	17.0277	16.9261
O88822	SC5D_MOUSE Lathosterol oxidase OS=Mus musculus OX=10090 GN=Sc5d PE=2 SV=2	+	hACE2-_hACE2+	2	2	2	1.33031	1.62278	0.0467401	0.324709	2.49665	13.7433	14.564	12.3505	13.6888	11.6933	12.604	12.7791	10.779
Q8BGX2	TIM29_MOUSE Mitochondrial import inner membrane translocase subunit Tim29 OS=Mus musculus OX=10090 GN=Timm29 PE=1 SV=1	+	hACE2-_hACE2+	2	2	2	1.32842	-0.709072	0.046944	1.63475	-2.49342	12.3607	12.6625	13.1619	13.5114	13.7347	13.7018	13.8253	13.2709
Q9Z1Z0	USO1_MOUSE General vesicular transport factor p115 OS=Mus musculus OX=10090 GN=Uso1 PE=1 SV=2	+	hACE2-_hACE2+	3	3	3	1.32838	-0.876547	0.0469483	1.83598	-2.49337	12.0791	11.5722	12.1353	11.9439	12.7827	12.5607	13.7181	12.1751
P70302	STIM1_MOUSE Stromal interaction molecule 1 OS=Mus musculus OX=10090 GN=Stim1 PE=1 SV=2	+	hACE2-_hACE2+	12	12	11	1.32365	-0.549094	0.0474624	1.46317	-2.48532	14.5254	14.9251	15.4699	15.0566	15.6422	15.23	15.655	15.6462
Q80WJ7	LYRIC_MOUSE Protein LYRIC OS=Mus musculus OX=10090 GN=Mtdh PE=1 SV=1	+	hACE2-_hACE2+	17	17	17	1.32268	-0.332213	0.0475686	1.25894	-2.48366	16.9354	17.2184	17.0276	17.125	17.3755	17.2094	17.7509	17.2993
Q9QXG4	ACSA_MOUSE Acetyl-coenzyme A synthetase, cytoplasmic OS=Mus musculus OX=10090 GN=Acss2 PE=1 SV=2	+	hACE2-_hACE2+	12	12	12	1.3179	0.673827	0.048095	0.626842	2.47555	15.4932	15.3855	15.8643	15.706	15.259	15.4438	14.6864	14.3644
Q99LR1	ABD12_MOUSE Lysophosphatidylserine lipase ABHD12 OS=Mus musculus OX=10090 GN=Abhd12 PE=1 SV=2	+	hACE2-_hACE2+	13	13	13	1.31494	-0.253014	0.0484239	1.19169	-2.47051	14.8556	14.8113	14.818	14.7824	15.2754	14.8407	14.9631	15.2002
Q8BXV2	BRI3B_MOUSE BRI3-binding protein OS=Mus musculus OX=10090 GN=Bri3bp PE=1 SV=1	+	hACE2-_hACE2+	3	3	3	1.31318	-0.889306	0.0486206	1.85228	-2.46753	15.8181	14.8042	16.542	15.9263	16.6298	16.7054	16.6672	16.6454
P50172	DHI1_MOUSE Corticosteroid 11-beta-dehydrogenase isozyme 1 OS=Mus musculus OX=10090 GN=Hsd11b1 PE=1 SV=3	+	hACE2-_hACE2+	26	26	26	1.31234	-0.191704	0.0487147	1.14211	-2.4661	20.2196	19.9632	20.3055	20.2403	20.3776	20.3405	20.4276	20.3498
P14152	MDHC_MOUSE Malate dehydrogenase, cytoplasmic OS=Mus musculus OX=10090 GN=Mdh1 PE=1 SV=3	+	hACE2-_hACE2+	11	11	11	1.31088	0.163895	0.0488787	0.892612	2.46362	16.2405	16.2372	16.3953	16.3958	16.0205	16.1462	16.2005	16.2461
O08547	SC22B_MOUSE Vesicle-trafficking protein SEC22b OS=Mus musculus OX=10090 GN=Sec22b PE=1 SV=3	+	hACE2-_hACE2+	19	19	19	1.3107	-0.29281	0.048899	1.22502	-2.46331	17.5164	17.6218	17.56	17.3997	17.8618	17.6607	17.6384	18.1082
P97379	G3BP2_MOUSE Ras GTPase-activating protein-binding protein 2 OS=Mus musculus OX=10090 GN=G3bp2 PE=1 SV=2	+	hACE2-_hACE2+	4	3	3	1.30957	-1.44007	0.0490264	2.71334	-2.4614	11.8655	12.4311	14.0708	13.8805	14.2323	14.0187	14.8662	14.8911
P62874	GBB1_MOUSE Guanine nucleotide-binding protein G(I)/G(S)/G(T) subunit beta-1 OS=Mus musculus OX=10090 GN=Gnb1 PE=1 SV=3	+	hACE2-_hACE2+	5	1	1	1.30919	1.21284	0.0490693	0.431419	2.46075	12.7935	12.971	11.6146	13.8855	11.2611	11.6778	12.0064	11.4681
Q9QUK3	CLN8_MOUSE Protein CLN8 OS=Mus musculus OX=10090 GN=Cln8 PE=1 SV=1	+	hACE2-_hACE2+	2	2	2	1.30752	-1.16969	0.0492584	2.24963	-2.45792	11.969	11.8993	13.289	11.1744	13.6551	12.8921	13.0103	13.453
P11714	CP2D9_MOUSE Cytochrome P450 2D9 OS=Mus musculus OX=10090 GN=Cyp2d9 PE=1 SV=2	+	hACE2-_hACE2+	31	20	19	1.30751	-0.176244	0.0492595	1.12994	-2.4579	19.0061	18.7302	18.98	18.8375	19.0997	19.0922	19.0963	18.9706
Q8K2C9	HACD3_MOUSE Very-long-chain (3R)-3-hydroxyacyl-CoA dehydratase 3 OS=Mus musculus OX=10090 GN=Hacd3 PE=1 SV=2	+	hACE2-_hACE2+	14	14	14	1.30634	-0.799037	0.0493924	1.73994	-2.45592	18.906	17.9541	19.3226	19.076	19.5682	19.2949	19.9075	19.6844
Q9CR64	KISHA_MOUSE Protein kish-A OS=Mus musculus OX=10090 GN=Tmem167a PE=1 SV=1	+	hACE2-_hACE2+	2	2	2	1.30529	-1.92138	0.0495119	3.78785	-2.45413	13.6176	11.0934	14.7701	13.7444	15.2495	15.0898	15.3057	15.2661
Q3TDQ1	STT3B_MOUSE Dolichyl-diphosphooligosaccharide--protein glycosyltransferase subunit STT3B OS=Mus musculus OX=10090 GN=Stt3b PE=1 SV=2	+	hACE2-_hACE2+	20	19	19	1.30463	-0.619728	0.0495872	1.53659	-2.45302	16.4787	15.7398	16.8148	16.477	17.0474	16.6855	17.2114	17.0448
Q8BWN8	ACOT4_MOUSE Peroxisomal succinyl-coenzyme A thioesterase OS=Mus musculus OX=10090 GN=Acot4 PE=1 SV=1	+	hACE2-_hACE2+	18	18	13	1.30399	0.534283	0.0496604	0.690502	2.45193	16.2073	16.8386	15.9397	16.0976	15.7758	15.8691	15.8374	15.4637
Q99N95	RM03_MOUSE 39S ribosomal protein L3, mitochondrial OS=Mus musculus OX=10090 GN=Mrpl3 PE=1 SV=1	+	hACE2-_hACE2+	15	15	15	1.30308	0.204237	0.0497645	0.867998	2.45039	16.6259	16.7682	16.5536	16.5111	16.4384	16.248	16.4107	16.5447
Q8BK63	KC1A_MOUSE Casein kinase I isoform alpha OS=Mus musculus OX=10090 GN=Csnk1a1 PE=1 SV=2			10	10	10	1.30062	-0.544738	0.0500472	1.45876	-2.44622	14.1372	14.635	14.9233	14.7895	15.037	14.9971	15.5901	15.0398
O70503	DHB12_MOUSE Very-long-chain 3-oxoacyl-CoA reductase OS=Mus musculus OX=10090 GN=Hsd17b12 PE=1 SV=1			23	23	23	1.30012	-0.386503	0.0501049	1.30722	-2.44536	19.2667	19.058	19.5009	19.2617	19.5404	19.4333	20.0274	19.6321
Q8BS95	GPHR_MOUSE Golgi pH regulator OS=Mus musculus OX=10090 GN=Gpr89a PE=1 SV=2			2	2	2	1.29833	-1.31819	0.0503118	2.49353	-2.44233	12.5265	11.7513	14.0355	13.6258	14.1101	14.0899	14.7112	14.3007
Q60634	FLOT2_MOUSE Flotillin-2 OS=Mus musculus OX=10090 GN=Flot2 PE=1 SV=2			12	12	12	1.29811	-1.73764	0.0503373	3.33489	-2.44196	13.3947	11.9854	15.3034	14.3139	15.2127	15.5885	15.5252	15.6216
Q9Z211	PX11A_MOUSE Peroxisomal membrane protein 11A OS=Mus musculus OX=10090 GN=Pex11a PE=1 SV=1			10	10	10	1.29751	-0.267523	0.0504069	1.20374	-2.44094	17.4598	17.3936	17.6287	17.3261	17.7282	17.4775	17.8984	17.7743
Q99LB7	SARDH_MOUSE Sarcosine dehydrogenase, mitochondrial OS=Mus musculus OX=10090 GN=Sardh PE=1 SV=1			46	46	46	1.29651	0.541203	0.0505231	0.687198	2.43926	17.2598	16.9609	16.2225	16.7305	16.3046	16.1626	16.2273	16.3144
E9Q5C9	NOLC1_MOUSE Nucleolar and coiled-body phosphoprotein 1 OS=Mus musculus OX=10090 GN=Nolc1 PE=1 SV=1			3	3	3	1.29499	-1.19315	0.0507002	2.28651	-2.43668	12.7615	14.4767	14.8017	14.5739	15.0931	15.2361	15.7472	15.3099
Q9CPY1	RM51_MOUSE 39S ribosomal protein L51, mitochondrial OS=Mus musculus OX=10090 GN=Mrpl51 PE=1 SV=1			5	5	5	1.29439	0.793668	0.0507703	0.576876	2.43566	16.3595	17.0404	15.812	16.3547	15.9873	15.3947	15.1146	15.8952
Q9D1Q6	ERP44_MOUSE Endoplasmic reticulum resident protein 44 OS=Mus musculus OX=10090 GN=Erp44 PE=1 SV=1			2	2	2	1.29182	1.50477	0.0510717	0.352386	2.43131	14.2152	13.5772	12.8701	11.5432	10.9257	11.5269	11.684	12.05
P97461	RS5_MOUSE 40S ribosomal protein S5 OS=Mus musculus OX=10090 GN=Rps5 PE=1 SV=3			18	18	18	1.29179	0.324102	0.0510752	0.798795	2.43126	20.4552	20.615	20.1918	20.2939	19.9956	19.842	20.2906	20.1313
Q3U3R4	LMF1_MOUSE Lipase maturation factor 1 OS=Mus musculus OX=10090 GN=Lmf1 PE=1 SV=1			15	15	15	1.29074	-0.332271	0.0511988	1.25899	-2.42947	16.6552	17.0271	16.9886	16.5141	17.2659	17.0707	17.0205	17.157
Q9DC16	ERGI1_MOUSE Endoplasmic reticulum-Golgi intermediate compartment protein 1 OS=Mus musculus OX=10090 GN=Ergic1 PE=1 SV=1			15	15	15	1.28916	-0.64951	0.0513854	1.56864	-2.42679	16.5382	15.6812	16.9298	16.5852	17.1712	17.0374	17.0977	17.0262
Q9CY73	RM44_MOUSE 39S ribosomal protein L44, mitochondrial OS=Mus musculus OX=10090 GN=Mrpl44 PE=1 SV=3			10	10	10	1.28842	0.297781	0.0514731	0.813503	2.42556	16.7756	16.7721	16.4201	16.5216	16.2959	16.5374	16.3346	16.1304
P56593	CP2AC_MOUSE Cytochrome P450 2A12 OS=Mus musculus OX=10090 GN=Cyp2a12 PE=1 SV=2			60	60	57	1.28838	-0.433959	0.0514778	1.35094	-2.42548	20.2875	19.6587	20.456	20.2492	20.6369	20.489	20.6829	20.5785
B2RX12	MRP3_MOUSE Canalicular multispecific organic anion transporter 2 OS=Mus musculus OX=10090 GN=Abcc3 PE=1 SV=1			25	25	25	1.28787	-0.436132	0.0515383	1.35297	-2.42462	15.2075	14.9963	15.7667	15.6123	15.8595	15.7815	15.8938	15.7925
Q9D6Y9	GLGB_MOUSE 1,4-alpha-glucan-branching enzyme OS=Mus musculus OX=10090 GN=Gbe1 PE=1 SV=1			22	22	22	1.28654	0.307247	0.0516964	0.808182	2.42236	16.212	15.9451	15.8863	16.0708	15.8326	15.9048	15.7169	15.4309
Q8K0Z7	TACO1_MOUSE Translational activator of cytochrome c oxidase 1 OS=Mus musculus OX=10090 GN=Taco1 PE=1 SV=1			12	12	12	1.28562	0.276913	0.051806	0.825355	2.4208	17.8653	17.9719	17.5219	17.6815	17.4691	17.5217	17.6056	17.3366
Q3U0V1	FUBP2_MOUSE Far upstream element-binding protein 2 OS=Mus musculus OX=10090 GN=Khsrp PE=1 SV=2			3	3	3	1.28263	-0.472375	0.0521639	1.38739	-2.41575	13.3085	12.9004	13.4273	13.7079	13.6963	13.9355	14.0163	13.5854
Q9CSN1	SNW1_MOUSE SNW domain-containing protein 1 OS=Mus musculus OX=10090 GN=Snw1 PE=1 SV=3			21	21	20	1.28126	0.558294	0.0523287	0.679105	2.41344	14.8848	15.8812	15.4012	15.605	14.8884	14.6265	14.9366	15.0877
P28656	NP1L1_MOUSE Nucleosome assembly protein 1-like 1 OS=Mus musculus OX=10090 GN=Nap1l1 PE=1 SV=2			3	3	3	1.28012	-1.23214	0.0524662	2.34915	-2.4115	11.6526	12.7624	10.9845	12.7051	13.7784	12.6171	12.9901	13.6476
Q62086	PON2_MOUSE Serum paraoxonase/arylesterase 2 OS=Mus musculus OX=10090 GN=Pon2 PE=1 SV=2			4	4	4	1.27966	-1.06051	0.0525218	2.08567	-2.41072	11.429	13.179	13.2738	12.6886	13.8403	13.7248	13.3692	13.8781
Q9CQF9	PCYOX_MOUSE Prenylcysteine oxidase OS=Mus musculus OX=10090 GN=Pcyox1 PE=1 SV=1			18	18	18	1.27964	-0.42041	0.0525243	1.33831	-2.41069	17.4022	16.7817	17.5205	17.4481	17.7723	17.6146	17.7596	17.6877
Q64FW2	RETST_MOUSE All-trans-retinol 13,14-reductase OS=Mus musculus OX=10090 GN=Retsat PE=1 SV=3			21	21	21	1.27529	-0.233553	0.053053	1.17573	-2.40334	16.7035	16.9067	16.8721	16.8008	17.0683	16.8489	17.2693	17.0307
Q8VI94	OASL1_MOUSE 2-5-oligoadenylate synthase-like protein 1 OS=Mus musculus OX=10090 GN=Oasl1 PE=2 SV=1			11	11	11	1.27321	-0.788254	0.0533077	1.72698	-2.39982	16.4333	15.5399	16.9678	16.7802	17.0198	17.2561	17.4344	17.164
Q5EG47	AAPK1_MOUSE 5-AMP-activated protein kinase catalytic subunit alpha-1 OS=Mus musculus OX=10090 GN=Prkaa1 PE=1 SV=2			5	5	3	1.27186	0.398941	0.0534737	0.758415	2.39754	13.4786	13.9833	13.9682	13.9749	13.6192	13.2647	13.6673	13.2581
P99029	PRDX5_MOUSE Peroxiredoxin-5, mitochondrial OS=Mus musculus OX=10090 GN=Prdx5 PE=1 SV=2			8	8	8	1.27071	0.492899	0.0536155	0.710596	2.3956	15.5854	15.156	14.9801	15.4944	14.6128	14.5142	15.1472	14.9702
P55096	ABCD3_MOUSE ATP-binding cassette sub-family D member 3 OS=Mus musculus OX=10090 GN=Abcd3 PE=1 SV=2			60	60	60	1.2671	-0.320293	0.054063	1.24858	-2.3895	21.0683	20.6014	21.1049	20.8268	21.2229	21.0389	21.2819	21.3389
P62849	RS24_MOUSE 40S ribosomal protein S24 OS=Mus musculus OX=10090 GN=Rps24 PE=1 SV=1			14	14	12	1.26644	0.202361	0.0541452	0.869127	2.38839	19.7988	19.4709	19.4614	19.545	19.3341	19.3961	19.2989	19.4375
O55143	AT2A2_MOUSE Sarcoplasmic/endoplasmic reticulum calcium ATPase 2 OS=Mus musculus OX=10090 GN=Atp2a2 PE=1 SV=2			61	61	61	1.2645	-0.312014	0.0543876	1.24144	-2.38512	17.9807	17.5157	17.9753	17.9392	18.1846	18.0636	18.3449	18.0658
Q8C5W0	CLMN_MOUSE Calmin OS=Mus musculus OX=10090 GN=Clmn PE=1 SV=2			7	7	7	1.26298	-1.66221	0.0545783	3.16501	-2.38254	11.7142	13.2242	14.9448	13.0229	15.2397	14.2961	15.1772	14.8418
Q9R0A0	PEX14_MOUSE Peroxisomal membrane protein PEX14 OS=Mus musculus OX=10090 GN=Pex14 PE=1 SV=1			9	9	9	1.26077	-0.580212	0.0548567	1.49507	-2.37881	15.636	14.8153	15.8498	15.6393	16.0408	15.9271	16.3091	15.9843
Q6PB93	GALT2_MOUSE Polypeptide N-acetylgalactosaminyltransferase 2 OS=Mus musculus OX=10090 GN=Galnt2 PE=1 SV=1			10	10	10	1.26038	-2.00889	0.054906	4.02472	-2.37815	11.3578	14.0945	15.1428	14.5716	15.8494	15.7045	16.0485	15.5997
Q6DYE8	ENPP3_MOUSE Ectonucleotide pyrophosphatase/phosphodiesterase family member 3 OS=Mus musculus OX=10090 GN=Enpp3 PE=1 SV=2			2	2	2	1.26028	-0.977173	0.0549187	1.9686	-2.37799	12.7818	11.1703	12.1483	12.2491	12.929	13.2315	12.4892	13.6085
Q3UUQ7	PGAP1_MOUSE GPI inositol-deacylase OS=Mus musculus OX=10090 GN=Pgap1 PE=1 SV=3			4	4	4	1.25874	-1.27409	0.0551138	2.41846	-2.37539	12.1664	11.5819	13.503	13.6381	13.8944	13.5379	14.3685	14.1847
Q6P9Q6	FKB15_MOUSE FK506-binding protein 15 OS=Mus musculus OX=10090 GN=Fkbp15 PE=1 SV=2			4	4	4	1.2571	-0.580357	0.0553223	1.49522	-2.37262	12.5868	11.8327	12.6431	12.8886	13.1651	13.2364	13.0392	12.832
P17809	GTR1_MOUSE Solute carrier family 2, facilitated glucose transporter member 1 OS=Mus musculus OX=10090 GN=Slc2a1 PE=1 SV=4			2	2	2	1.25665	0.483441	0.0553796	0.71527	2.37186	11.6652	12.2396	11.4227	11.8066	11.4995	11.0092	11.253	11.4387
Q8CGF5	TLCD4_MOUSE TLC domain-containing protein 4 OS=Mus musculus OX=10090 GN=Tlcd4 PE=2 SV=1			5	5	5	1.25579	-0.922312	0.0554894	1.89515	-2.37042	14.5636	13.5383	15.0052	14.2523	15.6969	15.1466	14.644	15.5612
Q9JJ06	C1GLT_MOUSE Glycoprotein-N-acetylgalactosamine 3-beta-galactosyltransferase 1 OS=Mus musculus OX=10090 GN=C1galt1 PE=1 SV=1			5	5	5	1.25574	-1.14765	0.0554958	2.21553	-2.37032	12.9637	13.9539	14.9754	14.9411	15.5628	15.1817	15.3505	15.3297
Q9R092	H17B6_MOUSE 17-beta-hydroxysteroid dehydrogenase type 6 OS=Mus musculus OX=10090 GN=Hsd17b6 PE=1 SV=1			22	10	9	1.25215	-0.919687	0.0559564	1.8917	-2.36428	15.2438	14.1321	16.0039	15.2756	16.2247	16.0373	16.0262	16.0459
P45878	FKBP2_MOUSE Peptidyl-prolyl cis-trans isomerase FKBP2 OS=Mus musculus OX=10090 GN=Fkbp2 PE=1 SV=1			8	8	8	1.25015	1.03212	0.0562147	0.488991	2.36089	15.4946	15.4112	14.9569	15.0321	14.9092	13.0931	14.0059	14.7581
P20152	VIME_MOUSE Vimentin OS=Mus musculus OX=10090 GN=Vim PE=1 SV=3			7	4	4	1.24898	0.934095	0.0563664	0.523371	2.35893	13.9596	15.6132	15.175	14.8148	14.4015	14.0371	13.5156	13.8721
Q8VEM8	MPCP_MOUSE Phosphate carrier protein, mitochondrial OS=Mus musculus OX=10090 GN=Slc25a3 PE=1 SV=1			24	24	24	1.24534	-0.236485	0.0568408	1.17812	-2.3528	20.5179	20.2635	20.4684	20.2866	20.6917	20.5991	20.4149	20.7767
P47911	RL6_MOUSE 60S ribosomal protein L6 OS=Mus musculus OX=10090 GN=Rpl6 PE=1 SV=3			34	34	34	1.24301	0.434674	0.0571465	0.739861	2.34887	19.062	19.4319	18.8155	19.0623	18.841	18.6963	18.2669	18.8289
O70152	DPM1_MOUSE Dolichol-phosphate mannosyltransferase subunit 1 OS=Mus musculus OX=10090 GN=Dpm1 PE=1 SV=1			15	15	15	1.24279	-0.40897	0.0571755	1.32774	-2.34851	17.1066	16.8979	17.1449	17.2842	17.4245	17.1543	17.892	17.5987
Q9Z0R9	FADS2_MOUSE Acyl-CoA 6-desaturase OS=Mus musculus OX=10090 GN=Fads2 PE=1 SV=1			19	18	18	1.24125	-0.257982	0.0573786	1.1958	-2.34591	18.1034	17.9604	18.3621	18.1105	18.3805	18.2341	18.5817	18.3721
Q62376	RU17_MOUSE U1 small nuclear ribonucleoprotein 70 kDa OS=Mus musculus OX=10090 GN=Snrnp70 PE=1 SV=2			27	27	27	1.24124	0.820312	0.0573799	0.566319	2.34588	16.5667	16.9173	16.769	16.8917	16.4203	16.0902	14.969	16.384
O54734	OST48_MOUSE Dolichyl-diphosphooligosaccharide--protein glycosyltransferase 48 kDa subunit OS=Mus musculus OX=10090 GN=Ddost PE=1 SV=2			20	20	20	1.23646	-0.409235	0.058015	1.32798	-2.33785	18.9935	18.3276	19.0189	18.6472	19.0442	19.3219	19.1822	19.0757
P00397	COX1_MOUSE Cytochrome c oxidase subunit 1 OS=Mus musculus OX=10090 GN=Mtco1 PE=1 SV=2			4	4	4	1.23611	-1.71099	0.0580617	3.27385	-2.33726	15.5825	13.424	16.5027	15.4475	17.248	17.3612	15.9364	17.2551
Q8VHE0	SEC63_MOUSE Translocation protein SEC63 homolog OS=Mus musculus OX=10090 GN=Sec63 PE=1 SV=4			32	32	32	1.23562	-0.52919	0.0581273	1.44312	-2.33642	17.3059	16.8041	17.7649	17.5428	17.916	17.6974	18.1321	17.789
Q9CQI7	RU2B_MOUSE U2 small nuclear ribonucleoprotein B OS=Mus musculus OX=10090 GN=Snrpb2 PE=1 SV=1			11	11	10	1.23522	0.699426	0.0581808	0.615817	2.33576	14.9537	16.3439	15.3661	15.4332	14.6547	14.8653	14.8336	14.9454
P34884	MIF_MOUSE Macrophage migration inhibitory factor OS=Mus musculus OX=10090 GN=Mif PE=1 SV=2			2	2	2	1.23522	1.06398	0.0581808	0.478311	2.33575	14.5941	12.5676	12.8702	13.3025	12.2869	12.1762	12.5158	12.0995
P46735	MYO1B_MOUSE Unconventional myosin-Ib OS=Mus musculus OX=10090 GN=Myo1b PE=1 SV=3			55	55	55	1.23516	-0.266567	0.0581889	1.20294	-2.33565	17.354	17.1348	17.4847	17.329	17.5225	17.4226	17.8374	17.5862
Q9JLV5	CUL3_MOUSE Cullin-3 OS=Mus musculus OX=10090 GN=Cul3 PE=1 SV=1			4	4	4	1.23323	-1.15554	0.058448	2.22768	-2.3324	11.5775	11.879	13.6686	13.0533	13.7512	13.7014	13.5305	13.8174
Q06890	CLUS_MOUSE Clusterin OS=Mus musculus OX=10090 GN=Clu PE=1 SV=1			17	17	17	1.23254	0.628081	0.058541	0.647036	2.33125	17.1485	16.0314	15.995	16.4435	15.8148	15.7302	15.8329	15.7282
Q8R480	NUP85_MOUSE Nuclear pore complex protein Nup85 OS=Mus musculus OX=10090 GN=Nup85 PE=1 SV=1			7	7	7	1.2324	-0.367382	0.0585599	1.29001	-2.33101	14.8089	14.5969	15.1752	14.8772	15.1631	15.2992	15.475	14.9905
Q9CQL4	RM20_MOUSE 39S ribosomal protein L20, mitochondrial OS=Mus musculus OX=10090 GN=Mrpl20 PE=1 SV=1			7	7	7	1.23234	-0.461175	0.0585679	1.37666	-2.33091	15.711	15.4726	16.2603	15.9568	16.1703	16.3039	16.6062	16.1651
P58021	TM9S2_MOUSE Transmembrane 9 superfamily member 2 OS=Mus musculus OX=10090 GN=Tm9sf2 PE=1 SV=1			10	10	10	1.23198	-1.72706	0.0586165	3.31052	-2.33031	15.2099	12.8002	16.1382	15.5728	16.5311	16.7377	16.8811	16.4795
O09174	AMACR_MOUSE Alpha-methylacyl-CoA racemase OS=Mus musculus OX=10090 GN=Amacr PE=1 SV=4			14	14	14	1.2311	0.218899	0.0587354	0.859221	2.32883	16.8454	16.9117	16.6987	16.8095	16.4337	16.6862	16.7844	16.4854
P39061	COIA1_MOUSE Collagen alpha-1(XVIII) chain OS=Mus musculus OX=10090 GN=Col18a1 PE=1 SV=4			13	13	13	1.22683	0.512337	0.0593157	0.701086	2.32163	15.5677	15.5615	16.1328	16.104	15.6321	15.4619	14.9203	15.3024
Q9CQA6	CHCH1_MOUSE Coiled-coil-helix-coiled-coil-helix domain-containing protein 1 OS=Mus musculus OX=10090 GN=Chchd1 PE=1 SV=1			3	3	3	1.22449	1.56732	0.0596362	0.337435	2.3177	14.7565	14.9591	14.8227	14.9719	14.1928	13.4691	11.3563	14.2226
O09005	DEGS1_MOUSE Sphingolipid delta(4)-desaturase DES1 OS=Mus musculus OX=10090 GN=Degs1 PE=1 SV=1			3	3	3	1.22421	-0.403975	0.0596747	1.32315	-2.31723	15.3385	15.9749	15.9673	16.0423	16.2568	16.0783	16.256	16.3478
Q8K0R6	GLTD2_MOUSE Glycolipid transfer protein domain-containing protein 2 OS=Mus musculus OX=10090 GN=Gltpd2 PE=1 SV=1			2	2	2	1.22265	-1.41899	0.0598894	2.67398	-2.31461	11.4529	12.4391	14.01	13.3873	14.1894	14.3343	14.8316	13.6101
Q9CR62	M2OM_MOUSE Mitochondrial 2-oxoglutarate/malate carrier protein OS=Mus musculus OX=10090 GN=Slc25a11 PE=1 SV=3			27	27	27	1.22177	-0.480204	0.0600109	1.39494	-2.31313	18.9756	18.6416	18.9749	18.5979	19.1793	18.8729	19.7411	19.3175
O70228	ATP9A_MOUSE Probable phospholipid-transporting ATPase IIA OS=Mus musculus OX=10090 GN=Atp9a PE=1 SV=3			2	2	2	1.22161	-0.897623	0.060033	1.86299	-2.31287	12.6217	11.3292	12.7125	12.9089	13.264	13.4974	13.5136	12.8879
P08249	MDHM_MOUSE Malate dehydrogenase, mitochondrial OS=Mus musculus OX=10090 GN=Mdh2 PE=1 SV=3			27	27	27	1.221	0.524687	0.0601174	0.69511	2.31183	17.2792	16.7349	16.3671	16.7909	16.0683	16.0356	16.5521	16.4173
Q9CQC7	NDUB4_MOUSE NADH dehydrogenase [ubiquinone] 1 beta subcomplex subunit 4 OS=Mus musculus OX=10090 GN=Ndufb4 PE=1 SV=3			15	15	15	1.21867	0.635968	0.0604408	0.643509	2.30792	20.1811	20.4025	19.4709	19.7548	19.5963	19.3173	18.8101	19.5416
Q8VDC0	SYLM_MOUSE Probable leucine--tRNA ligase, mitochondrial OS=Mus musculus OX=10090 GN=Lars2 PE=1 SV=1			14	14	14	1.21498	-0.505041	0.0609565	1.41916	-2.30172	16.1587	15.8588	16.6462	16.6762	16.9663	16.6023	17.014	16.7775
Q9CQN6	TM14C_MOUSE Transmembrane protein 14C OS=Mus musculus OX=10090 GN=Tmem14c PE=1 SV=1			3	3	3	1.20808	-0.756787	0.0619327	1.68972	-2.29013	15.9206	14.9539	16.471	16.057	16.6604	16.7884	16.5644	16.4165
Q66JZ4	TCAIM_MOUSE T-cell activation inhibitor, mitochondrial OS=Mus musculus OX=10090 GN=TCAIM PE=1 SV=1			7	7	7	1.2059	-1.22082	0.0622444	2.33079	-2.28648	11.6838	12.6826	13.9848	13.7381	14.3325	14.413	14.0636	14.1635
Q9EP96	SO1A4_MOUSE Solute carrier organic anion transporter family member 1A4 OS=Mus musculus OX=10090 GN=Slco1a4 PE=1 SV=1			3	1	1	1.20498	-0.798861	0.0623764	1.73973	-2.28493	12.2905	11.9061	13.4155	12.8693	13.1695	13.5089	13.6869	13.3115
O88962	CP8B1_MOUSE 7-alpha-hydroxycholest-4-en-3-one 12-alpha-hydroxylase OS=Mus musculus OX=10090 GN=Cyp8b1 PE=1 SV=1			28	28	28	1.20384	-0.291901	0.0625403	1.22425	-2.28301	16.7163	16.2801	16.6807	16.5844	16.8734	16.7281	17.0796	16.7479
P62827	RAN_MOUSE GTP-binding nuclear protein Ran OS=Mus musculus OX=10090 GN=Ran PE=1 SV=3			14	14	14	1.20163	0.230425	0.0628594	0.852384	2.27931	17.9254	18.0657	17.6817	17.9132	17.6956	17.7847	17.4899	17.694
Q80UM7	MOGS_MOUSE Mannosyl-oligosaccharide glucosidase OS=Mus musculus OX=10090 GN=Mogs PE=1 SV=1			43	43	43	1.20162	-0.402893	0.0628608	1.32216	-2.27929	18.1236	17.4539	18.2276	18.0676	18.3266	18.3616	18.4508	18.3451
P27046	MA2A1_MOUSE Alpha-mannosidase 2 OS=Mus musculus OX=10090 GN=Man2a1 PE=1 SV=2			67	67	67	1.20159	-0.451724	0.0628652	1.36767	-2.27924	17.3341	16.5973	17.4296	17.1151	17.5178	17.4085	17.7237	17.6332
Q9CR67	TMM33_MOUSE Transmembrane protein 33 OS=Mus musculus OX=10090 GN=Tmem33 PE=1 SV=1			8	8	8	1.19922	-0.566236	0.0632092	1.48066	-2.27527	16.8021	16.5118	17.5849	17.2171	17.4735	17.5953	17.8257	17.4864
Q91W53	GOGA7_MOUSE Golgin subfamily A member 7 OS=Mus musculus OX=10090 GN=Golga7 PE=1 SV=1			2	2	2	1.19866	-1.26076	0.0632907	2.39622	-2.27433	11.6714	12.166	13.6525	11.6363	13.1408	12.9912	14.2277	13.8096
Q9DC48	PRP17_MOUSE Pre-mRNA-processing factor 17 OS=Mus musculus OX=10090 GN=Cdc40 PE=2 SV=1			6	6	6	1.19747	-0.819618	0.0634644	1.76494	-2.27234	10.923	12.4465	11.8984	11.5865	12.9953	12.2164	12.5706	12.3505
P62270	RS18_MOUSE 40S ribosomal protein S18 OS=Mus musculus OX=10090 GN=Rps18 PE=1 SV=3			25	25	25	1.19707	0.463511	0.0635229	0.725219	2.27165	19.9508	20.012	19.8933	19.9008	19.6212	19.5094	18.9106	19.8617
Q9WTP7	KAD3_MOUSE GTP:AMP phosphotransferase AK3, mitochondrial OS=Mus musculus OX=10090 GN=Ak3 PE=1 SV=3			21	21	21	1.19267	-0.620933	0.0641697	1.53787	-2.26428	16.2362	15.4761	15.9395	16.0476	16.4013	16.0389	17.0938	16.6491
Q8BHD7	PTBP3_MOUSE Polypyrimidine tract-binding protein 3 OS=Mus musculus OX=10090 GN=Ptbp3 PE=1 SV=1			9	5	5	1.19243	-0.95885	0.0642052	1.94376	-2.26389	12.6703	14.0291	14.4211	14.3506	14.7627	14.5476	15.0777	14.9185
Q8VCM4	LIPT_MOUSE Lipoyltransferase 1, mitochondrial OS=Mus musculus OX=10090 GN=Lipt1 PE=1 SV=1			5	5	5	1.19024	-1.33733	0.0645298	2.52683	-2.2602	13.9557	13.8089	15.0494	12.5151	15.4308	14.8648	15.8266	14.5563
P15864	H12_MOUSE Histone H1.2 OS=Mus musculus OX=10090 GN=H1-2 PE=1 SV=2			24	6	6	1.18974	2.67252	0.0646041	0.156852	2.25937	18.3891	19.2512	17.6055	18.7021	16.5701	16.6416	12.4868	17.5593
P35278	RAB5C_MOUSE Ras-related protein Rab-5C OS=Mus musculus OX=10090 GN=Rab5c PE=1 SV=2			8	8	6	1.18932	-0.153629	0.0646666	1.11236	-2.25866	16.4269	16.2238	16.3715	16.4036	16.4839	16.658	16.4333	16.4651
Q99KV1	DJB11_MOUSE DnaJ homolog subfamily B member 11 OS=Mus musculus OX=10090 GN=Dnajb11 PE=1 SV=1			6	6	6	1.189	-1.41392	0.0647143	2.6646	-2.25813	13.1489	11.4241	14.1552	13.9576	14.5908	14.3798	14.7217	14.6493
Q925N2	SFXN2_MOUSE Sideroflexin-2 OS=Mus musculus OX=10090 GN=Sfxn2 PE=1 SV=1			17	17	17	1.18643	-0.325808	0.0650984	1.25337	-2.25382	18.1032	17.8724	18.2038	17.8753	18.1683	18.2802	18.6872	18.2223
Q9QWR8	NAGAB_MOUSE Alpha-N-acetylgalactosaminidase OS=Mus musculus OX=10090 GN=Naga PE=1 SV=2			2	2	2	1.18414	0.946225	0.0654425	0.518989	2.24999	12.4813	12.3615	12.3746	13.6865	11.9738	11.1581	12.4225	11.5646
Q80U63	MFN2_MOUSE Mitofusin-2 OS=Mus musculus OX=10090 GN=Mfn2 PE=1 SV=3			23	23	22	1.18333	-0.300087	0.0655647	1.23122	-2.24862	15.5282	15.2533	15.8409	15.7498	15.8295	15.8723	15.9402	15.9306
Q8R3F5	FABD_MOUSE Malonyl-CoA-acyl carrier protein transacylase, mitochondrial OS=Mus musculus OX=10090 GN=Mcat PE=1 SV=3			10	10	10	1.18149	-0.564039	0.0658431	1.4784	-2.24554	14.9259	15.149	15.7093	15.6035	16.0449	15.4097	16.1526	16.0366
Q9CXJ4	MITOS_MOUSE Mitochondrial potassium channel ATP-binding subunit OS=Mus musculus OX=10090 GN=Abcb8 PE=1 SV=1			4	4	4	1.17792	-0.438706	0.0663865	1.35539	-2.23957	14.6164	14.2149	14.8783	14.9725	15.3798	15.1055	14.9179	15.0337
O88746	TOM1_MOUSE Target of Myb protein 1 OS=Mus musculus OX=10090 GN=Tom1 PE=1 SV=1			2	2	2	1.17763	-0.609083	0.0664309	1.52529	-2.23909	11.6936	12.6699	12.2391	12.1863	12.6166	12.5486	12.7086	13.3514
Q76M72	S22AR_MOUSE Solute carrier family 22 member 27 OS=Mus musculus OX=10090 GN=Slc22a27 PE=1 SV=1;sp			3	3	3	1.1727	-0.423721	0.0671893	1.34138	-2.23083	16.5381	15.994	16.8395	16.7027	16.8736	16.8746	16.9791	17.0417
Q9D1R1	T126B_MOUSE Complex I assembly factor TMEM126B, mitochondrial OS=Mus musculus OX=10090 GN=Tmem126b PE=1 SV=1			2	2	2	1.17213	-1.0404	0.0672775	2.0568	-2.22988	12.6307	11.4776	13.2319	12.2028	12.8984	13.3018	14.2377	13.2666
Q9CPQ1	COX6C_MOUSE Cytochrome c oxidase subunit 6C OS=Mus musculus OX=10090 GN=Cox6c PE=1 SV=3			11	11	11	1.17153	0.605528	0.0673705	0.657231	2.22887	22.0229	22.2318	21.5667	21.7503	21.5894	21.3995	20.6125	21.5481
P43277	H13_MOUSE Histone H1.3 OS=Mus musculus OX=10090 GN=H1-3 PE=1 SV=2			26	26	3	1.17022	0.590579	0.0675741	0.664076	2.22668	20.141	20.967	20.0664	20.2495	19.7249	19.7744	19.3766	20.1856
Q8BWS5	GRIN3_MOUSE G protein-regulated inducer of neurite outgrowth 3 OS=Mus musculus OX=10090 GN=Gprin3 PE=1 SV=1			4	4	4	1.16972	-0.839721	0.0676519	1.7897	-2.22585	13.6698	13.2735	14.6985	14.517	14.6712	15.3519	14.849	14.6456
Q8VH51	RBM39_MOUSE RNA-binding protein 39 OS=Mus musculus OX=10090 GN=Rbm39 PE=1 SV=2			15	15	15	1.16873	-0.439644	0.0678063	1.35627	-2.22418	15.4701	15.3645	16.1256	15.9546	16.0435	16.1156	16.3726	16.1418
P63158	HMGB1_MOUSE High mobility group protein B1 OS=Mus musculus OX=10090 GN=Hmgb1 PE=1 SV=2			9	9	9	1.16719	1.1207	0.0680472	0.459871	2.2216	14.6541	15.7445	15.474	15.1706	14.77	14.3933	12.819	14.5781
Q6ZWU9	RS27_MOUSE 40S ribosomal protein S27 OS=Mus musculus OX=10090 GN=Rps27 PE=1 SV=3			7	3	3	1.16571	1.43455	0.0682794	0.369962	2.21912	16.206	15.8263	15.7973	15.8253	15.2571	14.6591	12.6211	15.3793
Q7TMF3	NDUAC_MOUSE NADH dehydrogenase [ubiquinone] 1 alpha subcomplex subunit 12 OS=Mus musculus OX=10090 GN=Ndufa12 PE=1 SV=2			13	13	13	1.16526	-0.633234	0.0683502	1.55104	-2.21838	17.0376	16.1328	17.0406	17.2575	17.5106	17.108	17.6957	17.687
Q9CX30	YIF1B_MOUSE Protein YIF1B OS=Mus musculus OX=10090 GN=Yif1b PE=1 SV=2			3	3	3	1.16197	-1.62404	0.06887	3.08237	-2.21288	11.9153	11.4479	13.5272	13.3624	14.16	12.7387	14.7771	15.0731
P52019	ERG1_MOUSE Squalene monooxygenase OS=Mus musculus OX=10090 GN=Sqle PE=2 SV=1			9	9	9	1.16023	-1.68804	0.0691465	3.22219	-2.20996	13.1551	12.0638	15.6474	14.1698	15.3568	15.5849	15.4238	15.4228
P47802	MTX1_MOUSE Metaxin-1 OS=Mus musculus OX=10090 GN=Mtx1 PE=1 SV=1			11	11	11	1.15904	-0.371709	0.0693362	1.29388	-2.20798	17.3525	17.7082	17.8008	17.6189	18.0291	17.9836	18.3136	17.641
G5E829	AT2B1_MOUSE Plasma membrane calcium-transporting ATPase 1 OS=Mus musculus OX=10090 GN=Atp2b1 PE=1 SV=1;sp			12	12	12	1.1578	-0.45626	0.0695344	1.37198	-2.2059	14.7337	15.2156	15.3822	15.5012	15.7027	15.5367	15.9833	15.435
Q9D1D4	TMEDA_MOUSE Transmembrane emp24 domain-containing protein 10 OS=Mus musculus OX=10090 GN=Tmed10 PE=1 SV=1			19	19	19	1.15721	-0.106359	0.069629	1.07651	-2.20492	18.6399	18.7785	18.6341	18.6726	18.7948	18.6937	18.8611	18.8011
P24270	CATA_MOUSE Catalase OS=Mus musculus OX=10090 GN=Cat PE=1 SV=4			59	59	59	1.15426	0.306787	0.0701035	0.80844	2.19999	19.317	19.1531	18.7035	18.9469	18.7026	18.6225	18.7374	18.8308
Q8BJS4	SUN2_MOUSE SUN domain-containing protein 2 OS=Mus musculus OX=10090 GN=Sun2 PE=1 SV=3			3	3	3	1.15183	-1.16828	0.0704969	2.24744	-2.19592	12.073	12.0901	14.1312	13.4481	13.8464	14.3046	14.3941	13.8704
Q8VIJ6	SFPQ_MOUSE Splicing factor, proline- and glutamine-rich OS=Mus musculus OX=10090 GN=Sfpq PE=1 SV=1			52	52	50	1.14944	0.18504	0.0708859	0.879625	2.19193	18.7701	18.7778	18.7369	18.6464	18.6848	18.3437	18.5041	18.6586
Q8VDG7	PAFA2_MOUSE Platelet-activating factor acetylhydrolase 2, cytoplasmic OS=Mus musculus OX=10090 GN=Pafah2 PE=1 SV=2			9	9	9	1.14786	-0.543042	0.0711443	1.45704	-2.18929	14.4907	14.6287	15.5179	15.1733	15.6893	15.4549	15.4412	15.3973
P10833	RRAS_MOUSE Ras-related protein R-Ras OS=Mus musculus OX=10090 GN=Rras PE=1 SV=1			4	4	3	1.14744	-0.991117	0.0712131	1.98772	-2.1886	14.6899	13.888	15.8557	15.544	15.9373	15.8155	16.2448	15.9445
Q9CZX9	EMC4_MOUSE ER membrane protein complex subunit 4 OS=Mus musculus OX=10090 GN=Emc4 PE=1 SV=1			8	8	7	1.1474	-0.319392	0.0712197	1.2478	-2.18852	15.6472	15.6492	16.1523	16	16.064	16.1209	16.3878	16.1536
P61750	ARF4_MOUSE ADP-ribosylation factor 4 OS=Mus musculus OX=10090 GN=Arf4 PE=1 SV=2			6	3	3	1.14527	-1.71188	0.0715698	3.27587	-2.18496	12.0945	12.2723	15.2101	14.026	15.3011	15.7139	14.7978	14.6377
Q920A7	AFG31_MOUSE AFG3-like protein 1 OS=Mus musculus OX=10090 GN=Afg3l1 PE=1 SV=2			11	10	10	1.14467	-0.480482	0.0716688	1.39521	-2.18397	13.673	13.733	14.4353	14.355	14.3466	14.4644	14.5348	14.7724
Q3U186	SYRM_MOUSE Probable arginine--tRNA ligase, mitochondrial OS=Mus musculus OX=10090 GN=Rars2 PE=1 SV=1			4	4	4	1.14398	0.90563	0.0717827	0.5338	2.18281	14.4416	14.0173	12.8684	14.1072	13.076	13.5168	12.3982	12.821
Q64339	ISG15_MOUSE Ubiquitin-like protein ISG15 OS=Mus musculus OX=10090 GN=Isg15 PE=1 SV=4			6	6	6	1.14368	-0.372715	0.0718323	1.29479	-2.18231	16.6882	16.7308	16.1228	16.5161	16.9125	16.7572	16.7197	17.1593
Q91WL5	CP4CA_MOUSE Cytochrome P450 4A12A OS=Mus musculus OX=10090 GN=Cyp4a12a PE=1 SV=2			42	42	17	1.14321	-0.135973	0.0719101	1.09883	-2.18152	18.8864	18.6211	18.7348	18.6557	18.9025	18.8153	18.8851	18.839
P83093	STIM2_MOUSE Stromal interaction molecule 2 OS=Mus musculus OX=10090 GN=Stim2 PE=1 SV=2			3	2	2	1.1432	-1.02145	0.0719118	2.02996	-2.1815	11.8492	12.3642	13.1426	11.0208	13.3596	12.8363	13.366	12.9006
Q78KK3	S22AI_MOUSE Solute carrier family 22 member 18 OS=Mus musculus OX=10090 GN=Slc22a18 PE=1 SV=2			4	4	4	1.14233	-0.457344	0.072056	1.37301	-2.18005	17.1439	16.9757	17.4053	17.1095	17.3244	17.5717	18.1632	17.4045
Q61733	RT31_MOUSE 28S ribosomal protein S31, mitochondrial OS=Mus musculus OX=10090 GN=Mrps31 PE=1 SV=1			6	6	6	1.1408	-0.328382	0.0723103	1.2556	-2.1775	16.0992	16.0751	16.2914	16.5562	16.809	16.3518	16.4882	16.6865
P21440	MDR3_MOUSE Phosphatidylcholine translocator ABCB4 OS=Mus musculus OX=10090 GN=Abcb4 PE=1 SV=2			45	44	41	1.14071	-0.228395	0.0723253	1.17153	-2.17735	16.1594	16.1045	16.2241	16.2135	16.3512	16.1871	16.6744	16.4023
O70133	DHX9_MOUSE ATP-dependent RNA helicase A OS=Mus musculus OX=10090 GN=Dhx9 PE=1 SV=2			65	65	65	1.14066	-0.14398	0.0723336	1.10495	-2.17727	18.7814	18.7391	18.9509	18.7863	18.9062	18.8714	19.0843	18.9717
Q9JJW0	PXMP4_MOUSE Peroxisomal membrane protein 4 OS=Mus musculus OX=10090 GN=Pxmp4 PE=1 SV=3			4	4	4	1.13923	-1.2836	0.0725722	2.43446	-2.17487	17.1216	15.1426	17.8049	17.1659	17.9046	17.9569	18.4545	18.0534
O70589	CSKP_MOUSE Peripheral plasma membrane protein CASK OS=Mus musculus OX=10090 GN=Cask PE=1 SV=2			23	23	23	1.13509	-0.219599	0.0732673	1.16441	-2.16797	15.4426	15.5391	15.8583	15.7466	15.7765	15.8641	15.95	15.8743
P29788	VTNC_MOUSE Vitronectin OS=Mus musculus OX=10090 GN=Vtn PE=1 SV=2			13	12	12	1.13289	0.314544	0.0736394	0.804105	2.1643	17.224	17.6742	17.2741	17.2268	17.1138	17.2464	16.9874	16.7934
P15208	INSR_MOUSE Insulin receptor OS=Mus musculus OX=10090 GN=Insr PE=1 SV=2			6	6	6	1.13167	-1.09935	0.0738465	2.14258	-2.16225	11.8064	13.6216	12.9158	13.2226	14.8761	13.3776	13.6493	14.0608
Q6NZQ2	DDX31_MOUSE Probable ATP-dependent RNA helicase DDX31 OS=Mus musculus OX=10090 GN=Ddx31 PE=2 SV=2			2	2	2	1.13152	-1.36864	0.073872	2.58227	-2.162	13.4446	11.4886	14.3745	12.3527	14.1742	14.1779	14.368	14.4148
Q8BHD0	RB39A_MOUSE Ras-related protein Rab-39A OS=Mus musculus OX=10090 GN=Rab39a PE=1 SV=1			2	1	1	1.1304	0.622907	0.0740628	0.649361	2.16014	14.07	13.1833	13.386	14.0968	12.6002	13.3871	13.2031	13.0542
P26149	3BHS2_MOUSE 3 beta-hydroxysteroid dehydrogenase/Delta 5-->4-isomerase type 2 OS=Mus musculus OX=10090 GN=Hsd3b2 PE=1 SV=4			14	1	1	1.13017	-0.857381	0.074102	1.81175	-2.15975	11.5582	11.9629	12.7896	10.915	12.8108	12.5374	12.5989	12.7082
Q9WUH1	TM115_MOUSE Transmembrane protein 115 OS=Mus musculus OX=10090 GN=Tmem115 PE=1 SV=1			2	2	2	1.12895	-1.80132	0.0743105	3.48539	-2.15772	11.8816	12.2075	14.8215	14.9846	15.5173	15.189	15.3513	15.0429
Q61703	ITIH2_MOUSE Inter-alpha-trypsin inhibitor heavy chain H2 OS=Mus musculus OX=10090 GN=Itih2 PE=1 SV=1			7	7	4	1.12725	-0.473352	0.0746019	1.38833	-2.15487	14.5781	14.154	14.8222	15.0674	15.3446	15.1813	14.8553	15.1339
Q9DBG7	SRPRA_MOUSE Signal recognition particle receptor subunit alpha OS=Mus musculus OX=10090 GN=Srpra PE=1 SV=1			19	19	19	1.12656	-0.284559	0.0747205	1.21804	-2.15373	15.4936	15.7035	16.0069	15.8717	15.9923	15.887	16.2165	16.1182
Q61301	CTNA2_MOUSE Catenin alpha-2 OS=Mus musculus OX=10090 GN=Ctnna2 PE=1 SV=3			10	1	1	1.1257	-0.534094	0.0748686	1.44803	-2.15229	16.1547	15.4286	16.3971	16.474	16.6474	16.4949	16.8307	16.6178
O55142	RL35A_MOUSE 60S ribosomal protein L35a OS=Mus musculus OX=10090 GN=Rpl35a PE=1 SV=2			20	20	20	1.12341	0.454787	0.0752645	0.729618	2.14848	18.9707	18.6741	18.1425	18.3399	17.7709	18.1891	18.2493	18.0988
P39098	MA1A2_MOUSE Mannosyl-oligosaccharide 1,2-alpha-mannosidase IB OS=Mus musculus OX=10090 GN=Man1a2 PE=1 SV=1			5	5	5	1.1216	-1.84795	0.0755788	3.59988	-2.14545	14.7035	12.5124	15.4938	16.5152	16.788	16.2443	16.874	16.7103
P62918	RL8_MOUSE 60S ribosomal protein L8 OS=Mus musculus OX=10090 GN=Rpl8 PE=1 SV=2			29	29	28	1.12114	0.49712	0.0756589	0.70852	2.14468	18.6752	18.7987	18.3431	18.5894	18.3187	18.1788	17.4909	18.4295
Q9R1S7	MRP6_MOUSE Multidrug resistance-associated protein 6 OS=Mus musculus OX=10090 GN=Abcc6 PE=1 SV=3			32	32	32	1.1211	-0.240713	0.0756659	1.18158	-2.14462	16.5966	16.2254	16.6167	16.5444	16.8758	16.5611	16.7624	16.7466
Q9Z2X1	HNRPF_MOUSE Heterogeneous nuclear ribonucleoprotein F OS=Mus musculus OX=10090 GN=Hnrnpf PE=1 SV=3			11	10	9	1.12066	-0.632972	0.0757426	1.55076	-2.14388	15.9921	15.246	16.4473	16.3355	16.4809	16.5846	16.9836	16.5036
Q99JI4	PSMD6_MOUSE 26S proteasome non-ATPase regulatory subunit 6 OS=Mus musculus OX=10090 GN=Psmd6 PE=1 SV=1			7	7	7	1.12022	0.761844	0.0758193	0.589742	2.14316	14.5771	15.6935	14.7314	14.7417	14.4835	14.1089	14.6017	13.5023
Q64331	MYO6_MOUSE Unconventional myosin-VI OS=Mus musculus OX=10090 GN=Myo6 PE=1 SV=1			31	31	31	1.12001	-0.414736	0.075856	1.33305	-2.1428	15.6725	15.2365	16.0676	15.7198	16.0453	15.8574	16.289	16.1635
O88952	LIN7C_MOUSE Protein lin-7 homolog C OS=Mus musculus OX=10090 GN=Lin7c PE=1 SV=2			12	7	7	1.11862	0.318469	0.0760992	0.80192	2.14048	15.8075	15.2918	15.8143	15.7979	15.2547	15.3614	15.5697	15.2519
Q9R0Q3	TMED2_MOUSE Transmembrane emp24 domain-containing protein 2 OS=Mus musculus OX=10090 GN=Tmed2 PE=1 SV=1			4	4	4	1.116	-0.721184	0.0765597	1.64853	-2.13612	16.8259	15.6855	17.1529	16.5711	17.2895	17.6015	17.0084	17.2207
Q99J27	ACATN_MOUSE Acetyl-coenzyme A transporter 1 OS=Mus musculus OX=10090 GN=Slc33a1 PE=1 SV=1			4	4	4	1.1158	-0.995472	0.0765949	1.99373	-2.13578	14.8148	14.1439	15.0169	13.0296	15.1204	15.3071	15.5777	14.982
O88451	RDH7_MOUSE Retinol dehydrogenase 7 OS=Mus musculus OX=10090 GN=Rdh7 PE=1 SV=1			28	28	14	1.11404	-0.631897	0.076906	1.5496	-2.13285	18.9871	18.0902	19.4916	18.9077	19.4057	19.5819	19.6265	19.3901
P53798	FDFT_MOUSE Squalene synthase OS=Mus musculus OX=10090 GN=Fdft1 PE=1 SV=2			7	7	7	1.11389	-0.730237	0.0769325	1.65891	-2.13261	13.4764	12.9163	14.2491	13.8373	14.8225	13.9421	14.1497	14.4858
Q9CZJ1	UTP11_MOUSE Probable U3 small nucleolar RNA-associated protein 11 OS=Mus musculus OX=10090 GN=Utp11 PE=2 SV=1			3	3	3	1.11162	-0.886851	0.0773357	1.84914	-2.12882	12.2072	12.4295	13.656	13.3754	13.5341	13.348	14.3099	14.0236
P01901	HA1B_MOUSE H-2 class I histocompatibility antigen, K-B alpha chain OS=Mus musculus OX=10090 GN=H2-K1 PE=1 SV=1			23	23	14	1.10991	-0.176148	0.0776408	1.12986	-2.12597	17.3359	17.5879	17.3946	17.3691	17.526	17.7177	17.682	17.4663
Q924L1	LTMD1_MOUSE LETM1 domain-containing protein 1 OS=Mus musculus OX=10090 GN=Letmd1 PE=1 SV=1			6	6	6	1.10931	-0.180614	0.0777481	1.13337	-2.12496	14.8163	15.0128	15.1918	15.1159	15.2429	15.1466	15.2123	15.2573
P52503	NDUS6_MOUSE NADH dehydrogenase [ubiquinone] iron-sulfur protein 6, mitochondrial OS=Mus musculus OX=10090 GN=Ndufs6 PE=1 SV=2			3	3	3	1.10927	1.13688	0.0777553	0.454742	2.12489	13.7404	12.2345	11.9982	11.6968	11.2931	10.8438	10.9117	12.0738
Q9CQE8	RTRAF_MOUSE RNA transcription, translation and transport factor protein OS=Mus musculus OX=10090 GN=RTRAF PE=1 SV=1			3	3	3	1.10899	-0.771775	0.0778054	1.70737	-2.12444	12.9835	12.3273	13.9183	13.6207	13.818	13.8652	14.1399	14.1138
O55028	BCKD_MOUSE [3-methyl-2-oxobutanoate dehydrogenase [lipoamide]] kinase, mitochondrial OS=Mus musculus OX=10090 GN=Bckdk PE=1 SV=1			3	3	3	1.10756	-1.13905	0.0780621	2.20236	-2.12205	14.1723	12.2316	14.5145	13.8536	14.4559	14.5989	15.2067	15.0667
Q91VS8	FARP2_MOUSE FERM, ARHGEF and pleckstrin domain-containing protein 2 OS=Mus musculus OX=10090 GN=Farp2 PE=1 SV=2			16	16	16	1.1063	-1.0401	0.0782889	2.05637	-2.11995	13.5264	13.3166	15.2847	14.8981	15.2975	15.2656	15.3405	15.2826
O08583	THOC4_MOUSE THO complex subunit 4 OS=Mus musculus OX=10090 GN=Alyref PE=1 SV=3			12	12	7	1.10622	0.297575	0.0783033	0.813619	2.11981	18.2409	18.7878	18.3512	18.4028	18.0344	18.0613	18.3627	18.134
Q60738	ZNT1_MOUSE Zinc transporter 1 OS=Mus musculus OX=10090 GN=Slc30a1 PE=1 SV=1			2	2	2	1.10529	-0.991259	0.0784711	1.98792	-2.11827	11.7784	13.3597	13.107	11.662	13.6539	13.741	13.4449	13.0324
Q64446	ATP7B_MOUSE Copper-transporting ATPase 2 OS=Mus musculus OX=10090 GN=Atp7b PE=1 SV=2			4	4	4	1.10397	-0.978304	0.07871	1.97015	-2.11606	11.909	11.6439	12.5332	13.2045	14.2006	12.9767	13.1378	12.8887
P35564	CALX_MOUSE Calnexin OS=Mus musculus OX=10090 GN=Canx PE=1 SV=1			38	38	38	1.10276	-0.351237	0.0789296	1.27565	-2.11405	19.9181	19.3392	20.0525	19.9352	20.169	20.0391	20.1946	20.2471
Q99PL5	RRBP1_MOUSE Ribosome-binding protein 1 OS=Mus musculus OX=10090 GN=Rrbp1 PE=1 SV=2			90	90	90	1.10273	0.222824	0.0789351	0.856886	2.114	18.6721	18.8342	18.6274	18.703	18.6513	18.3099	18.3321	18.6521
Q80U93	NU214_MOUSE Nuclear pore complex protein Nup214 OS=Mus musculus OX=10090 GN=Nup214 PE=1 SV=2			3	3	3	1.10215	-0.648712	0.0790406	1.56777	-2.11303	11.8444	13.1864	12.6329	12.8872	13.0352	13.4834	13.1815	13.4457
P62274	RS29_MOUSE 40S ribosomal protein S29 OS=Mus musculus OX=10090 GN=Rps29 PE=1 SV=2			3	3	3	1.1012	0.594192	0.0792136	0.662415	2.11146	16.9338	17.6067	16.5701	16.7227	16.2068	15.9773	16.6556	16.6167
Q9QYC7	VKGC_MOUSE Vitamin K-dependent gamma-carboxylase OS=Mus musculus OX=10090 GN=Ggcx PE=1 SV=1			12	12	12	1.09943	-0.526651	0.0795371	1.44058	-2.10851	16.4788	16.0045	17.1307	16.6127	16.8794	17.1563	17.3063	16.9914
Q62189	SNRPA_MOUSE U1 small nuclear ribonucleoprotein A OS=Mus musculus OX=10090 GN=Snrpa PE=1 SV=3			8	7	7	1.09608	0.424738	0.080153	0.744974	2.10293	16.1884	16.8046	16.347	15.97	15.9192	15.6343	15.9572	16.1004
Q64685	SIAT1_MOUSE Beta-galactoside alpha-2,6-sialyltransferase 1 OS=Mus musculus OX=10090 GN=St6gal1 PE=1 SV=2			2	2	2	1.09347	-1.19838	0.0806362	2.29482	-2.09858	11.8036	13.851	13.9764	14.1244	14.7426	14.6649	14.1902	14.9511
P62281	RS11_MOUSE 40S ribosomal protein S11 OS=Mus musculus OX=10090 GN=Rps11 PE=1 SV=3			31	31	31	1.09296	0.244613	0.0807309	0.844042	2.09773	19.0529	18.7467	18.8946	18.9362	18.7906	18.7204	18.3724	18.7686
P48962	ADT1_MOUSE ADP/ATP translocase 1 OS=Mus musculus OX=10090 GN=Slc25a4 PE=1 SV=4			18	1	1	1.09173	-1.24223	0.0809599	2.36564	-2.09569	11.7534	11.3166	14.0122	12.4404	13.4926	13.6427	13.6484	13.7078
P09411	PGK1_MOUSE Phosphoglycerate kinase 1 OS=Mus musculus OX=10090 GN=Pgk1 PE=1 SV=4			6	6	6	1.09135	0.656702	0.0810308	0.634327	2.09505	15.0561	14.2373	14.6032	15.0574	14.4305	14.4662	13.4247	14.0057
Q9WVK4	EHD1_MOUSE EH domain-containing protein 1 OS=Mus musculus OX=10090 GN=Ehd1 PE=1 SV=1			14	14	8	1.09006	-0.483006	0.0812718	1.39765	-2.09289	14.5292	14.4951	15.2571	15.3371	15.3957	15.3344	15.4977	15.3226
Q63880	EST3A_MOUSE Carboxylesterase 3A OS=Mus musculus OX=10090 GN=Ces3a PE=1 SV=2			28	28	15	1.08998	0.346783	0.0812868	0.786336	2.09276	20.2111	20.4438	20.4333	20.42	19.979	20.4772	19.9093	19.7556
P61255	RL26_MOUSE 60S ribosomal protein L26 OS=Mus musculus OX=10090 GN=Rpl26 PE=1 SV=1			28	28	28	1.08962	0.64343	0.0813542	0.640189	2.09217	18.1162	18.2547	17.8908	17.9829	17.691	17.5172	16.5586	17.9041
Q9DBS1	TMM43_MOUSE Transmembrane protein 43 OS=Mus musculus OX=10090 GN=Tmem43 PE=1 SV=1			12	12	12	1.08586	-0.378742	0.0820616	1.30021	-2.08591	15.6302	15.7027	16.1854	16.1619	16.2272	16.0426	16.537	16.3883
Q62452	UD19_MOUSE UDP-glucuronosyltransferase 1-9 OS=Mus musculus OX=10090 GN=Ugt1a9 PE=1 SV=3			28	10	10	1.08373	-1.22133	0.0824651	2.33162	-2.08236	16.3528	14.5151	17.1995	16.685	17.4539	17.4266	17.4965	17.2606
Q9JJI8	RL38_MOUSE 60S ribosomal protein L38 OS=Mus musculus OX=10090 GN=Rpl38 PE=1 SV=3			7	7	7	1.0832	0.170449	0.0825658	0.888566	2.08147	19.2091	18.9353	19.1527	19.1222	18.8339	18.8583	18.9645	19.0809
P50295	ARY2_MOUSE Arylamine N-acetyltransferase 2 OS=Mus musculus OX=10090 GN=Nat2 PE=1 SV=1			2	2	2	1.08202	-0.878368	0.0827904	1.83829	-2.07952	13.4959	13.3852	14.9415	14.7883	15.2207	15.0739	15.0365	14.7933
Q91WN4	KMO_MOUSE Kynurenine 3-monooxygenase OS=Mus musculus OX=10090 GN=Kmo PE=1 SV=1			46	46	45	1.07858	-0.460491	0.0834488	1.37601	-2.07379	19.4752	19.0616	19.7058	19.2603	19.6053	19.7707	20.3445	19.6243
Q9QXZ6	SO1A1_MOUSE Solute carrier organic anion transporter family member 1A1 OS=Mus musculus OX=10090 GN=Slco1a1 PE=1 SV=1			27	27	23	1.07795	-0.420932	0.0835699	1.33879	-2.07273	17.4584	17.0971	17.8317	17.4636	18.1064	17.5634	18.117	17.7478
P38060	HMGCL_MOUSE Hydroxymethylglutaryl-CoA lyase, mitochondrial OS=Mus musculus OX=10090 GN=Hmgcl PE=1 SV=2			13	13	13	1.07577	0.401702	0.0839905	0.756965	2.06912	16.006	15.6989	15.1234	15.5866	15.0367	15.3093	15.1605	15.3016
P21107	TPM3_MOUSE Tropomyosin alpha-3 chain OS=Mus musculus OX=10090 GN=Tpm3 PE=1 SV=3;sp			9	9	9	1.07561	1.29109	0.0840214	0.408642	2.06885	15.2342	14.7674	13.5793	14.6361	13.938	13.4018	11.7603	13.9525
Q9CRD0	OCAD1_MOUSE OCIA domain-containing protein 1 OS=Mus musculus OX=10090 GN=Ociad1 PE=1 SV=1			13	13	13	1.07487	-0.369647	0.0841647	1.29204	-2.06762	15.6668	15.7446	16.0679	16.3862	16.3915	16.1542	16.4828	16.3154
Q5XKN4	JAGN1_MOUSE Protein jagunal homolog 1 OS=Mus musculus OX=10090 GN=Jagn1 PE=1 SV=2			3	3	3	1.07327	-0.63328	0.0844754	1.55109	-2.06496	15.1238	14.3449	15.5618	15.3229	15.7705	15.2912	16.0448	15.78
Q3USZ8	DIK2A_MOUSE Divergent protein kinase domain 2A OS=Mus musculus OX=10090 GN=Dipk2a PE=1 SV=2			5	5	5	1.0725	-1.04889	0.0846253	2.06894	-2.06368	13.3269	11.9541	13.8646	13.6227	13.8597	14.4824	14.9018	13.72
Q63739	TP4A1_MOUSE Protein tyrosine phosphatase type IVA 1 OS=Mus musculus OX=10090 GN=Ptp4a1 PE=1 SV=1			4	4	4	1.07224	1.19894	0.0846759	0.435595	2.06323	12.8647	13.3916	14.1615	13.9391	12.9798	12.2442	11.0348	13.3024
O70378	EMC8_MOUSE ER membrane protein complex subunit 8 OS=Mus musculus OX=10090 GN=Emc8 PE=1 SV=1			2	2	2	1.07017	-0.975324	0.0850805	1.96608	-2.0598	11.5916	11.5429	12.4484	13.2786	12.8006	13.6356	12.7678	13.5588
P97351	RS3A_MOUSE 40S ribosomal protein S3a OS=Mus musculus OX=10090 GN=Rps3a PE=1 SV=3			45	45	45	1.07001	0.224645	0.0851118	0.855806	2.05953	19.3975	19.0748	19.0499	19.0864	18.8202	18.8729	19.1392	18.8777
Q9QXS1	PLEC_MOUSE Plectin OS=Mus musculus OX=10090 GN=Plec PE=1 SV=3			158	158	154	1.06471	-0.283447	0.0861569	1.2171	-2.05072	16.724	16.2279	16.7681	16.7452	16.9394	16.8389	17.0143	16.8064
Q62264	THRSP_MOUSE Thyroid hormone-inducible hepatic protein OS=Mus musculus OX=10090 GN=Thrsp PE=1 SV=1			2	2	2	1.06246	-0.804341	0.0866044	1.74635	-2.04698	11.4166	11.5318	12.1187	11.5117	11.9794	13.5178	12.1907	12.1082
O35711	LIPB2_MOUSE Liprin-beta-2 OS=Mus musculus OX=10090 GN=Ppfibp2 PE=1 SV=3			4	2	2	1.06113	-1.27725	0.08687	2.42377	-2.04477	12.0156	12.017	14.2563	14.0296	14.1267	14.2324	14.5699	14.4985
Q9D1N9	RM21_MOUSE 39S ribosomal protein L21, mitochondrial OS=Mus musculus OX=10090 GN=Mrpl21 PE=1 SV=1			10	10	10	1.06029	-0.542867	0.0870382	1.45686	-2.04336	17.1465	16.2303	17.3716	17.0128	17.4865	17.4792	17.7169	17.25
Q8BH47	SC22A_MOUSE Vesicle-trafficking protein SEC22a OS=Mus musculus OX=10090 GN=Sec22a PE=2 SV=1			2	2	2	1.05999	-0.641618	0.0870984	1.56008	-2.04286	12.8408	14.0706	13.9923	13.9992	14.284	14.558	14.5221	14.1053
Q8VCX1	AK1D1_MOUSE Aldo-keto reductase family 1 member D1 OS=Mus musculus OX=10090 GN=Akr1d1 PE=1 SV=1			5	5	5	1.05982	1.44056	0.0871325	0.368424	2.04259	15.3049	15.1019	12.4167	13.9166	12.8885	12.076	13.1938	12.8196
Q99NB9	SF3B1_MOUSE Splicing factor 3B subunit 1 OS=Mus musculus OX=10090 GN=Sf3b1 PE=1 SV=1			42	42	42	1.05911	-0.5435	0.087275	1.4575	-2.0414	15.5264	15.1996	16.3882	15.8759	16.2728	16.0831	16.4558	16.3524
Q9CZU6	CISY_MOUSE Citrate synthase, mitochondrial OS=Mus musculus OX=10090 GN=Cs PE=1 SV=1			37	37	36	1.05832	0.26689	0.0874339	0.831109	2.04008	19.9658	20.2593	19.7407	19.8509	19.6782	19.8468	19.7097	19.5144
Q9R0M6	RAB9A_MOUSE Ras-related protein Rab-9A OS=Mus musculus OX=10090 GN=Rab9a PE=1 SV=1			2	2	2	1.05818	-0.716837	0.0874621	1.64357	-2.03986	11.8194	11.4941	12.4721	11.9664	12.339	13.513	12.4109	12.3563
Q60931	VDAC3_MOUSE Voltage-dependent anion-selective channel protein 3 OS=Mus musculus OX=10090 GN=Vdac3 PE=1 SV=1			20	20	20	1.05768	-0.346312	0.0875629	1.27131	-2.03903	18.2605	17.8126	18.3629	18.4815	18.4343	18.6114	18.8063	18.4508
Q60991	CP7B1_MOUSE Cytochrome P450 7B1 OS=Mus musculus OX=10090 GN=Cyp7b1 PE=1 SV=2			17	17	17	1.05366	-0.26924	0.0883772	1.20517	-2.03234	17.3792	16.8925	17.4091	17.3819	17.6586	17.4723	17.4638	17.5449
P60766	CDC42_MOUSE Cell division control protein 42 homolog OS=Mus musculus OX=10090 GN=Cdc42 PE=1 SV=2			8	7	7	1.05308	0.309146	0.0884953	0.807119	2.03137	15.8722	15.9806	15.7362	16.2548	15.8558	15.7964	15.5464	15.4086
Q8BNI4	DERL2_MOUSE Derlin-2 OS=Mus musculus OX=10090 GN=Derl2 PE=1 SV=2			6	6	6	1.05002	-0.317234	0.089121	1.24594	-2.02628	18.6624	18.9043	19.2011	18.7322	19.2326	18.9489	19.435	19.1524
O54750	CP2J6_MOUSE Cytochrome P450 2J6 OS=Mus musculus OX=10090 GN=Cyp2j6 PE=2 SV=2			6	3	3	1.04997	-1.44784	0.0891313	2.72799	-2.0262	11.7901	10.6869	13.8131	13.2854	13.9838	13.8621	13.7052	13.8158
P51410	RL9_MOUSE 60S ribosomal protein L9 OS=Mus musculus OX=10090 GN=Rpl9 PE=2 SV=2			23	23	23	1.04977	-0.187625	0.0891723	1.13889	-2.02586	20.2515	20.0284	20.3782	20.257	20.3642	20.3668	20.5872	20.3474
Q64337	SQSTM_MOUSE Sequestosome-1 OS=Mus musculus OX=10090 GN=Sqstm1 PE=1 SV=1			2	2	2	1.0484	0.817554	0.089454	0.567403	2.02359	13.1664	12.1805	11.7363	12.2913	10.7678	11.5155	11.8307	11.9903
Q3TBW2	RM10_MOUSE 39S ribosomal protein L10, mitochondrial OS=Mus musculus OX=10090 GN=Mrpl10 PE=1 SV=2			11	11	11	1.04624	-0.432013	0.0899001	1.34911	-2.02	15.6044	15.1429	16.0563	15.6566	15.8599	15.9428	16.3361	16.0496
Q8K411	PREP_MOUSE Presequence protease, mitochondrial OS=Mus musculus OX=10090 GN=Pitrm1 PE=1 SV=1			15	15	15	1.04558	-0.378661	0.0900368	1.30013	-2.0189	14.7578	14.3547	14.4862	14.8047	14.6766	14.7554	15.2168	15.2692
Q3UFY8	TM10C_MOUSE tRNA methyltransferase 10 homolog C OS=Mus musculus OX=10090 GN=Trmt10c PE=1 SV=2			17	17	17	1.04528	-0.20692	0.090099	1.15422	-2.01841	16.8647	16.7542	17.1662	17.0212	17.1115	17.0766	17.2987	17.1473
Q9CR89	ERGI2_MOUSE Endoplasmic reticulum-Golgi intermediate compartment protein 2 OS=Mus musculus OX=10090 GN=Ergic2 PE=1 SV=1			2	2	2	1.04331	-1.10035	0.0905086	2.14407	-2.01514	13.1742	11.2011	13.5601	13.2567	14.0189	13.6768	13.8339	14.0638
Q9QXS8	CMLO5_MOUSE Probable N-acetyltransferase CML5 OS=Mus musculus OX=10090 GN=Cml5 PE=2 SV=2			8	8	8	1.04322	-0.767439	0.0905274	1.70225	-2.01498	15.0116	13.6364	14.379	14.0495	15.3685	14.7605	14.4886	15.5287
P62305	RUXE_MOUSE Small nuclear ribonucleoprotein E OS=Mus musculus OX=10090 GN=Snrpe PE=1 SV=1			3	3	3	1.04201	0.642968	0.09078	0.640394	2.01297	18.2385	19.13	18.0042	18.2779	17.243	18.0133	18.1537	17.6686
Q9D1B9	RM28_MOUSE 39S ribosomal protein L28, mitochondrial OS=Mus musculus OX=10090 GN=Mrpl28 PE=1 SV=3			18	18	18	1.03964	0.21864	0.0912767	0.859375	2.00904	16.1138	15.8906	15.7694	16.1562	15.7196	15.619	15.8537	15.8631
Q9CQE3	RT17_MOUSE 28S ribosomal protein S17, mitochondrial OS=Mus musculus OX=10090 GN=Mrps17 PE=1 SV=1			7	7	7	1.03957	-0.294215	0.0912914	1.22622	-2.00892	16.1889	15.8882	16.4885	16.282	16.2884	16.517	16.6395	16.5796
P50427	STS_MOUSE Steryl-sulfatase OS=Mus musculus OX=10090 GN=Sts PE=1 SV=1			21	21	21	1.03829	-0.250994	0.0915609	1.19003	-2.00679	17.2679	17.3268	17.4734	17.3722	17.5936	17.3113	17.8807	17.6586
Q9WVM8	AADAT_MOUSE Kynurenine/alpha-aminoadipate aminotransferase, mitochondrial OS=Mus musculus OX=10090 GN=Aadat PE=1 SV=1			11	11	11	1.03464	0.617418	0.0923336	0.651836	2.00073	16.6101	17.4911	16.8353	17.3136	16.3092	17.1271	16.2315	16.1126
Q9QYE6	GOGA5_MOUSE Golgin subfamily A member 5 OS=Mus musculus OX=10090 GN=Golga5 PE=1 SV=2			6	6	6	1.03447	-1.24083	0.0923698	2.36334	-2.00045	13.5148	12.1639	14.5011	14.8806	15.064	15.047	15.2682	14.6446
Q9JJK5	HERP1_MOUSE Homocysteine-responsive endoplasmic reticulum-resident ubiquitin-like domain member 1 protein OS=Mus musculus OX=10090 GN=Herpud1 PE=1 SV=1			2	2	1	1.0344	1.05977	0.0923847	0.479709	2.00032	13.0612	13.594	13.2239	13.5428	13.5412	11.5685	12.7286	11.3445
Q71KT5	ERG24_MOUSE Delta(14)-sterol reductase TM7SF2 OS=Mus musculus OX=10090 GN=Tm7sf2 PE=1 SV=2			9	9	9	1.03433	-0.342293	0.0923996	1.26777	-2.00021	16.253	15.7075	16.4367	16.3721	16.5567	16.517	16.632	16.4328
P35576	G6PC_MOUSE Glucose-6-phosphatase OS=Mus musculus OX=10090 GN=G6pc PE=1 SV=2			4	4	4	1.03433	-0.683891	0.0923996	1.60647	-2.00022	16.8254	17.2837	18.1889	17.9008	18.2377	18.0846	18.6546	17.9576
P80317	TCPZ_MOUSE T-complex protein 1 subunit zeta OS=Mus musculus OX=10090 GN=Cct6a PE=1 SV=3			3	3	3	1.03314	-0.672199	0.0926531	1.5935	-1.99823	14.742	13.8934	15.2734	15.0436	15.2957	15.62	15.6813	15.0442
Q9DBR1	XRN2_MOUSE 5-3 exoribonuclease 2 OS=Mus musculus OX=10090 GN=Xrn2 PE=1 SV=1			14	14	14	1.03239	0.580801	0.0928133	0.668592	1.99698	14.5251	15.5653	15.4894	15.5284	14.7787	14.3676	15.0571	14.5817
Q8VCM8	NCLN_MOUSE Nicalin OS=Mus musculus OX=10090 GN=Ncln PE=1 SV=2			20	20	20	1.03226	-0.156077	0.092841	1.11425	-1.99677	16.5757	16.303	16.5357	16.6236	16.7095	16.6451	16.5832	16.7244
P05202	AATM_MOUSE Aspartate aminotransferase, mitochondrial OS=Mus musculus OX=10090 GN=Got2 PE=1 SV=1			34	34	34	1.03124	0.339317	0.0930593	0.790415	1.99508	18.0619	17.9515	17.5856	17.9857	17.4119	17.2658	17.6993	17.8504
Q6P6M5	PX11C_MOUSE Peroxisomal membrane protein 11C OS=Mus musculus OX=10090 GN=Pex11g PE=1 SV=2			6	6	6	1.02935	-0.591968	0.0934652	1.5073	-1.99193	15.2183	14.912	15.9703	15.6355	16.0546	15.5943	16.4961	15.9591
P62267	RS23_MOUSE 40S ribosomal protein S23 OS=Mus musculus OX=10090 GN=Rps23 PE=1 SV=3			13	13	13	1.02929	0.298453	0.0934781	0.813124	1.99184	19.6214	19.7065	19.3231	19.4301	19.2332	18.8783	19.3425	19.4334
Q8CIB5	FERM2_MOUSE Fermitin family homolog 2 OS=Mus musculus OX=10090 GN=Fermt2 PE=1 SV=1			2	2	2	1.02882	0.664384	0.0935793	0.630958	1.99106	12.9426	14.0968	12.9804	13.559	13.1087	12.3444	13.0063	12.462
Q6PCP5	MFF_MOUSE Mitochondrial fission factor OS=Mus musculus OX=10090 GN=Mff PE=1 SV=1			5	5	5	1.02684	1.46072	0.094007	0.363312	1.98776	13.9356	15.1191	13.6907	13.8305	13.3024	12.9571	10.7662	13.7074
P60904	DNJC5_MOUSE DnaJ homolog subfamily C member 5 OS=Mus musculus OX=10090 GN=Dnajc5 PE=1 SV=1			2	2	2	1.02614	-2.38002	0.0941586	5.20544	-1.9866	10.9391	10.6415	14.0031	11.0933	13.3695	16.5205	12.2364	14.0707
P43274	H14_MOUSE Histone H1.4 OS=Mus musculus OX=10090 GN=H1-4 PE=1 SV=2			25	7	7	1.02557	0.618126	0.0942823	0.651517	1.98565	20.4498	20.9971	20.3327	20.4905	20.1454	20.1378	19.1426	20.3718
Q9Z2J0	S23A1_MOUSE Solute carrier family 23 member 1 OS=Mus musculus OX=10090 GN=Slc23a1 PE=1 SV=2			2	2	2	1.02533	-1.28865	0.0943344	2.44299	-1.98525	11.6977	12.1963	14.3068	12.7129	13.501	13.9949	14.9215	13.6509
Q9DBL1	ACDSB_MOUSE Short/branched chain specific acyl-CoA dehydrogenase, mitochondrial OS=Mus musculus OX=10090 GN=Acadsb PE=1 SV=1			7	7	7	1.02437	0.409685	0.0945431	0.752788	1.98366	15.8478	16.0205	15.267	15.8581	15.2066	15.6341	15.4386	15.0752
Q9EP69	SAC1_MOUSE Phosphatidylinositol-3-phosphatase SAC1 OS=Mus musculus OX=10090 GN=Sacm1l PE=1 SV=1			34	34	34	1.02239	-0.113726	0.0949752	1.08202	-1.98037	17.4624	17.497	17.5998	17.5375	17.6843	17.4902	17.6924	17.6846
B2RXS4	PLXB2_MOUSE Plexin-B2 OS=Mus musculus OX=10090 GN=Plxnb2 PE=1 SV=1			12	12	12	1.02083	-0.777101	0.0953169	1.71368	-1.97779	13.828	13.5821	15.202	14.7439	14.8583	15.105	15.3106	15.1906
P06802	ENPP1_MOUSE Ectonucleotide pyrophosphatase/phosphodiesterase family member 1 OS=Mus musculus OX=10090 GN=Enpp1 PE=1 SV=4			4	4	4	1.02014	-0.679058	0.0954685	1.60109	-1.97663	11.8717	12.0954	13.0603	13.1384	13.3875	13.0957	12.9771	13.4217
Q9ERS2	NDUAD_MOUSE NADH dehydrogenase [ubiquinone] 1 alpha subcomplex subunit 13 OS=Mus musculus OX=10090 GN=Ndufa13 PE=1 SV=3			15	15	15	1.02	-0.233473	0.0954993	1.17566	-1.9764	18.7427	18.905	18.5099	18.6331	18.7691	19.0007	19.1317	18.8231
Q8R2E9	ERO1B_MOUSE ERO1-like protein beta OS=Mus musculus OX=10090 GN=Ero1b PE=1 SV=1			2	2	2	1.0191	-1.7177	0.0956974	3.28912	-1.97491	11.8173	12.2297	15.1291	13.4789	15.3838	15.8906	14.032	14.2194
O35945	AL1A7_MOUSE Aldehyde dehydrogenase, cytosolic 1 OS=Mus musculus OX=10090 GN=Aldh1a7 PE=1 SV=1			11	3	3	1.01855	-0.689057	0.0958186	1.61223	-1.97399	13.8274	12.3818	13.5396	13.6129	14.2404	14.1675	14.0391	13.671
P70691	UD12_MOUSE UDP-glucuronosyltransferase 1-2 OS=Mus musculus OX=10090 GN=Ugt1a2 PE=1 SV=1			19	1	1	1.01831	-1.13052	0.0958716	2.18938	-1.97359	12.0706	12.2356	13.5254	12.0192	14.3036	13.8942	12.2814	13.8937
P26150	3BHS3_MOUSE 3 beta-hydroxysteroid dehydrogenase/Delta 5-->4-isomerase type 3 OS=Mus musculus OX=10090 GN=Hsd3b3 PE=1 SV=3;sp			27	25	14	1.01659	-0.473897	0.0962521	1.38886	-1.97073	18.951	18.0377	19.0572	18.7087	18.9976	19.2546	19.3148	19.083
Q60932	VDAC1_MOUSE Voltage-dependent anion-selective channel protein 1 OS=Mus musculus OX=10090 GN=Vdac1 PE=1 SV=3			20	20	20	1.0156	-0.50858	0.0964717	1.42265	-1.96908	17.0697	16.1278	17.0472	17.2499	17.3268	17.5405	17.3126	17.3491
Q6NZF1	ZC11A_MOUSE Zinc finger CCCH domain-containing protein 11A OS=Mus musculus OX=10090 GN=Zc3h11a PE=1 SV=1			8	8	8	1.01324	0.340914	0.0969974	0.789541	1.96517	13.5582	14.0352	14.0153	13.7929	13.215	13.3658	13.6668	13.7905
Q3V3R4	ITA1_MOUSE Integrin alpha-1 OS=Mus musculus OX=10090 GN=Itga1 PE=1 SV=2			4	4	4	1.01209	-0.808499	0.0972546	1.75139	-1.96325	10.8915	11.6445	12.1885	12.514	13.1654	12.3087	12.7247	12.2738
Q9CPV3	RM42_MOUSE 39S ribosomal protein L42, mitochondrial OS=Mus musculus OX=10090 GN=Mrpl42 PE=1 SV=1			2	2	2	1.00968	0.173181	0.0977958	0.886885	1.95926	15.1956	15.2957	15.3777	15.3879	15.1135	15.0969	14.9972	15.3566
Q91XB7	YIF1A_MOUSE Protein YIF1A OS=Mus musculus OX=10090 GN=Yif1a PE=1 SV=1			4	4	4	1.00955	-1.3301	0.097825	2.5142	-1.95904	11.385	13.9154	14.2535	13.9322	14.41	14.708	15.0335	14.6551
Q921X9	PDIA5_MOUSE Protein disulfide-isomerase A5 OS=Mus musculus OX=10090 GN=Pdia5 PE=1 SV=1			27	27	27	1.00938	-0.396945	0.0978633	1.31672	-1.95877	16.5777	16.5478	16.2254	16.2224	16.8279	16.2777	17.0101	17.0454
Q9JIY7	NAT8_MOUSE N-acetyltransferase 8 OS=Mus musculus OX=10090 GN=Nat8 PE=1 SV=1			12	9	8	1.00846	-0.291666	0.0980709	1.22405	-1.95724	16.4899	16.5496	16.7404	16.3728	16.6729	16.5717	17.1331	16.9417
P51658	DHB2_MOUSE Estradiol 17-beta-dehydrogenase 2 OS=Mus musculus OX=10090 GN=Hsd17b2 PE=1 SV=2			32	32	32	1.00794	-0.526691	0.0981884	1.44062	-1.95637	18.0384	17.1423	18.4064	18.0137	18.4457	18.372	18.406	18.484
Q921I1	TRFE_MOUSE Serotransferrin OS=Mus musculus OX=10090 GN=Tf PE=1 SV=1			5	5	5	1.00733	0.56947	0.0983264	0.673864	1.95535	13.6388	13.3249	12.7224	13.6222	12.3441	12.5149	12.9787	13.1926
Q9EP89	LACTB_MOUSE Serine beta-lactamase-like protein LACTB, mitochondrial OS=Mus musculus OX=10090 GN=Lactb PE=1 SV=1			24	24	24	1.00472	-0.229934	0.0989191	1.17278	-1.95102	17.005	16.8332	17	17.0607	17.3208	17.4405	16.9712	17.0861
O88833	CP4AA_MOUSE Cytochrome P450 4A10 OS=Mus musculus OX=10090 GN=Cyp4a10 PE=2 SV=2			17	13	12	1.00251	-0.344754	0.0994237	1.26993	-1.94735	15.3281	15.0672	15.7286	15.422	15.6832	15.5347	16.0556	15.6515
Q91X34	BAAT_MOUSE Bile acid-CoA:amino acid N-acyltransferase OS=Mus musculus OX=10090 GN=Baat PE=1 SV=1			15	15	15	1.00215	0.39863	0.0995062	0.758578	1.94674	17.1726	17.0384	16.6007	16.9712	16.5871	16.9699	16.1818	16.4495
Q8CGK3	LONM_MOUSE Lon protease homolog, mitochondrial OS=Mus musculus OX=10090 GN=Lonp1 PE=1 SV=2			43	43	43	1.00195	-0.525036	0.099552	1.43897	-1.94641	17.1005	17.4163	16.7378	17.4073	17.5419	17.1474	18.1008	17.972
P62880	GBB2_MOUSE Guanine nucleotide-binding protein G(I)/G(S)/G(T) subunit beta-2 OS=Mus musculus OX=10090 GN=Gnb2 PE=1 SV=3			8	8	4	1.00108	-1.05054	0.0997516	2.0713	-1.94498	13.2775	13.2185	15.3371	14.7378	15.1289	15.0093	15.4735	15.1613
Q9ER00	STX12_MOUSE Syntaxin-12 OS=Mus musculus OX=10090 GN=Stx12 PE=1 SV=1			3	3	3	1.00063	-1.58809	0.099855	3.00651	-1.94422	10.9521	12.95	14.3556	14.4431	14.8444	14.7326	14.7807	14.6953
Q8VCL2	SCO2_MOUSE Protein SCO2 homolog, mitochondrial OS=Mus musculus OX=10090 GN=Sco2 PE=1 SV=1			6	6	6	0.999805	0.52668	0.100045	0.69415	1.94286	14.3131	15.4213	14.695	14.8383	14.1902	14.0545	14.7086	14.2075
Q9D7A8	ARMC1_MOUSE Armadillo repeat-containing protein 1 OS=Mus musculus OX=10090 GN=Armc1 PE=1 SV=1			3	3	3	0.999445	0.349971	0.100128	0.7846	1.94226	14.1146	13.8881	13.4583	13.7343	13.3527	13.7718	13.2293	13.4415
Q9CRB3	HIUH_MOUSE 5-hydroxyisourate hydrolase OS=Mus musculus OX=10090 GN=Urah PE=1 SV=1			8	8	8	0.999156	-0.794232	0.100195	1.73415	-1.94178	13.5565	12.8984	14.2117	14.7892	14.6781	14.6921	14.652	14.6104
P58742	AAAS_MOUSE Aladin OS=Mus musculus OX=10090 GN=Aaas PE=1 SV=1			5	5	5	0.997434	-0.710342	0.100593	1.63619	-1.93892	13.2764	13.7067	14.8989	14.4522	14.6851	14.8178	14.8245	14.8482
P08122	CO4A2_MOUSE Collagen alpha-2(IV) chain OS=Mus musculus OX=10090 GN=Col4a2 PE=1 SV=4			2	2	2	0.996522	0.611724	0.100804	0.654414	1.9374	14.1312	14.3565	13.6183	13.9581	13.8011	13.6998	12.5993	13.5171
Q62087	PON3_MOUSE Serum paraoxonase/lactonase 3 OS=Mus musculus OX=10090 GN=Pon3 PE=1 SV=2			13	13	13	0.989705	-0.237868	0.102399	1.17925	-1.92608	18.2593	18.0259	18.3946	18.4132	18.585	18.7145	18.3407	18.4041
Q02053	UBA1_MOUSE Ubiquitin-like modifier-activating enzyme 1 OS=Mus musculus OX=10090 GN=Uba1 PE=1 SV=1			3	3	3	0.989056	0.602206	0.102552	0.658746	1.92501	12.3725	12.4303	12.2505	13.0231	12.3327	12.3806	11.6258	11.3285
Q8CI78	RMND1_MOUSE Required for meiotic nuclear division protein 1 homolog OS=Mus musculus OX=10090 GN=Rmnd1 PE=1 SV=1			6	6	6	0.985975	-0.550341	0.103282	1.46443	-1.91989	14.4488	13.5547	14.7797	14.6798	14.8806	14.8347	15.11	14.839
P11103	PARP1_MOUSE Poly [ADP-ribose] polymerase 1 OS=Mus musculus OX=10090 GN=Parp1 PE=1 SV=3			19	19	19	0.985391	0.462723	0.103421	0.725615	1.91892	15.3384	16.0919	16.3534	16.2575	15.3775	15.4909	15.6219	15.7
Q8BHS3	RBM22_MOUSE Pre-mRNA-splicing factor RBM22 OS=Mus musculus OX=10090 GN=Rbm22 PE=1 SV=1			2	2	2	0.984306	1.69834	0.10368	0.30814	1.91712	10.6297	13.1966	13.5455	14.2181	11.907	10.6649	10.3314	11.8934
P70441	NHRF1_MOUSE Na(+)/H(+) exchange regulatory cofactor NHE-RF1 OS=Mus musculus OX=10090 GN=Slc9a3r1 PE=1 SV=3			7	7	7	0.984272	0.341842	0.103688	0.789033	1.91706	14.5592	14.7846	14.4342	14.556	14.4766	14.251	13.7787	14.4604
Q9DBG6	RPN2_MOUSE Dolichyl-diphosphooligosaccharide--protein glycosyltransferase subunit 2 OS=Mus musculus OX=10090 GN=Rpn2 PE=1 SV=1			27	27	27	0.98407	-0.666919	0.103736	1.58768	-1.91673	19.4013	18.1016	19.6672	19.3019	19.8396	19.7663	19.773	19.7607
Q3TGW2	EEPD1_MOUSE Endonuclease/exonuclease/phosphatase family domain-containing protein 1 OS=Mus musculus OX=10090 GN=Eepd1 PE=1 SV=1			6	6	6	0.984005	-0.441832	0.103752	1.35833	-1.91662	14.9663	14.5491	15.573	15.2369	15.468	15.4291	15.7594	15.4362
Q8BK48	EST2E_MOUSE Pyrethroid hydrolase Ces2e OS=Mus musculus OX=10090 GN=Ces2e PE=1 SV=1			20	20	15	0.983314	0.765867	0.103917	0.5881	1.91547	17.2366	17.372	16.947	17.088	16.4763	17.3371	15.4365	16.3303
Q9JLJ4	ELOV2_MOUSE Elongation of very long chain fatty acids protein 2 OS=Mus musculus OX=10090 GN=Elovl2 PE=1 SV=1			4	4	4	0.981734	-1.06002	0.104296	2.08496	-1.91285	16.1857	14.6407	16.6991	16.3275	16.6155	16.7728	17.9715	16.7333
Q8R0Y8	S2542_MOUSE Mitochondrial coenzyme A transporter SLC25A42 OS=Mus musculus OX=10090 GN=Slc25a42 PE=1 SV=1			16	16	16	0.981193	-0.297336	0.104426	1.22887	-1.91195	17.1416	16.8832	16.7465	16.6926	17.2014	16.8245	17.3776	17.2498
Q91VE0	S27A4_MOUSE Long-chain fatty acid transport protein 4 OS=Mus musculus OX=10090 GN=Slc27a4 PE=1 SV=1			12	12	12	0.981184	-0.343192	0.104428	1.26856	-1.91193	14.3663	14.7814	15.0138	14.6791	14.8218	15.0796	15.3737	14.9383
Q99KU0	VMP1_MOUSE Vacuole membrane protein 1 OS=Mus musculus OX=10090 GN=Vmp1 PE=1 SV=2			3	3	3	0.98057	-0.352251	0.104576	1.27655	-1.91091	15.6283	15.4337	15.9007	16.0504	16.2564	15.766	16.3098	16.09
Q9D2G2	ODO2_MOUSE Dihydrolipoyllysine-residue succinyltransferase component of 2-oxoglutarate dehydrogenase complex, mitochondrial OS=Mus musculus OX=10090 GN=Dlst PE=1 SV=1			24	24	24	0.980277	-0.359499	0.104646	1.28298	-1.91043	18.2362	17.7421	17.4991	17.8499	18.1395	17.9101	18.4081	18.3076
Q8BGH2	SAM50_MOUSE Sorting and assembly machinery component 50 homolog OS=Mus musculus OX=10090 GN=Samm50 PE=1 SV=1			13	13	13	0.978446	-1.0534	0.105088	2.07542	-1.90739	15.2457	13.5741	16.0132	15.6435	15.9466	16.462	16.2921	15.9895
Q91Z53	GRHPR_MOUSE Glyoxylate reductase/hydroxypyruvate reductase OS=Mus musculus OX=10090 GN=Grhpr PE=1 SV=1			3	3	3	0.977313	-0.768259	0.105363	1.70321	-1.9055	11.4731	11.9358	11.3883	12.3099	12.9105	13.325	11.963	11.9817
E9PZM4	CHD2_MOUSE Chromodomain-helicase-DNA-binding protein 2 OS=Mus musculus OX=10090 GN=Chd2 PE=1 SV=1			2	2	2	0.975842	-0.98175	0.10572	1.97486	-1.90306	11.9163	12.2246	13.8985	13.7053	13.7042	13.7826	14.1399	14.045
P16331	PH4H_MOUSE Phenylalanine-4-hydroxylase OS=Mus musculus OX=10090 GN=Pah PE=1 SV=4			8	8	8	0.972664	-0.733455	0.106497	1.66262	-1.89778	14.8866	14.5253	14.5004	14.3039	15.5661	16.1519	14.978	14.4539
P47757	CAPZB_MOUSE F-actin-capping protein subunit beta OS=Mus musculus OX=10090 GN=Capzb PE=1 SV=3			6	6	6	0.972293	0.537928	0.106588	0.688759	1.89717	14.3472	14.4764	14.1345	14.4381	14.1146	13.8687	13.0248	14.2365
Q61009	SCRB1_MOUSE Scavenger receptor class B member 1 OS=Mus musculus OX=10090 GN=Scarb1 PE=1 SV=1			6	6	6	0.970576	-0.328964	0.10701	1.25611	-1.89431	16.4499	15.9596	16.4361	16.2473	16.3602	16.4122	16.9108	16.7256
Q91Z96	BMP2K_MOUSE BMP-2-inducible protein kinase OS=Mus musculus OX=10090 GN=Bmp2k PE=1 SV=1			3	3	3	0.969158	-0.932137	0.10736	1.9081	-1.89196	12.8768	12.3654	14.4114	13.981	14.1927	14.6782	14.0808	14.4116
Q9CQW2	ARL8B_MOUSE ADP-ribosylation factor-like protein 8B OS=Mus musculus OX=10090 GN=Arl8b PE=1 SV=1			6	6	3	0.968924	-0.670861	0.107418	1.59202	-1.89157	16.0606	14.645	16.1854	15.8438	16.2929	16.4346	16.326	16.3646
Q91V01	MBOA5_MOUSE Lysophospholipid acyltransferase 5 OS=Mus musculus OX=10090 GN=Lpcat3 PE=1 SV=1			8	8	8	0.968571	-0.656258	0.107505	1.57599	-1.89099	17.8657	17.1868	18.7419	18.4251	18.7186	18.7608	18.8287	18.5364
P62821	RAB1A_MOUSE Ras-related protein Rab-1A OS=Mus musculus OX=10090 GN=Rab1A PE=1 SV=3			15	15	10	0.967541	-0.23547	0.10776	1.17729	-1.88928	17.1184	16.8981	17.1182	17.2897	17.2414	17.5701	17.4163	17.1384
E9Q6J5	BD1L1_MOUSE Biorientation of chromosomes in cell division protein 1-like 1 OS=Mus musculus OX=10090 GN=Bod1l PE=1 SV=1			4	4	4	0.966284	0.590049	0.108073	0.66432	1.88719	17.2769	17.1383	16.9037	17.3161	16.8587	16.7662	15.6819	16.968
E9Q634	MYO1E_MOUSE Unconventional myosin-Ie OS=Mus musculus OX=10090 GN=Myo1e PE=1 SV=1			19	19	19	0.964712	-0.330646	0.108465	1.25758	-1.88458	15.1029	15.0448	15.6824	15.3034	15.4729	15.4593	15.8899	15.6339
P97449	AMPN_MOUSE Aminopeptidase N OS=Mus musculus OX=10090 GN=Anpep PE=1 SV=4			14	14	14	0.964165	-0.535285	0.108601	1.44923	-1.88367	13.8157	13.5517	14.6231	14.4221	14.7208	14.9475	14.5678	14.3176
Q61391	NEP_MOUSE Neprilysin OS=Mus musculus OX=10090 GN=Mme PE=1 SV=3			10	10	10	0.963874	-0.915613	0.108674	1.88637	-1.88318	14.804	13.4903	15.5995	15.221	15.8045	15.6587	16.0383	15.2758
P17751	TPIS_MOUSE Triosephosphate isomerase OS=Mus musculus OX=10090 GN=Tpi1 PE=1 SV=4			6	6	6	0.963531	0.379753	0.10876	0.768569	1.88262	15.4364	14.8814	14.6569	14.6033	14.3755	14.4578	14.5377	14.6881
Q5SSK3	TEFM_MOUSE Transcription elongation factor, mitochondrial OS=Mus musculus OX=10090 GN=Tefm PE=1 SV=1			7	7	7	0.963527	-0.50772	0.108761	1.4218	-1.88261	15.672	14.6948	15.7274	15.685	15.988	15.7217	16.2044	15.8959
P61358	RL27_MOUSE 60S ribosomal protein L27 OS=Mus musculus OX=10090 GN=Rpl27 PE=1 SV=2			16	16	16	0.95959	0.342002	0.109751	0.788946	1.87607	19.7381	19.4141	19.4733	19.7936	19.4115	19.2384	18.8391	19.562
Q8BFZ9	ERLN2_MOUSE Erlin-2 OS=Mus musculus OX=10090 GN=Erlin2 PE=1 SV=1			6	6	4	0.959562	-0.196426	0.109758	1.14586	-1.87602	14.7366	14.8202	14.6709	14.9581	14.8751	15.2117	15.0389	14.8457
Q8BZ20	PAR12_MOUSE Protein mono-ADP-ribosyltransferase PARP12 OS=Mus musculus OX=10090 GN=Parp12 PE=1 SV=3			5	5	5	0.956017	-0.987223	0.110658	1.98237	-1.87014	12.3054	12.3435	14.0294	13.7349	13.5716	13.725	14.7323	14.3332
O09158	CP3AP_MOUSE Cytochrome P450 3A25 OS=Mus musculus OX=10090 GN=Cyp3a25 PE=1 SV=1			20	20	20	0.955471	-0.284072	0.110797	1.21763	-1.86923	15.631	15.0968	15.7319	15.3551	15.7867	15.8139	15.7625	15.588
Q9QZW0	AT11C_MOUSE Phospholipid-transporting ATPase 11C OS=Mus musculus OX=10090 GN=Atp11c PE=1 SV=2			50	50	50	0.95499	-0.177994	0.11092	1.13131	-1.86843	18.5127	18.3494	18.4791	18.4207	18.5236	18.5621	18.881	18.507
Q8C5N3	CWC22_MOUSE Pre-mRNA-splicing factor CWC22 homolog OS=Mus musculus OX=10090 GN=Cwc22 PE=1 SV=1			2	2	2	0.952393	-1.69172	0.111585	3.23042	-1.86412	11.1539	11.7998	14.3602	14.764	14.7594	14.9129	14.5861	14.5864
P49769	PSN1_MOUSE Presenilin-1 OS=Mus musculus OX=10090 GN=Psen1 PE=1 SV=1			2	2	2	0.951971	-0.900002	0.111694	1.86607	-1.86341	12.4974	12.0424	14.0517	13.73	14.0018	13.9129	14.0756	13.9313
Q8C0L0	TMX4_MOUSE Thioredoxin-related transmembrane protein 4 OS=Mus musculus OX=10090 GN=Tmx4 PE=1 SV=2			2	2	2	0.95112	-0.843649	0.111913	1.79458	-1.862	12.3943	10.926	12.6849	11.5897	12.785	12.1271	12.9459	13.1114
P27786	CP17A_MOUSE Steroid 17-alpha-hydroxylase/17,20 lyase OS=Mus musculus OX=10090 GN=Cyp17a1 PE=1 SV=1			3	3	3	0.949902	-1.43943	0.112227	2.71214	-1.85998	10.7503	12.3197	14.2125	13.5342	14.3389	13.7469	14.3889	14.0997
Q9D2R0	AACS_MOUSE Acetoacetyl-CoA synthetase OS=Mus musculus OX=10090 GN=Aacs PE=1 SV=1			3	3	3	0.949656	1.15822	0.112291	0.448065	1.85957	14.2462	13.2148	14.4049	14.6049	12.8651	14.5072	12.3801	12.0856
O08795	GLU2B_MOUSE Glucosidase 2 subunit beta OS=Mus musculus OX=10090 GN=Prkcsh PE=1 SV=1			2	2	2	0.948637	0.630686	0.112555	0.645869	1.85788	15.0114	13.9361	13.8313	14.2181	13.7457	14.0508	13.0484	13.6294
P26039	TLN1_MOUSE Talin-1 OS=Mus musculus OX=10090 GN=Tln1 PE=1 SV=2			59	59	52	0.948464	-0.26426	0.112599	1.20102	-1.85759	16.3575	16.0864	16.5414	16.6615	16.6972	16.6186	16.8528	16.5351
Q9CZW5	TOM70_MOUSE Mitochondrial import receptor subunit TOM70 OS=Mus musculus OX=10090 GN=Tomm70 PE=1 SV=2			31	31	31	0.947275	-0.302991	0.112908	1.2337	-1.85561	16.3525	15.8495	16.3742	16.4168	16.4505	16.5563	16.8124	16.3857
Q9CQZ6	NDUB3_MOUSE NADH dehydrogenase [ubiquinone] 1 beta subcomplex subunit 3 OS=Mus musculus OX=10090 GN=Ndufb3 PE=1 SV=1			11	11	11	0.947079	0.377503	0.112959	0.769769	1.85529	18.4704	18.1344	18.0329	18.153	17.9635	17.894	17.2995	18.1237
Q9CQU3	RER1_MOUSE Protein RER1 OS=Mus musculus OX=10090 GN=Rer1 PE=1 SV=1			5	5	5	0.945779	-0.554159	0.113298	1.46831	-1.85313	16.491	15.6843	17.0557	16.5083	17.213	16.7884	16.8652	17.0894
Q91ZE0	TMLH_MOUSE Trimethyllysine dioxygenase, mitochondrial OS=Mus musculus OX=10090 GN=Tmlhe PE=1 SV=2			3	3	3	0.94559	-0.537576	0.113347	1.45153	-1.85282	11.917	11.6327	11.5454	12.0841	12.7277	11.6201	12.7244	12.2573
Q99L43	CDS2_MOUSE Phosphatidate cytidylyltransferase 2 OS=Mus musculus OX=10090 GN=Cds2 PE=1 SV=1			4	4	4	0.945572	-0.716767	0.113352	1.64349	-1.85278	16.143	14.8967	16.0967	16.5868	16.8444	16.5524	16.8889	16.3047
Q99LH2	PTSS1_MOUSE Phosphatidylserine synthase 1 OS=Mus musculus OX=10090 GN=Ptdss1 PE=1 SV=1			3	3	3	0.942253	-0.380807	0.114221	1.30207	-1.84727	15.02	15.5816	15.7229	15.3904	15.5675	15.8215	16.1951	15.6541
Q9JIZ0	CMLO1_MOUSE Probable N-acetyltransferase CML1 OS=Mus musculus OX=10090 GN=Cml1 PE=1 SV=1;sp			10	6	5	0.941106	-0.609967	0.114523	1.52622	-1.84537	17.1381	15.8677	16.9581	16.7396	16.9644	17.3349	17.7521	17.0921
Q5SUF2	LC7L3_MOUSE Luc7-like protein 3 OS=Mus musculus OX=10090 GN=Luc7l3 PE=1 SV=1			5	5	4	0.939949	-0.847377	0.114829	1.79923	-1.84344	11.7023	11.5729	13.3734	12.937	13.4007	13.2959	13.3387	12.9397
Q02248	CTNB1_MOUSE Catenin beta-1 OS=Mus musculus OX=10090 GN=Ctnnb1 PE=1 SV=1			34	34	31	0.939603	0.0989585	0.11492	0.933707	1.84287	17.4508	17.452	17.4205	17.471	17.42	17.2626	17.4595	17.2564
Q9JMD0	ZN207_MOUSE BUB3-interacting and GLEBS motif-containing protein ZNF207 OS=Mus musculus OX=10090 GN=Znf207 PE=1 SV=1			6	6	6	0.938549	1.12954	0.1152	0.457061	1.84112	13.6001	14.4542	13.8325	14.076	12.9427	14.235	11.3706	12.8964
Q9D020	5NT3A_MOUSE Cytosolic 5-nucleotidase 3A OS=Mus musculus OX=10090 GN=Nt5c3a PE=1 SV=4			10	10	10	0.938135	-0.443616	0.115309	1.36001	-1.84043	14.674	14.3029	15.2493	15.2164	15.3209	15.1824	15.5197	15.194
Q9CQA3	SDHB_MOUSE Succinate dehydrogenase [ubiquinone] iron-sulfur subunit, mitochondrial OS=Mus musculus OX=10090 GN=Sdhb PE=1 SV=1			21	21	21	0.936737	-0.284096	0.115681	1.21765	-1.83811	17.4864	17.2027	17.2516	17.1487	17.3518	17.2936	17.7879	17.7924
Q9D819	IPYR_MOUSE Inorganic pyrophosphatase OS=Mus musculus OX=10090 GN=Ppa1 PE=1 SV=1			2	2	2	0.936545	-0.818393	0.115732	1.76344	-1.83779	13.033	11.8886	13.8389	13.1061	13.9548	14.2056	13.6523	13.3274
Q3TL44	NLRX1_MOUSE NLR family member X1 OS=Mus musculus OX=10090 GN=Nlrx1 PE=1 SV=1			9	9	9	0.936516	-0.325736	0.11574	1.2533	-1.83774	14.4137	13.9454	14.5507	14.7094	14.7967	14.8794	14.6553	14.5906
P47758	SRPRB_MOUSE Signal recognition particle receptor subunit beta OS=Mus musculus OX=10090 GN=Srprb PE=1 SV=1			18	18	18	0.936503	-0.281412	0.115744	1.21538	-1.83772	16.4373	16.3929	17.0393	16.5266	16.8912	16.8811	16.7926	16.9569
Q3UQ84	SYTM_MOUSE Threonine--tRNA ligase, mitochondrial OS=Mus musculus OX=10090 GN=Tars2 PE=1 SV=1			16	16	16	0.935942	-0.316321	0.115893	1.24515	-1.83679	15.7875	16.1241	16.387	16.3754	16.4003	16.388	16.782	16.3692
Q8BRK8	AAPK2_MOUSE 5-AMP-activated protein kinase catalytic subunit alpha-2 OS=Mus musculus OX=10090 GN=Prkaa2 PE=1 SV=3			5	3	3	0.935409	-1.69711	0.116036	3.24251	-1.8359	12.9147	9.77776	14.0497	12.9801	13.9329	14.264	14.1379	14.1759
P20029	BIP_MOUSE Endoplasmic reticulum chaperone BiP OS=Mus musculus OX=10090 GN=Hspa5 PE=1 SV=3			44	44	42	0.934828	0.383647	0.116191	0.766498	1.83493	18.2076	17.6609	17.2297	17.8435	17.3107	17.307	17.2917	17.4977
Q9CPU4	MGST3_MOUSE Microsomal glutathione S-transferase 3 OS=Mus musculus OX=10090 GN=Mgst3 PE=1 SV=1			5	5	5	0.933279	-0.852227	0.116606	1.80529	-1.83236	12.0606	12.3468	13.9559	13.2981	14.2075	13.7573	13.6682	13.4372
Q61176	ARGI1_MOUSE Arginase-1 OS=Mus musculus OX=10090 GN=Arg1 PE=1 SV=1			28	28	28	0.927599	-0.454906	0.118141	1.37069	-1.82292	18.0817	17.1497	18.1834	18.0146	18.2445	18.185	18.5223	18.2973
Q9R1Q9	VAS1_MOUSE V-type proton ATPase subunit S1 OS=Mus musculus OX=10090 GN=Atp6ap1 PE=1 SV=1			2	2	2	0.927581	-0.647593	0.118146	1.56655	-1.82289	12.5645	12.1046	11.9983	12.3595	13.5311	12.8406	12.0048	13.2406
Q99K28	ARFG2_MOUSE ADP-ribosylation factor GTPase-activating protein 2 OS=Mus musculus OX=10090 GN=Arfgap2 PE=1 SV=1			8	8	7	0.927471	0.619955	0.118176	0.650691	1.82271	15.0706	15.3444	14.3231	14.3261	13.7238	14.015	14.7563	14.0892
Q99KF1	TMED9_MOUSE Transmembrane emp24 domain-containing protein 9 OS=Mus musculus OX=10090 GN=Tmed9 PE=1 SV=2			7	7	6	0.926166	-0.694841	0.118532	1.61871	-1.82054	15.5875	14.4497	16.0132	16.0475	16.1743	16.1717	16.45	16.0813
O88908	SOAT2_MOUSE Sterol O-acyltransferase 2 OS=Mus musculus OX=10090 GN=Soat2 PE=1 SV=2			10	10	10	0.925123	-0.143968	0.118817	1.10494	-1.81881	16.5491	16.503	16.3935	16.4574	16.6586	16.4069	16.7018	16.7116
P16546	SPTN1_MOUSE Spectrin alpha chain, non-erythrocytic 1 OS=Mus musculus OX=10090 GN=Sptan1 PE=1 SV=4			127	127	126	0.924722	-0.476465	0.118926	1.39133	-1.81814	17.0046	16.2629	17.3936	17.2605	17.5348	17.2456	17.5284	17.5186
Q9JJ28	FLII_MOUSE Protein flightless-1 homolog OS=Mus musculus OX=10090 GN=Flii PE=1 SV=1			13	13	13	0.924352	0.314635	0.119028	0.804054	1.81752	14.7109	15.279	14.9468	15.3843	14.6408	14.7953	14.9751	14.6511
P53994	RAB2A_MOUSE Ras-related protein Rab-2A OS=Mus musculus OX=10090 GN=Rab2a PE=1 SV=1;sp			12	12	12	0.923144	-0.781565	0.119359	1.71899	-1.81552	16.0241	14.906	16.7503	16.5144	16.8633	17.19	16.6521	16.6155
O08601	MTP_MOUSE Microsomal triglyceride transfer protein large subunit OS=Mus musculus OX=10090 GN=Mttp PE=1 SV=2			75	75	75	0.922539	-0.187932	0.119526	1.13913	-1.81451	18.7666	18.4932	18.6255	18.7511	18.886	19.0549	18.7726	18.6745
Q9CY57	CHTOP_MOUSE Chromatin target of PRMT1 protein OS=Mus musculus OX=10090 GN=Chtop PE=1 SV=2			10	10	10	0.921871	1.23221	0.11971	0.425665	1.8134	15.8564	16.8284	16.292	16.6368	15.8719	15.4554	13.2757	16.0818
Q9D0E1	HNRPM_MOUSE Heterogeneous nuclear ribonucleoprotein M OS=Mus musculus OX=10090 GN=Hnrnpm PE=1 SV=3			31	31	31	0.921837	-0.225211	0.119719	1.16895	-1.81334	16.409	16.3577	16.1148	16.4244	16.4838	16.3166	16.7958	16.6105
P56657	CP240_MOUSE Cytochrome P450 2C40 OS=Mus musculus OX=10090 GN=Cyp2c40 PE=1 SV=2			30	29	29	0.920994	-0.203253	0.119952	1.15129	-1.81194	18.0258	17.937	18.3302	18.0875	18.4362	18.2969	18.0932	18.3673
Q9Z0G9	CLD3_MOUSE Claudin-3 OS=Mus musculus OX=10090 GN=Cldn3 PE=1 SV=1			6	6	6	0.920761	-0.557094	0.120016	1.4713	-1.81156	13.6044	14.5176	14.7357	13.8376	14.6419	14.4001	15.1116	14.77
Q3T9X0	GTR9_MOUSE Solute carrier family 2, facilitated glucose transporter member 9 OS=Mus musculus OX=10090 GN=Slc2a9 PE=1 SV=1			5	5	5	0.920724	-0.366097	0.120026	1.28886	-1.81149	15.9192	15.6802	16.4429	16.3102	16.4242	16.373	16.7404	16.2793
Q8K440	ABC8B_MOUSE ATP-binding cassette sub-family A member 8-B OS=Mus musculus OX=10090 GN=Abca8b PE=1 SV=2			12	12	12	0.918317	-0.664896	0.120693	1.58545	-1.80749	14.6359	14.247	15.6877	15.4975	15.6761	15.6646	16.0133	15.374
Q8BS35	ALKMO_MOUSE Alkylglycerol monooxygenase OS=Mus musculus OX=10090 GN=Agmo PE=1 SV=1			5	5	5	0.917456	-1.0817	0.120933	2.11653	-1.80606	14.5504	12.3624	14.8819	14.4564	14.8103	15.1748	15.6052	14.9877
Q6P5E4	UGGG1_MOUSE UDP-glucose:glycoprotein glucosyltransferase 1 OS=Mus musculus OX=10090 GN=Uggt1 PE=1 SV=4			23	23	23	0.916946	-0.105	0.121075	1.07549	-1.80521	17.753	17.6659	17.7934	17.8535	17.9419	17.8664	17.925	17.7525
Q8C166	CPNE1_MOUSE Copine-1 OS=Mus musculus OX=10090 GN=Cpne1 PE=1 SV=1			11	10	10	0.916609	-0.276601	0.121169	1.21134	-1.80465	15.4422	15.1841	15.6468	15.8268	15.7871	15.6676	15.9847	15.7671
Q6ZQ38	CAND1_MOUSE Cullin-associated NEDD8-dissociated protein 1 OS=Mus musculus OX=10090 GN=Cand1 PE=1 SV=2			2	2	2	0.916316	0.265782	0.121251	0.831748	1.80417	12.9269	12.9463	12.9683	12.8641	12.8177	12.9921	12.4321	12.4005
Q9WU78	PDC6I_MOUSE Programmed cell death 6-interacting protein OS=Mus musculus OX=10090 GN=Pdcd6ip PE=1 SV=3			5	5	5	0.914784	-1.35105	0.121679	2.55098	-1.80162	11.7198	12.3351	14.5247	14.531	15.0182	14.3113	14.4315	14.7539
Q91YI0	ARLY_MOUSE Argininosuccinate lyase OS=Mus musculus OX=10090 GN=Asl PE=1 SV=1			19	19	19	0.914527	-0.550204	0.121751	1.46429	-1.80119	15.9945	16.3649	17.4228	16.6276	17.2325	17.2108	17.0619	17.1054
Q99PU8	DHX30_MOUSE ATP-dependent RNA helicase DHX30 OS=Mus musculus OX=10090 GN=Dhx30 PE=1 SV=1			13	13	13	0.913199	-1.08421	0.122124	2.12021	-1.79899	12.9158	11.8165	14.4175	14.0292	14.3929	14.0152	14.6881	14.4195
B1AUE5	PEX10_MOUSE Peroxisome biogenesis factor 10 OS=Mus musculus OX=10090 GN=Pex10 PE=2 SV=1			3	3	3	0.912691	-1.33569	0.122267	2.52396	-1.79814	11.8882	12.9613	14.9789	14.7746	15.0642	14.9224	15.0115	14.9476
Q8K4G5	ABLM1_MOUSE Actin-binding LIM protein 1 OS=Mus musculus OX=10090 GN=Ablim1 PE=1 SV=1			3	3	3	0.912552	0.527941	0.122306	0.693544	1.79791	13.2991	13.4878	14.2555	14.2039	13.1812	12.9475	13.7227	13.2831
Q8R5J9	PRAF3_MOUSE PRA1 family protein 3 OS=Mus musculus OX=10090 GN=Arl6ip5 PE=1 SV=2			7	7	6	0.912111	-1.34247	0.12243	2.53585	-1.79718	16.5318	13.4756	16.5454	16.0303	16.9757	16.9639	17.355	16.6584
P62331	ARF6_MOUSE ADP-ribosylation factor 6 OS=Mus musculus OX=10090 GN=Arf6 PE=1 SV=2			7	7	7	0.910796	-0.757818	0.122802	1.69093	-1.79499	14.8936	13.5407	15.4201	14.8587	15.2585	15.705	15.6225	15.1585
Q8JZQ2	AFG32_MOUSE AFG3-like protein 2 OS=Mus musculus OX=10090 GN=Afg3l2 PE=1 SV=1			21	21	20	0.90959	-0.185484	0.123143	1.1372	-1.79298	15.3493	15.2253	15.3117	15.249	15.3805	15.318	15.7613	15.4175
P43275	H11_MOUSE Histone H1.1 OS=Mus musculus OX=10090 GN=H1-1 PE=1 SV=2			10	7	7	0.908587	0.804235	0.123428	0.572666	1.79132	14.8965	15.9704	15.5752	15.5447	15.1376	14.7695	13.5696	15.2931
O54909	RDH16_MOUSE Retinol dehydrogenase 16 OS=Mus musculus OX=10090 GN=Rdh16 PE=1 SV=1			22	12	12	0.908104	-0.538145	0.123565	1.4521	-1.79051	17.0436	16.2666	17.3757	17.1043	17.3717	17.3795	18.0169	17.1747
P62897	CYC_MOUSE Cytochrome c, somatic OS=Mus musculus OX=10090 GN=Cycs PE=1 SV=2			16	16	16	0.906946	-0.507777	0.123895	1.42186	-1.78859	17.9613	17.9018	18.0557	17.4808	18.5421	17.603	18.5825	18.7031
Q8VCH8	UBXN4_MOUSE UBX domain-containing protein 4 OS=Mus musculus OX=10090 GN=Ubxn4 PE=1 SV=1			4	4	4	0.906588	-1.64853	0.123997	3.13514	-1.78799	15.4137	12.2452	14.9982	16.5714	16.6306	16.3133	16.6253	16.2535
P15116	CADH2_MOUSE Cadherin-2 OS=Mus musculus OX=10090 GN=Cdh2 PE=1 SV=2			13	13	12	0.906506	-0.893361	0.124021	1.8575	-1.78785	15.909	14.5257	16.7829	16.2746	16.8607	16.5336	17.0784	16.593
Q9R0P6	SC11A_MOUSE Signal peptidase complex catalytic subunit SEC11A OS=Mus musculus OX=10090 GN=Sec11a PE=1 SV=1			12	12	12	0.905533	-0.221341	0.124299	1.16582	-1.78624	17.7385	17.7237	18.0149	17.9091	17.916	18.0472	18.3626	17.9459
P08228	SODC_MOUSE Superoxide dismutase [Cu-Zn] OS=Mus musculus OX=10090 GN=Sod1 PE=1 SV=2			4	4	4	0.905355	-1.01118	0.12435	2.01556	-1.78594	13.4624	11.6027	13.8417	13.9652	14.1704	14.0275	14.0831	14.6355
P13707	GPDA_MOUSE Glycerol-3-phosphate dehydrogenase [NAD(+)], cytoplasmic OS=Mus musculus OX=10090 GN=Gpd1 PE=1 SV=3			11	11	11	0.904307	0.290586	0.12465	0.81757	1.7842	15.9561	15.616	15.3097	15.7747	15.2072	15.6038	15.2703	15.4129
Q80XN0	BDH_MOUSE D-beta-hydroxybutyrate dehydrogenase, mitochondrial OS=Mus musculus OX=10090 GN=Bdh1 PE=1 SV=2			28	28	28	0.904209	-0.209998	0.124678	1.15669	-1.78403	19.8947	19.8328	19.6791	19.6801	19.804	19.9464	20.2817	19.8946
O88783	FA5_MOUSE Coagulation factor V OS=Mus musculus OX=10090 GN=F5 PE=1 SV=1			11	4	4	0.903906	0.301332	0.124765	0.811503	1.78353	14.1753	14.8727	14.6365	14.8175	14.4919	14.3113	14.2739	14.2195
Q9D6K5	SYJ2B_MOUSE Synaptojanin-2-binding protein OS=Mus musculus OX=10090 GN=Synj2bp PE=1 SV=1			8	8	8	0.903214	-0.436934	0.124964	1.35372	-1.78238	16.0313	15.2499	16.1691	16.3165	16.5517	16.2881	16.3173	16.3574
Q6P4T2	U520_MOUSE U5 small nuclear ribonucleoprotein 200 kDa helicase OS=Mus musculus OX=10090 GN=Snrnp200 PE=1 SV=1			57	57	57	0.903202	-0.147725	0.124968	1.10782	-1.78236	16.6251	16.602	16.9261	16.859	16.8765	16.9252	16.8798	16.9217
Q99M04	LIAS_MOUSE Lipoyl synthase, mitochondrial OS=Mus musculus OX=10090 GN=Lias PE=1 SV=1			12	12	12	0.901933	0.443404	0.125333	0.735397	1.78025	16.091	16.5752	15.6809	15.9359	15.7293	15.1463	15.7633	15.8705
Q91VE6	MK67I_MOUSE MKI67 FHA domain-interacting nucleolar phosphoprotein OS=Mus musculus OX=10090 GN=Nifk PE=1 SV=1			13	13	13	0.9018	0.309786	0.125372	0.806761	1.78003	16.5875	17.0858	17.0754	16.9458	16.317	16.7382	16.9028	16.4973
Q5U458	DJC11_MOUSE DnaJ homolog subfamily C member 11 OS=Mus musculus OX=10090 GN=Dnajc11 PE=1 SV=2			33	33	33	0.901253	-0.198846	0.12553	1.14778	-1.77912	17.2862	16.8704	17.2032	17.1688	17.2391	17.2912	17.5244	17.2692
Q9ESW4	AGK_MOUSE Acylglycerol kinase, mitochondrial OS=Mus musculus OX=10090 GN=Agk PE=1 SV=1			7	7	7	0.901088	-0.318652	0.125578	1.24716	-1.77884	14.7183	15.2512	15.531	15.2088	15.4917	15.3333	15.6137	15.5453
Q569Z6	TR150_MOUSE Thyroid hormone receptor-associated protein 3 OS=Mus musculus OX=10090 GN=Thrap3 PE=1 SV=1			5	5	5	0.900446	0.336959	0.125763	0.791708	1.77777	14.2345	14.1765	13.7611	14.2436	14.0499	13.459	13.9992	13.5597
P62911	RL32_MOUSE 60S ribosomal protein L32 OS=Mus musculus OX=10090 GN=Rpl32 PE=1 SV=2			15	15	15	0.897059	0.302587	0.126748	0.810797	1.77214	18.1466	18.2049	17.8671	17.8879	17.8604	17.5793	17.397	18.0595
Q3UN02	LCLT1_MOUSE Lysocardiolipin acyltransferase 1 OS=Mus musculus OX=10090 GN=Lclat1 PE=1 SV=2			8	8	8	0.894475	-0.772122	0.127504	1.70778	-1.76784	14.8946	13.7984	15.8144	15.3122	15.9576	15.6461	15.579	15.7253
Q64310	SURF4_MOUSE Surfeit locus protein 4 OS=Mus musculus OX=10090 GN=Surf4 PE=1 SV=1			4	4	4	0.894356	-0.578076	0.127539	1.49286	-1.76764	16.8454	16.6053	17.6324	17.1014	17.3881	17.7576	18.2338	17.1174
Q921V5	MGAT2_MOUSE Alpha-1,6-mannosyl-glycoprotein 2-beta-N-acetylglucosaminyltransferase OS=Mus musculus OX=10090 GN=Mgat2 PE=1 SV=1			6	6	6	0.893634	-0.376862	0.127751	1.29851	-1.76644	15.0119	15.756	15.5985	15.2121	15.4394	15.8367	16.0534	15.7565
Q8BXA5	CLP1L_MOUSE Cleft lip and palate transmembrane protein 1-like protein OS=Mus musculus OX=10090 GN=Clptm1l PE=1 SV=1			5	5	5	0.890749	-0.507574	0.128603	1.42166	-1.76164	13.4284	13.1003	14.1644	14.0747	14.1552	13.8487	14.3533	14.4409
Q91V08	CLC2D_MOUSE C-type lectin domain family 2 member D OS=Mus musculus OX=10090 GN=Clec2d PE=1 SV=1			3	3	3	0.890675	-0.336532	0.128625	1.26272	-1.76152	13.8941	13.6913	14.3083	14.3563	14.4361	14.1723	14.6587	14.329
Q8BHN3	GANAB_MOUSE Neutral alpha-glucosidase AB OS=Mus musculus OX=10090 GN=Ganab PE=1 SV=1			25	25	25	0.890073	1.0497	0.128803	0.483069	1.76052	15.7194	16.1473	15.1792	16.0894	14.3027	16.3852	14.0374	14.2113
P62342	SELT_MOUSE Thioredoxin reductase-like selenoprotein T OS=Mus musculus OX=10090 GN=Selenot PE=1 SV=2			4	4	3	0.889287	-1.45922	0.129037	2.7496	-1.75921	14.1894	11.8371	15.541	15.0635	15.8036	15.5195	15.3625	15.7823
Q91W34	RUSF1_MOUSE RUS family member 1 OS=Mus musculus OX=10090 GN=Rusf1 PE=1 SV=1			3	3	3	0.888975	-1.61179	0.129129	3.05631	-1.75869	11.5844	11.8868	14.5145	11.3987	14.5025	14.5105	12.2947	14.5239
P52825	CPT2_MOUSE Carnitine O-palmitoyltransferase 2, mitochondrial OS=Mus musculus OX=10090 GN=Cpt2 PE=1 SV=2			35	35	35	0.888814	-0.269377	0.129177	1.20529	-1.75842	17.3447	17.0061	16.9232	17.0897	17.3566	17.0141	17.5154	17.5552
Q61735	CD47_MOUSE Leukocyte surface antigen CD47 OS=Mus musculus OX=10090 GN=Cd47 PE=1 SV=2			3	3	3	0.888628	-1.96125	0.129233	3.89399	-1.75811	15.9806	12.5528	15.8017	11.6301	15.7672	15.9428	16.068	16.0322
Q3UPH1	PRRC1_MOUSE Protein PRRC1 OS=Mus musculus OX=10090 GN=Prrc1 PE=1 SV=1			2	2	2	0.887398	-0.934894	0.129599	1.91175	-1.75606	13.1084	12.9733	10.9808	13.1738	13.5429	13.67	13.3693	13.3937
P61924	COPZ1_MOUSE Coatomer subunit zeta-1 OS=Mus musculus OX=10090 GN=Copz1 PE=1 SV=1			2	2	2	0.886089	0.573267	0.12999	0.672093	1.75388	12.2747	13.2948	12.3616	13.4169	12.0467	12.5469	12.4103	12.051
Q9CQR4	ACO13_MOUSE Acyl-coenzyme A thioesterase 13 OS=Mus musculus OX=10090 GN=Acot13 PE=1 SV=1			6	6	6	0.88509	-0.509337	0.13029	1.4234	-1.75222	15.0673	13.9272	14.6061	14.6201	14.9009	14.7479	15.5372	15.0721
A2A974	CP4CB_MOUSE Cytochrome P450 4A12B OS=Mus musculus OX=10090 GN=Cyp4a12b PE=1 SV=1			34	9	8	0.884804	-0.838967	0.130376	1.78877	-1.75175	15.5928	13.7551	15.8671	15.3771	15.9368	15.8492	16.1342	16.0278
Q3U2A8	SYVM_MOUSE Valine--tRNA ligase, mitochondrial OS=Mus musculus OX=10090 GN=Vars2 PE=1 SV=2			10	10	10	0.881442	-0.744088	0.131389	1.67492	-1.74615	14.0624	13.1858	14.8551	14.8682	14.8787	15.183	15.2665	14.6197
Q61234	SNTA1_MOUSE Alpha-1-syntrophin OS=Mus musculus OX=10090 GN=Snta1 PE=1 SV=1			2	1	1	0.880799	-0.347249	0.131583	1.27213	-1.74508	11.773	12.0727	11.841	11.4842	12.278	11.7548	12.4882	12.0388
P35486	ODPA_MOUSE Pyruvate dehydrogenase E1 component subunit alpha, somatic form, mitochondrial OS=Mus musculus OX=10090 GN=Pdha1 PE=1 SV=1			23	23	23	0.878698	-0.491746	0.132221	1.40615	-1.74158	15.4614	15.5426	15.2226	15.2107	15.669	15.2006	16.4531	16.0816
Q8BSF4	PISD_MOUSE Phosphatidylserine decarboxylase proenzyme, mitochondrial OS=Mus musculus OX=10090 GN=Pisd PE=2 SV=1			6	6	6	0.878667	-1.17486	0.132231	2.25771	-1.74153	12.7922	12.1738	14.8483	14.6491	14.8657	14.625	14.6366	15.0357
Q8BMF4	ODP2_MOUSE Dihydrolipoyllysine-residue acetyltransferase component of pyruvate dehydrogenase complex, mitochondrial OS=Mus musculus OX=10090 GN=Dlat PE=1 SV=2			10	10	10	0.878077	-0.654928	0.132411	1.57454	-1.74054	15.5622	14.0766	15.3748	15.6119	15.7328	15.7182	16.1015	15.6925
Q811U4	MFN1_MOUSE Mitofusin-1 OS=Mus musculus OX=10090 GN=Mfn1 PE=1 SV=3			12	11	11	0.877978	-0.705954	0.132441	1.63122	-1.74038	14.3396	13.5854	15.3419	15.1013	15.1983	15.4524	15.4131	15.1283
Q64213	SF01_MOUSE Splicing factor 1 OS=Mus musculus OX=10090 GN=Sf1 PE=1 SV=6			7	7	7	0.877089	-0.715798	0.132712	1.64239	-1.7389	13.7325	12.6303	14.4294	14.2358	14.2928	14.4809	14.6904	14.4271
Q99MN9	PCCB_MOUSE Propionyl-CoA carboxylase beta chain, mitochondrial OS=Mus musculus OX=10090 GN=Pccb PE=1 SV=2			31	31	31	0.875427	-0.319827	0.133221	1.24818	-1.73613	18.0468	18.0388	17.8083	17.7377	18.0813	17.8613	18.6336	18.3347
P03911	NU4M_MOUSE NADH-ubiquinone oxidoreductase chain 4 OS=Mus musculus OX=10090 GN=Mtnd4 PE=1 SV=1			3	3	3	0.874866	-1.51058	0.133393	2.84925	-1.7352	14.3336	11.4439	14.1829	14.3587	15.5621	15.524	13.5953	15.6801
Q9D517	PLCC_MOUSE 1-acyl-sn-glycerol-3-phosphate acyltransferase gamma OS=Mus musculus OX=10090 GN=Agpat3 PE=1 SV=2			16	16	16	0.874704	-0.475582	0.133443	1.39048	-1.73493	17.3829	16.2893	17.479	17.2389	17.5519	17.5786	17.603	17.5591
Q68FH0	PKP4_MOUSE Plakophilin-4 OS=Mus musculus OX=10090 GN=Pkp4 PE=1 SV=1			5	5	5	0.874054	1.30214	0.133643	0.405524	1.73384	15.4124	15.3949	14.7357	15.3684	15.4734	13.4071	14.686	12.1363
Q8VCW8	ACSF2_MOUSE Medium-chain acyl-CoA ligase ACSF2, mitochondrial OS=Mus musculus OX=10090 GN=Acsf2 PE=1 SV=1			28	28	28	0.873929	0.215049	0.133681	0.861517	1.73364	18.2706	18.1022	17.7193	18.1257	17.7449	17.8784	17.9229	17.8112
Q64727	VINC_MOUSE Vinculin OS=Mus musculus OX=10090 GN=Vcl PE=1 SV=4			7	7	7	0.873531	-1.6984	0.133804	3.24541	-1.73297	11.6156	11.0799	14.8397	14.5741	14.8765	14.5356	14.7046	14.7861
P50637	TSPO_MOUSE Translocator protein OS=Mus musculus OX=10090 GN=Tspo PE=1 SV=1			2	2	2	0.873322	-1.30918	0.133868	2.47801	-1.73263	15.898	13.5448	16.9111	16.3424	17.0517	16.8113	16.6809	17.3893
O35680	RT12_MOUSE 28S ribosomal protein S12, mitochondrial OS=Mus musculus OX=10090 GN=Mrps12 PE=2 SV=1			3	3	3	0.873304	0.952875	0.133874	0.516602	1.73259	14.2453	14.2875	14.2484	14.3556	13.8446	13.6725	11.7047	14.1034
O54950	AAKG1_MOUSE 5-AMP-activated protein kinase subunit gamma-1 OS=Mus musculus OX=10090 GN=Prkag1 PE=1 SV=2			3	3	2	0.872998	-0.720811	0.133968	1.64811	-1.73208	13.4168	12.6024	14.2325	14.2961	14.3151	14.5609	14.5166	14.0384
Q9DCN2	NB5R3_MOUSE NADH-cytochrome b5 reductase 3 OS=Mus musculus OX=10090 GN=Cyb5r3 PE=1 SV=3			27	27	27	0.871734	-0.189082	0.134359	1.14004	-1.72998	20.8473	20.472	20.7752	20.8176	20.8522	20.8448	21.117	20.8545
Q9QXE0	HACL1_MOUSE 2-hydroxyacyl-CoA lyase 1 OS=Mus musculus OX=10090 GN=Hacl1 PE=1 SV=2			14	14	14	0.871062	0.591746	0.134567	0.663539	1.72886	16.849	16.2226	15.2846	16.4796	15.5121	15.5982	15.5226	15.836
P54116	STOM_MOUSE Erythrocyte band 7 integral membrane protein OS=Mus musculus OX=10090 GN=Stom PE=1 SV=3			10	10	10	0.870042	-0.253751	0.134883	1.1923	-1.72716	15.5561	15.2088	15.8621	15.775	15.8469	15.8464	15.9094	15.8143
P63017	HSP7C_MOUSE Heat shock cognate 71 kDa protein OS=Mus musculus OX=10090 GN=Hspa8 PE=1 SV=1			29	27	19	0.868025	0.212327	0.135511	0.863144	1.7238	17.1062	16.9825	16.5551	16.9701	16.7064	16.6157	16.746	16.6964
Q09200	B4GN1_MOUSE Beta-1,4 N-acetylgalactosaminyltransferase 1 OS=Mus musculus OX=10090 GN=B4galnt1 PE=1 SV=1			4	4	4	0.866536	-0.453163	0.135977	1.36904	-1.72132	12.8314	12.9551	13.7328	13.4138	13.5512	13.9454	13.9545	13.2946
Q9R0H0	ACOX1_MOUSE Peroxisomal acyl-coenzyme A oxidase 1 OS=Mus musculus OX=10090 GN=Acox1 PE=1 SV=5			65	65	65	0.865477	0.266266	0.136309	0.831469	1.71955	19.5868	19.5127	19.2704	19.6423	19.1773	19.5987	19.2013	18.9698
Q64176	EST1E_MOUSE Carboxylesterase 1E OS=Mus musculus OX=10090 GN=Ces1e PE=1 SV=1			13	9	9	0.865382	0.639139	0.136338	0.642096	1.71939	14.4809	14.331	14.4712	14.2641	13.7602	14.5121	12.7519	13.9665
Q99M01	SYFM_MOUSE Phenylalanine--tRNA ligase, mitochondrial OS=Mus musculus OX=10090 GN=Fars2 PE=1 SV=1			12	12	12	0.865347	-0.289331	0.136349	1.22207	-1.71934	15.0172	14.7424	15.4985	15.2266	15.4587	15.298	15.5291	15.3562
A2AQP0	MYH7B_MOUSE Myosin-7B OS=Mus musculus OX=10090 GN=Myh7b PE=3 SV=1			4	3	3	0.865137	-1.19988	0.136415	2.29721	-1.71899	15.4356	13.1023	13.4668	15.8089	15.6046	15.6941	16.0048	15.3096
Q00897	A1AT4_MOUSE Alpha-1-antitrypsin 1-4 OS=Mus musculus OX=10090 GN=Serpina1d PE=1 SV=1;sp			4	4	4	0.864684	-1.62517	0.136558	3.08479	-1.71823	11.4625	11.7623	15.0064	14.6768	14.9556	15.1588	14.7451	14.5492
Q9DCP2	S38A3_MOUSE Sodium-coupled neutral amino acid transporter 3 OS=Mus musculus OX=10090 GN=Slc38a3 PE=1 SV=1			7	7	6	0.864645	-0.31967	0.13657	1.24805	-1.71817	16.2919	15.8577	16.6297	16.4089	16.5191	16.4414	16.8573	16.6491
Q8R2R6	MTG1_MOUSE Mitochondrial ribosome-associated GTPase 1 OS=Mus musculus OX=10090 GN=Mtg1 PE=1 SV=2			5	5	5	0.863226	-0.314116	0.137017	1.24325	-1.7158	14.9233	14.9984	15.4821	15.4763	15.4596	15.3702	15.8401	15.4667
P40142	TKT_MOUSE Transketolase OS=Mus musculus OX=10090 GN=Tkt PE=1 SV=1			5	5	5	0.8623	1.27129	0.137309	0.414289	1.71426	14.2617	12.6665	13.2396	13.9096	13.052	13.116	12.4829	10.3413
Q9D1L0	CHCH2_MOUSE Coiled-coil-helix-coiled-coil-helix domain-containing protein 2 OS=Mus musculus OX=10090 GN=Chchd2 PE=2 SV=1			5	5	5	0.86214	0.441785	0.13736	0.736223	1.71399	15.8212	15.461	16.4331	16.1799	15.7803	15.1114	15.6635	15.5729
Q8BPE4	TM177_MOUSE Transmembrane protein 177 OS=Mus musculus OX=10090 GN=Tmem177 PE=1 SV=1			5	5	4	0.860903	-0.502324	0.137752	1.41649	-1.71193	13.9979	13.315	14.4321	14.4699	14.6879	14.5095	14.7825	14.2443
Q60520	SIN3A_MOUSE Paired amphipathic helix protein Sin3a OS=Mus musculus OX=10090 GN=Sin3a PE=1 SV=3			2	2	2	0.860807	-0.734007	0.137782	1.66325	-1.71177	12.1471	11.9868	13.2695	13.6663	13.6494	13.2717	13.735	13.3497
Q8BI84	TGO1_MOUSE Transport and Golgi organization protein 1 homolog OS=Mus musculus OX=10090 GN=Mia3 PE=1 SV=2			25	25	25	0.860746	-0.375851	0.137802	1.2976	-1.71167	15.566	14.9951	15.9549	15.8568	16.0905	15.9216	15.9287	15.9354
O35114	SCRB2_MOUSE Lysosome membrane protein 2 OS=Mus musculus OX=10090 GN=Scarb2 PE=1 SV=3			7	7	7	0.859922	-0.693064	0.138063	1.61671	-1.71029	15.3574	15.9629	14.2799	14.3922	15.7328	15.7866	15.5618	15.6835
P04627	ARAF_MOUSE Serine/threonine-protein kinase A-Raf OS=Mus musculus OX=10090 GN=Araf PE=1 SV=2			6	6	5	0.859408	-0.570566	0.138227	1.48511	-1.70944	13.7869	13.0901	14.617	14.2877	14.5663	14.4295	14.5073	14.5608
Q6Y7W8	GGYF2_MOUSE GRB10-interacting GYF protein 2 OS=Mus musculus OX=10090 GN=Gigyf2 PE=1 SV=2			3	3	3	0.856432	-1.09832	0.139177	2.14105	-1.70447	11.7224	9.90578	12.6291	12.4633	12.9902	13.1206	12.5424	12.4608
Q61164	CTCF_MOUSE Transcriptional repressor CTCF OS=Mus musculus OX=10090 GN=Ctcf PE=1 SV=2			3	3	3	0.856252	-0.90826	0.139235	1.87678	-1.70417	13.6089	12.3207	14.489	14.6223	14.6692	14.5683	14.8279	14.6086
Q9DBG1	CP27A_MOUSE Sterol 26-hydroxylase, mitochondrial OS=Mus musculus OX=10090 GN=Cyp27a1 PE=1 SV=1			50	50	50	0.854197	-0.131923	0.139895	1.09575	-1.70075	19.9378	19.9923	19.8317	19.7082	19.9621	19.9582	20.1358	19.9416
P60710	ACTB_MOUSE Actin, cytoplasmic 1 OS=Mus musculus OX=10090 GN=Actb PE=1 SV=1			37	37	2	0.852771	0.190891	0.140355	0.876065	1.69837	19.6523	19.2561	19.3092	19.5186	19.1375	19.3934	19.1346	19.307
Q69ZQ1	MYORG_MOUSE Myogenesis-regulating glycosidase OS=Mus musculus OX=10090 GN=Myorg PE=1 SV=2			3	3	3	0.852702	-0.837898	0.140378	1.78744	-1.69825	13.0097	12.0611	12.8741	11.2843	13.9163	12.8955	13.206	12.5631
P70257	NFIX_MOUSE Nuclear factor 1 X-type OS=Mus musculus OX=10090 GN=Nfix PE=1 SV=2			4	4	4	0.852439	-0.223483	0.140463	1.16755	-1.69782	14.1815	14.2728	14.0072	13.9102	14.0126	14.429	14.3691	14.455
Q3TJ91	L2GL2_MOUSE LLGL scribble cell polarity complex component 2 OS=Mus musculus OX=10090 GN=Llgl2 PE=1 SV=2			8	8	8	0.851165	-0.825205	0.140875	1.77179	-1.69569	13.7041	13.0639	15.1094	14.7898	14.8767	14.8049	15.2861	15.0003
Q99P88	NU155_MOUSE Nuclear pore complex protein Nup155 OS=Mus musculus OX=10090 GN=Nup155 PE=1 SV=1			14	14	14	0.851089	-0.544965	0.1409	1.45898	-1.69556	14.9957	14.7489	16.0456	15.7636	15.9743	16.179	15.8107	15.7696
Q8K3J1	NDUS8_MOUSE NADH dehydrogenase [ubiquinone] iron-sulfur protein 8, mitochondrial OS=Mus musculus OX=10090 GN=Ndufs8 PE=1 SV=1			5	5	5	0.850987	-1.36686	0.140933	2.57909	-1.69539	15.0993	13.0292	13.641	11.2496	14.738	14.5641	14.3108	14.8736
Q64735	CR1L_MOUSE Complement component receptor 1-like protein OS=Mus musculus OX=10090 GN=Cr1l PE=1 SV=1			5	5	5	0.850874	-0.307423	0.14097	1.2375	-1.6952	15.5038	15.2173	15.6711	15.6219	15.8019	15.4549	16.1899	15.797
Q8VBZ3	CLPT1_MOUSE Cleft lip and palate transmembrane protein 1 homolog OS=Mus musculus OX=10090 GN=Clptm1 PE=1 SV=1			9	9	9	0.850517	-0.674051	0.141086	1.59555	-1.69461	16.3147	15.551	17.1878	17.1159	17.3606	16.9796	17.399	17.1264
O88792	JAM1_MOUSE Junctional adhesion molecule A OS=Mus musculus OX=10090 GN=F11r PE=1 SV=2			4	4	4	0.848444	-0.774859	0.141761	1.71102	-1.69115	13.7338	12.1998	14.0128	13.3261	14.0743	13.6113	14.7006	13.9858
E9Q3S4	M3K19_MOUSE Mitogen-activated protein kinase kinase kinase 19 OS=Mus musculus OX=10090 GN=Map3k19 PE=3 SV=1			4	4	4	0.847274	1.79238	0.142143	0.288695	1.6892	16.9521	17.4877	16.3071	15.8495	15.0659	16.6069	12.0152	15.7389
Q9CXS4	CENPV_MOUSE Centromere protein V OS=Mus musculus OX=10090 GN=Cenpv PE=1 SV=2			22	22	22	0.847025	0.203311	0.142225	0.868555	1.68878	18.8342	19.1613	18.8594	18.9332	18.8621	18.6245	18.5451	18.9431
Q91Z49	UIF_MOUSE UAP56-interacting factor OS=Mus musculus OX=10090 GN=Fyttd1 PE=1 SV=1			5	5	5	0.845818	0.597252	0.142621	0.661012	1.68677	13.6637	15.1837	14.3287	14.8559	13.7812	13.7102	14.2633	13.8884
Q8BKX1	BAIP2_MOUSE Brain-specific angiogenesis inhibitor 1-associated protein 2 OS=Mus musculus OX=10090 GN=Baiap2 PE=1 SV=2			15	15	15	0.845467	-0.654598	0.142736	1.57418	-1.68618	14.1171	13.5641	15.1598	14.6532	15.4555	14.6033	14.9084	15.1453
Q3U821	WDR75_MOUSE WD repeat-containing protein 75 OS=Mus musculus OX=10090 GN=Wdr75 PE=1 SV=1			4	4	4	0.844738	-0.734031	0.142976	1.66328	-1.68497	11.5601	12.7643	13.4998	13.2081	13.4522	13.281	13.541	13.6941
Q8VCT4	EST1D_MOUSE Carboxylesterase 1D OS=Mus musculus OX=10090 GN=Ces1d PE=1 SV=1			40	40	35	0.844579	0.46287	0.143028	0.725541	1.6847	19.3043	19.207	18.983	19.1908	18.753	19.4058	18.1283	18.5465
Q61879	MYH10_MOUSE Myosin-10 OS=Mus musculus OX=10090 GN=Myh10 PE=1 SV=2			37	16	16	0.844462	-1.09346	0.143067	2.13385	-1.6845	13.5643	12.6358	15.2336	15.1723	15.5613	14.9379	15.1818	15.2989
Q9CRB2	NHP2_MOUSE H/ACA ribonucleoprotein complex subunit 2 OS=Mus musculus OX=10090 GN=Nhp2 PE=1 SV=1			4	4	4	0.844131	0.470136	0.143176	0.721897	1.68395	15.459	16.2326	16.5274	16.2444	15.2769	15.6656	16.0516	15.5888
O70570	PIGR_MOUSE Polymeric immunoglobulin receptor OS=Mus musculus OX=10090 GN=Pigr PE=1 SV=1			6	6	6	0.843948	-0.392523	0.143236	1.31269	-1.68365	13.3822	13.5382	14.2053	14.0381	14.3067	14.4677	13.9106	14.0487
Q62392	PHLA1_MOUSE Pleckstrin homology-like domain family A member 1 OS=Mus musculus OX=10090 GN=Phlda1 PE=1 SV=2			5	5	5	0.843333	-0.174848	0.143439	1.12885	-1.68262	15.1298	14.9661	14.9767	14.948	15.1765	14.9812	15.4368	15.1256
Q9D7B6	ACAD8_MOUSE Isobutyryl-CoA dehydrogenase, mitochondrial OS=Mus musculus OX=10090 GN=Acad8 PE=1 SV=2			8	8	8	0.841557	0.341157	0.144027	0.789408	1.67966	15.5516	15.0436	14.8915	15.6865	14.8169	15.1195	14.9755	14.8966
P10126	EF1A1_MOUSE Elongation factor 1-alpha 1 OS=Mus musculus OX=10090 GN=Eef1a1 PE=1 SV=3			36	36	36	0.841052	0.224739	0.144194	0.85575	1.67881	19.9162	19.4903	19.316	19.4993	19.2352	19.3575	19.4281	19.302
Q99JT1	GATB_MOUSE Glutamyl-tRNA(Gln) amidotransferase subunit B, mitochondrial OS=Mus musculus OX=10090 GN=Gatb PE=1 SV=1			6	6	6	0.84101	-0.517803	0.144208	1.43177	-1.67874	12.9968	13.3981	14.4295	13.5167	14.1839	13.9539	14.2141	14.0603
P13597	ICAM1_MOUSE Intercellular adhesion molecule 1 OS=Mus musculus OX=10090 GN=Icam1 PE=1 SV=1			6	6	6	0.83976	-0.758453	0.144624	1.69168	-1.67666	12.7827	14.0964	14.3235	14.6727	14.965	14.6089	15.0759	14.2592
P51174	ACADL_MOUSE Long-chain specific acyl-CoA dehydrogenase, mitochondrial OS=Mus musculus OX=10090 GN=Acadl PE=1 SV=2			36	36	36	0.839274	0.279188	0.144786	0.824055	1.67584	19.2678	19.1181	19.0726	19.547	19.115	19.2223	18.6425	18.9089
Q8VDJ3	VIGLN_MOUSE Vigilin OS=Mus musculus OX=10090 GN=Hdlbp PE=1 SV=1			34	34	34	0.838191	-0.172737	0.145147	1.12719	-1.67404	16.8023	16.6933	16.3661	16.7579	16.8931	16.7776	16.8625	16.7773
Q9JIK9	RT34_MOUSE 28S ribosomal protein S34, mitochondrial OS=Mus musculus OX=10090 GN=Mrps34 PE=1 SV=1			22	22	22	0.83717	0.0971742	0.145489	0.934862	1.67233	17.0357	16.9862	16.8695	16.9154	16.8438	16.7366	16.8881	16.9497
F6ZDS4	TPR_MOUSE Nucleoprotein TPR OS=Mus musculus OX=10090 GN=Tpr PE=1 SV=1			3	3	3	0.836558	-0.523462	0.145694	1.4374	-1.67131	12.2469	12.3496	13.0847	13.018	13.5915	12.7186	13.5687	12.9143
Q8BMP6	GCP60_MOUSE Golgi resident protein GCP60 OS=Mus musculus OX=10090 GN=Acbd3 PE=1 SV=3			6	6	6	0.83621	-0.561172	0.145811	1.47547	-1.67073	12.9344	13.477	14.4955	13.8998	14.1794	14.308	14.1488	14.4151
Q3UM18	LSG1_MOUSE Large subunit GTPase 1 homolog OS=Mus musculus OX=10090 GN=Lsg1 PE=1 SV=2			6	6	6	0.83575	-0.863479	0.145965	1.81942	-1.66996	12.0208	13.7903	13.9853	14.1007	14.3416	14.6334	14.5122	13.864
Q9ET01	PYGL_MOUSE Glycogen phosphorylase, liver form OS=Mus musculus OX=10090 GN=Pygl PE=1 SV=4			52	52	47	0.835082	0.255019	0.14619	0.837976	1.66884	17.7043	17.1386	17.5867	17.575	17.1828	17.4793	17.266	17.0564
Q9DCV4	RMD1_MOUSE Regulator of microtubule dynamics protein 1 OS=Mus musculus OX=10090 GN=Rmdn1 PE=1 SV=2			2	2	2	0.833716	-0.760774	0.146651	1.6944	-1.66656	13.7851	12.63	12.5766	14.4197	14.2493	14.1833	14.0669	13.955
Q8BJU2	TSN9_MOUSE Tetraspanin-9 OS=Mus musculus OX=10090 GN=Tspan9 PE=1 SV=1			3	3	3	0.832809	-0.850074	0.146957	1.80259	-1.66505	15.3619	13.8205	16.0888	15.7451	15.9158	16.1276	16.3784	15.9947
Q5IRJ6	ZNT9_MOUSE Zinc transporter 9 OS=Mus musculus OX=10090 GN=Slc30a9 PE=1 SV=2			5	5	5	0.830308	-0.57657	0.147806	1.4913	-1.66087	12.2255	12.6699	13.2152	13.6828	13.9137	13.2958	13.3473	13.5428
P22315	HEMH_MOUSE Ferrochelatase, mitochondrial OS=Mus musculus OX=10090 GN=Fech PE=1 SV=2			31	31	31	0.830249	0.238212	0.147826	0.847795	1.66077	18.6898	18.6728	18.3736	18.4674	18.4681	18.0098	18.2323	18.5406
P07759	SPA3K_MOUSE Serine protease inhibitor A3K OS=Mus musculus OX=10090 GN=Serpina3k PE=1 SV=2;sp			6	6	6	0.829856	0.607869	0.14796	0.656165	1.66011	14.7123	14.4263	14.5436	15.062	14.2355	14.9651	13.662	13.4501
Q9D379	HYEP_MOUSE Epoxide hydrolase 1 OS=Mus musculus OX=10090 GN=Ephx1 PE=1 SV=2			55	55	55	0.828909	-0.21311	0.148283	1.15918	-1.65853	20.2761	19.7211	20.0994	19.9355	20.2781	20.0885	20.2013	20.3166
O08808	DIAP1_MOUSE Protein diaphanous homolog 1 OS=Mus musculus OX=10090 GN=Diaph1 PE=1 SV=1			3	3	3	0.828009	-0.542249	0.14859	1.45624	-1.65703	10.8641	11.1294	11.4141	12.0261	11.8098	11.6744	11.5958	12.5228
P70404	IDHG1_MOUSE Isocitrate dehydrogenase [NAD] subunit gamma 1, mitochondrial OS=Mus musculus OX=10090 GN=Idh3g PE=1 SV=1			10	10	10	0.825127	-0.491694	0.14958	1.40609	-1.65221	15.3712	15.6569	15.4985	15.4562	16.1609	15.1215	16.3239	16.3433
P24721	ASGR2_MOUSE Asialoglycoprotein receptor 2 OS=Mus musculus OX=10090 GN=Asgr2 PE=1 SV=1			6	6	6	0.825121	-1.23394	0.149582	2.35208	-1.6522	15.4365	12.7634	15.9987	15.5865	16.4256	16.027	15.9308	16.3374
Q91VX9	TM168_MOUSE Transmembrane protein 168 OS=Mus musculus OX=10090 GN=Tmem168 PE=1 SV=1			2	2	2	0.82411	-0.7618	0.149931	1.6956	-1.65051	12.4995	12.7819	13.4423	11.8054	13.9361	13.6307	13.5163	12.4931
Q99JF8	PSIP1_MOUSE PC4 and SFRS1-interacting protein OS=Mus musculus OX=10090 GN=Psip1 PE=1 SV=1			5	5	5	0.823328	0.245564	0.150201	0.843486	1.6492	14.8536	14.8557	15.0433	15.1643	14.8937	14.7251	14.3755	14.9404
Q922Q8	LRC59_MOUSE Leucine-rich repeat-containing protein 59 OS=Mus musculus OX=10090 GN=Lrrc59 PE=1 SV=1			21	21	21	0.822938	-0.336078	0.150336	1.26232	-1.64855	18.5121	18.1517	18.8597	18.7888	18.7402	18.9694	19.2459	18.7011
Q9CZ42	NNRD_MOUSE ATP-dependent (S)-NAD(P)H-hydrate dehydratase OS=Mus musculus OX=10090 GN=Naxd PE=1 SV=1			3	3	3	0.822228	-0.351994	0.150582	1.27632	-1.64736	12.6005	12.6495	12.4364	12.9577	12.5221	13.2039	13.367	12.959
Q8QZR3	EST2A_MOUSE Pyrethroid hydrolase Ces2a OS=Mus musculus OX=10090 GN=Ces2a PE=1 SV=1			17	13	12	0.821569	0.55067	0.15081	0.682703	1.64626	17.07	17.2454	16.7562	17.1787	16.5348	17.3281	15.7898	16.395
Q9WVR4	FXR2_MOUSE Fragile X mental retardation syndrome-related protein 2 OS=Mus musculus OX=10090 GN=Fxr2 PE=1 SV=1;sp			2	2	2	0.818372	-0.825204	0.151925	1.77179	-1.64091	11.4164	11.3871	12.833	13.3567	13.1815	13.1303	13.0239	12.9584
Q8BVE3	VATH_MOUSE V-type proton ATPase subunit H OS=Mus musculus OX=10090 GN=Atp6v1h PE=1 SV=1			4	4	4	0.817238	-0.633999	0.152322	1.55186	-1.63902	13.3898	14.15	14.8964	15.0284	15.0498	15.1706	14.9901	14.7901
O08709	PRDX6_MOUSE Peroxiredoxin-6 OS=Mus musculus OX=10090 GN=Prdx6 PE=1 SV=3			3	3	3	0.817001	-0.474741	0.152405	1.38967	-1.63862	14.5247	14.4242	15.4407	14.8255	15.3155	15.389	15.6259	14.7836
Q3UN04	UBP30_MOUSE Ubiquitin carboxyl-terminal hydrolase 30 OS=Mus musculus OX=10090 GN=Usp30 PE=1 SV=1			3	3	3	0.816148	-1.30815	0.152705	2.47624	-1.63719	12.1921	11.638	14.7199	14.5642	14.4	14.6595	14.5651	14.7221
Q9DBE8	ALG2_MOUSE Alpha-1,3/1,6-mannosyltransferase ALG2 OS=Mus musculus OX=10090 GN=Alg2 PE=1 SV=2			10	10	10	0.815264	-0.43134	0.153016	1.34849	-1.63571	14.0652	14.8647	15.1684	15.0698	15.0796	15.1126	15.4423	15.259
Q4PZA2	ECE1_MOUSE Endothelin-converting enzyme 1 OS=Mus musculus OX=10090 GN=Ece1 PE=1 SV=1			4	4	4	0.814876	-0.412362	0.153152	1.33086	-1.63507	12.5789	12.2105	13.2087	13.1881	13.12	13.3981	13.1754	13.1421
Q9CWP6	MSPD2_MOUSE Motile sperm domain-containing protein 2 OS=Mus musculus OX=10090 GN=Mospd2 PE=1 SV=2			6	6	6	0.814431	-0.596468	0.153309	1.51201	-1.63432	13.3386	12.6954	14.3533	13.9192	14.0158	14.1624	14.2039	14.3104
Q80YV3	TRRAP_MOUSE Transformation/transcription domain-associated protein OS=Mus musculus OX=10090 GN=Trrap PE=1 SV=2			2	2	2	0.814418	0.868735	0.153314	0.547627	1.6343	12.1868	14.5994	12.9333	12.865	12.2843	12.6694	12.0956	12.0603
Q91V16	ETFR1_MOUSE Electron transfer flavoprotein regulatory factor 1 OS=Mus musculus OX=10090 GN=Etfrf1 PE=1 SV=1			4	4	4	0.814273	0.707037	0.153365	0.612577	1.63406	15.7291	17.2857	15.6288	15.5865	15.0518	15.2361	15.693	15.421
P46656	ADX_MOUSE Adrenodoxin, mitochondrial OS=Mus musculus OX=10090 GN=Fdx1 PE=1 SV=1			2	2	2	0.813979	0.982223	0.153469	0.506199	1.63356	14.7433	12.6331	12.2052	13.1499	12.4719	11.7479	11.8734	12.7094
Q9D0F9	PGM1_MOUSE Phosphoglucomutase-1 OS=Mus musculus OX=10090 GN=Pgm1 PE=1 SV=4			6	6	6	0.813154	-0.345475	0.153761	1.27057	-1.63218	13.982	13.8097	14.2245	14.1202	14.4783	14.8758	14.1446	14.0195
Q9CYH2	PXL2A_MOUSE Peroxiredoxin-like 2A OS=Mus musculus OX=10090 GN=Prxl2a PE=1 SV=2			14	14	14	0.813067	-0.724101	0.153792	1.65187	-1.63204	16.6386	15.1686	17.0328	16.7973	16.965	17.4453	17.2797	16.8438
Q6URW6	MYH14_MOUSE Myosin-14 OS=Mus musculus OX=10090 GN=Myh14 PE=1 SV=1			14	5	5	0.812194	-0.931574	0.154101	1.90736	-1.63058	15.7477	13.6972	15.8041	14.7628	15.2484	16.2034	16.5478	15.7385
Q9R1J0	NSDHL_MOUSE Sterol-4-alpha-carboxylate 3-dehydrogenase, decarboxylating OS=Mus musculus OX=10090 GN=Nsdhl PE=1 SV=1			16	16	16	0.810463	-0.453947	0.154717	1.36978	-1.62768	16.1497	15.7893	16.979	16.746	17.018	16.8794	16.8595	16.7228
P97494	GSH1_MOUSE Glutamate--cysteine ligase catalytic subunit OS=Mus musculus OX=10090 GN=Gclc PE=1 SV=4			10	10	10	0.810135	-0.613636	0.154834	1.53011	-1.62713	13.3362	14.0851	14.2201	14.6731	14.5677	15.3368	14.7609	14.1037
O35737	HNRH1_MOUSE Heterogeneous nuclear ribonucleoprotein H OS=Mus musculus OX=10090 GN=Hnrnph1 PE=1 SV=3			9	3	3	0.809297	-0.761942	0.155133	1.69577	-1.62573	12.9917	11.4598	13.4594	13.364	13.3945	13.5898	13.6914	13.647
Q9WTX6	CUL1_MOUSE Cullin-1 OS=Mus musculus OX=10090 GN=Cul1 PE=1 SV=1			3	3	3	0.809274	-0.704696	0.155141	1.6298	-1.62569	13.1405	12.0564	13.8723	12.2737	13.2709	13.7096	13.4204	13.7608
Q9DBY1	SYVN1_MOUSE E3 ubiquitin-protein ligase synoviolin OS=Mus musculus OX=10090 GN=Syvn1 PE=1 SV=3			3	3	3	0.808751	-0.781953	0.155328	1.71946	-1.62481	11.347	12.214	13.1495	11.6659	13.2602	13.2264	12.079	12.9387
Q62417	SRBS1_MOUSE Sorbin and SH3 domain-containing protein 1 OS=Mus musculus OX=10090 GN=Sorbs1 PE=1 SV=2			10	9	9	0.80398	-0.625148	0.157044	1.54237	-1.61682	13.4671	13.3829	14.8582	14.61	14.7223	14.5668	14.6662	14.8635
P06684	CO5_MOUSE Complement C5 OS=Mus musculus OX=10090 GN=C5 PE=1 SV=2			7	5	5	0.802693	-1.43623	0.15751	2.70613	-1.61467	11.5532	10.9999	14.3344	12.9198	14.3418	12.4528	14.1943	14.5634
Q9CQ69	QCR8_MOUSE Cytochrome b-c1 complex subunit 8 OS=Mus musculus OX=10090 GN=Uqcrq PE=1 SV=3			14	14	14	0.802339	0.53512	0.157638	0.690101	1.61408	20.4027	21.0511	19.5953	19.9663	19.7161	19.5113	19.6241	20.0235
Q9D903	EBP2_MOUSE Probable rRNA-processing protein EBP2 OS=Mus musculus OX=10090 GN=Ebna1bp2 PE=2 SV=1			8	8	8	0.801834	0.360825	0.157821	0.778719	1.61323	14.5892	15.647	15.2153	15.18	14.7474	14.814	14.6896	14.9372
P11688	ITA5_MOUSE Integrin alpha-5 OS=Mus musculus OX=10090 GN=Itga5 PE=1 SV=3			3	3	3	0.801828	-1.11698	0.157824	2.16892	-1.61322	13.7149	11.6924	14.809	13.7653	14.8706	14.0598	15.1063	14.4129
Q9ET43	CLD12_MOUSE Claudin-12 OS=Mus musculus OX=10090 GN=Cldn12 PE=1 SV=2			2	2	2	0.801473	-0.944013	0.157953	1.92387	-1.61262	11.6894	11.4836	13.8956	12.9403	13.1591	13.5097	13.8488	13.2674
P56382	ATP5E_MOUSE ATP synthase subunit epsilon, mitochondrial OS=Mus musculus OX=10090 GN=Atp5f1e PE=1 SV=2			9	9	9	0.801308	0.759128	0.158013	0.590853	1.61235	18.754	18.8357	18.2682	17.9683	18.2006	17.9129	16.4448	18.2315
Q8JZR0	ACSL5_MOUSE Long-chain-fatty-acid--CoA ligase 5 OS=Mus musculus OX=10090 GN=Acsl5 PE=1 SV=1			54	51	51	0.800885	-0.147569	0.158167	1.1077	-1.61164	19.7669	19.5283	19.7809	19.6254	19.8548	19.8282	19.9706	19.6382
Q61387	COX7R_MOUSE Cytochrome c oxidase subunit 7A-related protein, mitochondrial OS=Mus musculus OX=10090 GN=Cox7a2l PE=1 SV=1			2	2	2	0.799898	-0.452468	0.158527	1.36838	-1.60999	14.3361	14.0459	14.9906	15.143	15.1702	14.787	15.2596	15.1088
P70333	HNRH2_MOUSE Heterogeneous nuclear ribonucleoprotein H2 OS=Mus musculus OX=10090 GN=Hnrnph2 PE=1 SV=1			11	11	6	0.799386	-0.315269	0.158714	1.24424	-1.60913	16.8515	16.613	16.7449	17.0048	16.9451	16.9331	17.6512	16.9458
Q60865	CAPR1_MOUSE Caprin-1 OS=Mus musculus OX=10090 GN=Caprin1 PE=1 SV=2			15	15	15	0.796963	-0.173771	0.159602	1.128	-1.60507	15.8128	15.372	15.7583	15.7459	15.8915	15.7388	15.8419	15.9119
Q8JZM0	TFB1M_MOUSE Dimethyladenosine transferase 1, mitochondrial OS=Mus musculus OX=10090 GN=Tfb1m PE=1 SV=1			8	8	8	0.795996	0.319426	0.159957	0.801389	1.60345	15.087	15.503	14.5975	14.8442	14.6272	14.6077	14.8276	14.6914
F8VPU2	FARP1_MOUSE FERM, ARHGEF and pleckstrin domain-containing protein 1 OS=Mus musculus OX=10090 GN=Farp1 PE=1 SV=1			22	22	22	0.795699	-0.247797	0.160067	1.18739	-1.60295	15.7537	15.7783	16.2971	15.944	16.1401	15.9582	16.3075	16.3585
Q3TZZ7	ESYT2_MOUSE Extended synaptotagmin-2 OS=Mus musculus OX=10090 GN=Esyt2 PE=1 SV=1			21	21	21	0.795652	-0.240193	0.160084	1.18115	-1.60287	15.6558	15.9286	16.1853	16.2033	16.2563	16.0297	16.2465	16.4013
Q8BWP5	TTPA_MOUSE Alpha-tocopherol transfer protein OS=Mus musculus OX=10090 GN=Ttpa PE=1 SV=1			5	5	4	0.794172	-0.93562	0.16063	1.91271	-1.60039	12.6812	12.7977	14.6282	14.7666	14.955	14.8481	14.3906	14.4224
Q8BYB9	PGLT1_MOUSE Protein O-glucosyltransferase 1 OS=Mus musculus OX=10090 GN=Poglut1 PE=1 SV=2			4	4	4	0.794008	0.516561	0.160691	0.699036	1.60011	13.1361	12.3445	13.4206	13.6143	12.1322	12.7727	12.7116	12.8327
Q9JLV1	BAG3_MOUSE BAG family molecular chaperone regulator 3 OS=Mus musculus OX=10090 GN=Bag3 PE=1 SV=2			4	4	4	0.793256	-0.444422	0.16097	1.36077	-1.59885	13.0511	13.0278	14.0284	13.8449	14.0093	13.8193	14.1577	13.7437
Q6ZPE2	MTMR5_MOUSE Myotubularin-related protein 5 OS=Mus musculus OX=10090 GN=Sbf1 PE=1 SV=2			7	7	7	0.792643	-0.526923	0.161197	1.44085	-1.59782	13.3833	14.0389	14.7478	14.6666	14.7268	14.568	14.9838	14.6657
Q9CPQ3	TOM22_MOUSE Mitochondrial import receptor subunit TOM22 homolog OS=Mus musculus OX=10090 GN=Tomm22 PE=1 SV=3			7	7	7	0.791959	-0.739068	0.161451	1.6691	-1.59668	16.3553	15.4435	17.3136	17.3212	17.4395	17.5474	17.365	17.038
Q91YM4	FAKD4_MOUSE FAST kinase domain-containing protein 4 OS=Mus musculus OX=10090 GN=Tbrg4 PE=1 SV=1			13	13	13	0.789576	-0.156776	0.162339	1.11479	-1.59268	15.4405	15.4888	15.7435	15.5225	15.5151	15.7258	15.7162	15.8653
Q7TPM9	MTMRA_MOUSE Myotubularin-related protein 10 OS=Mus musculus OX=10090 GN=Mtmr10 PE=1 SV=2			3	3	3	0.789466	-1.79398	0.162381	3.4677	-1.5925	11.0193	12.4619	15.9308	14.9214	15.5472	15.4037	15.1257	15.4328
Q8K1E0	STX5_MOUSE Syntaxin-5 OS=Mus musculus OX=10090 GN=Stx5 PE=1 SV=3			5	5	5	0.789345	-0.170544	0.162426	1.12548	-1.59229	15.2115	15.5637	15.5134	15.5381	15.8147	15.4901	15.6253	15.5789
P62702	RS4X_MOUSE 40S ribosomal protein S4, X isoform OS=Mus musculus OX=10090 GN=Rps4x PE=1 SV=2			44	44	44	0.789209	0.145635	0.162477	0.903981	1.59206	19.5334	19.2347	19.263	19.426	19.229	19.0696	19.2207	19.3552
Q80YR5	SAFB2_MOUSE Scaffold attachment factor B2 OS=Mus musculus OX=10090 GN=Safb2 PE=1 SV=2			7	5	5	0.788649	-0.750737	0.162686	1.68265	-1.59112	12.3273	12.2929	13.5226	11.8441	14.1468	13.1117	12.91	12.8212
P41233	ABCA1_MOUSE Phospholipid-transporting ATPase ABCA1 OS=Mus musculus OX=10090 GN=Abca1 PE=1 SV=4			16	16	16	0.786525	-0.634641	0.163484	1.55255	-1.58756	13.9005	13.0761	14.6288	14.7692	14.9224	14.4789	14.7769	14.7349
Q9JII5	DAZP1_MOUSE DAZ-associated protein 1 OS=Mus musculus OX=10090 GN=Dazap1 PE=1 SV=2			2	2	2	0.786469	-1.49864	0.163505	2.82576	-1.58747	14.456	11.5739	15.8409	15.0934	15.4063	15.8153	16.0906	15.6464
Q60597	ODO1_MOUSE 2-oxoglutarate dehydrogenase, mitochondrial OS=Mus musculus OX=10090 GN=Ogdh PE=1 SV=3			17	17	17	0.785522	0.384165	0.163862	0.766222	1.58588	15.3831	14.6541	14.2837	15.0885	14.4424	14.5129	14.4843	14.4331
P42208	SEPT2_MOUSE Septin-2 OS=Mus musculus OX=10090 GN=Septin2 PE=1 SV=2			11	11	11	0.784714	-0.248374	0.164167	1.18787	-1.58452	16.0164	15.5254	16.0845	16.132	16.2411	15.9914	16.198	16.3213
Q9D7J9	ECHD3_MOUSE Enoyl-CoA hydratase domain-containing protein 3, mitochondrial OS=Mus musculus OX=10090 GN=Echdc3 PE=1 SV=1			3	3	3	0.784322	0.684192	0.164315	0.622354	1.58386	15.7025	15.028	13.8052	14.6018	13.7099	13.9227	14.3845	14.3836
Q71RI9	KAT3_MOUSE Kynurenine--oxoglutarate transaminase 3 OS=Mus musculus OX=10090 GN=Kyat3 PE=1 SV=1			4	4	4	0.784154	0.899688	0.164379	0.536003	1.58358	13.6922	13.7245	12.7068	13.6436	11.2646	13.5252	12.1854	13.1933
Q8R1I1	QCR9_MOUSE Cytochrome b-c1 complex subunit 9 OS=Mus musculus OX=10090 GN=Uqcr10 PE=1 SV=1			6	6	6	0.783861	-0.46281	0.16449	1.37822	-1.58309	18.8161	17.7702	19.0593	18.8417	19.1693	19.1466	19.0356	18.9871
Q9QXY9	PEX3_MOUSE Peroxisomal biogenesis factor 3 OS=Mus musculus OX=10090 GN=Pex3 PE=1 SV=1			11	11	11	0.783737	-0.510716	0.164537	1.42476	-1.58288	15.7351	15.0251	16.3094	16.1781	16.3381	16.1294	16.7191	16.1038
P52840	ST1A1_MOUSE Sulfotransferase 1A1 OS=Mus musculus OX=10090 GN=Sult1a1 PE=1 SV=1			6	6	6	0.78373	-1.03266	0.164539	2.04579	-1.58287	11.4939	12.6085	14.1308	13.9258	13.9314	14.707	13.903	13.7483
Q8C196	CPSM_MOUSE Carbamoyl-phosphate synthase [ammonia], mitochondrial OS=Mus musculus OX=10090 GN=Cps1 PE=1 SV=2			172	172	168	0.782958	0.303576	0.164832	0.810242	1.58157	21.1721	20.6597	20.2747	20.7288	20.2747	20.4258	20.54	20.3805
Q6PHZ2	KCC2D_MOUSE Calcium/calmodulin-dependent protein kinase type II subunit delta OS=Mus musculus OX=10090 GN=Camk2d PE=1 SV=1;sp			2	1	1	0.782456	-0.681575	0.165023	1.60389	-1.58073	11.8624	11.7964	13.3242	13.0731	13.3501	12.9989	13.5766	12.8569
Q9Z1Q9	SYVC_MOUSE Valine--tRNA ligase OS=Mus musculus OX=10090 GN=Vars1 PE=1 SV=1			27	27	27	0.780269	0.153987	0.165856	0.898763	1.57706	17.1012	16.9649	17.2757	17.3192	17.0522	16.8646	17.1165	17.0117
Q9DCJ7	AKIP_MOUSE Aurora kinase A-interacting protein OS=Mus musculus OX=10090 GN=Aurkaip1 PE=2 SV=2			2	2	2	0.779452	1.24449	0.166168	0.422057	1.57569	12.2626	15.0846	14.2299	13.6201	12.6687	12.0115	11.5749	13.9641
Q9DAV9	TM38B_MOUSE Trimeric intracellular cation channel type B OS=Mus musculus OX=10090 GN=Tmem38b PE=1 SV=1			4	4	4	0.778024	-0.883409	0.166716	1.84473	-1.57329	14.188	12.8558	15.0248	13.5867	14.1759	15.2497	15.4485	14.3149
P99027	RLA2_MOUSE 60S acidic ribosomal protein P2 OS=Mus musculus OX=10090 GN=Rplp2 PE=1 SV=3			3	3	3	0.777958	-1.3634	0.166741	2.57291	-1.57318	14.0308	11.4758	14.9999	15.1475	15.4563	15.1462	14.8631	15.6419
P14430	HA18_MOUSE H-2 class I histocompatibility antigen, Q8 alpha chain OS=Mus musculus OX=10090 GN=H2-Q8 PE=3 SV=1			8	1	0	0.77757	-1.26401	0.16689	2.40162	-1.57252	14.5106	11.0882	14.213	14.0843	14.523	14.772	14.8749	14.7823
P35700	PRDX1_MOUSE Peroxiredoxin-1 OS=Mus musculus OX=10090 GN=Prdx1 PE=1 SV=1			12	12	12	0.775331	0.383272	0.167752	0.766697	1.56876	16.8676	17.1378	16.2172	16.3338	16.0477	16.5086	16.3677	16.0994
Q8BG21	FLOWR_MOUSE Calcium channel flower homolog OS=Mus musculus OX=10090 GN=Cacfd1 PE=1 SV=1			2	2	2	0.775258	-0.70154	0.167781	1.62624	-1.56864	11.4411	12.4942	13.2766	11.6875	12.823	13.3692	12.9211	12.5923
Q8BXZ1	TMX3_MOUSE Protein disulfide-isomerase TMX3 OS=Mus musculus OX=10090 GN=Tmx3 PE=1 SV=2			5	5	5	0.774757	-0.160237	0.167974	1.11747	-1.5678	14.5506	14.3326	14.2741	14.5213	14.4211	14.7741	14.6148	14.5094
Q8K297	GT251_MOUSE Procollagen galactosyltransferase 1 OS=Mus musculus OX=10090 GN=Colgalt1 PE=1 SV=2			18	18	18	0.774408	0.244953	0.168109	0.843843	1.56721	15.7644	15.6678	15.5663	15.9105	15.484	15.8722	15.2876	15.2853
Q99KR7	PPIF_MOUSE Peptidyl-prolyl cis-trans isomerase F, mitochondrial OS=Mus musculus OX=10090 GN=Ppif PE=1 SV=1			4	4	4	0.774002	1.08922	0.168267	0.470015	1.56653	13.9684	11.5795	12.5999	14.5155	12.421	11.6254	11.8374	12.4226
Q31125	S39A7_MOUSE Zinc transporter SLC39A7 OS=Mus musculus OX=10090 GN=Slc39a7 PE=1 SV=2			3	3	3	0.773045	1.12536	0.168638	0.458388	1.56492	15.9266	15.7951	15.3595	15.8316	15.4037	14.8582	12.5335	15.616
Q9CY27	TECR_MOUSE Very-long-chain enoyl-CoA reductase OS=Mus musculus OX=10090 GN=Tecr PE=1 SV=1			24	24	24	0.77021	-0.388457	0.169742	1.30899	-1.56015	18.1212	17.2932	18.3855	18.1945	18.4262	18.2383	18.5243	18.3593
Q6DIC0	SMCA2_MOUSE Probable global transcription activator SNF2L2 OS=Mus musculus OX=10090 GN=Smarca2 PE=1 SV=1			7	3	3	0.769908	-0.482055	0.16986	1.39673	-1.55965	12.0086	11.637	12.9774	12.0291	12.7674	12.669	12.3089	12.835
A2ALW5	DJC25_MOUSE DnaJ homolog subfamily C member 25 OS=Mus musculus OX=10090 GN=Dnajc25 PE=1 SV=1			5	5	5	0.769198	-0.375563	0.170138	1.29735	-1.55845	15.5975	15.827	15.457	15.5872	16.375	15.3381	16.2131	16.0448
O88587	COMT_MOUSE Catechol O-methyltransferase OS=Mus musculus OX=10090 GN=Comt PE=1 SV=2			23	23	23	0.769103	-0.593583	0.170175	1.50899	-1.55829	19.2919	17.8677	19.4589	19.2946	19.6003	19.3454	19.7291	19.6126
P34914	HYES_MOUSE Bifunctional epoxide hydrolase 2 OS=Mus musculus OX=10090 GN=Ephx2 PE=1 SV=2			35	35	35	0.767323	0.266906	0.170874	0.8311	1.5553	18.1193	18.0727	17.8418	18.3652	17.7985	18.2216	17.647	17.6641
P27661	H2AX_MOUSE Histone H2AX OS=Mus musculus OX=10090 GN=H2ax PE=1 SV=2			13	5	4	0.76603	-1.60191	0.171384	3.03545	-1.55312	12.3559	12.5445	15.7499	12.9119	14.8049	15.6532	16.2725	13.2392
Q9CQB5	CISD2_MOUSE CDGSH iron-sulfur domain-containing protein 2 OS=Mus musculus OX=10090 GN=Cisd2 PE=1 SV=1			5	5	5	0.765961	-0.472883	0.171411	1.38788	-1.55301	15.2905	14.5912	15.9158	15.2893	15.5833	15.968	15.993	15.4341
Q99K30	ES8L2_MOUSE Epidermal growth factor receptor kinase substrate 8-like protein 2 OS=Mus musculus OX=10090 GN=Eps8l2 PE=1 SV=1			3	3	3	0.765031	0.93127	0.171779	0.524397	1.55144	14.2084	14.616	13.9231	14.1307	13.62	13.7216	14.2249	11.5866
Q9CYN2	SPCS2_MOUSE Signal peptidase complex subunit 2 OS=Mus musculus OX=10090 GN=Spcs2 PE=1 SV=1			17	17	17	0.764952	-0.218419	0.17181	1.16346	-1.55131	17.9236	17.693	18.0817	18.1365	18.1579	17.9614	18.4442	18.1449
P51612	XPC_MOUSE DNA repair protein complementing XP-C cells homolog OS=Mus musculus OX=10090 GN=Xpc PE=1 SV=2			3	3	3	0.76473	-0.439317	0.171898	1.35596	-1.55094	12.0561	11.3296	12.5941	12.2898	12.5123	12.2727	12.6937	12.5482
Q99J95	CDK9_MOUSE Cyclin-dependent kinase 9 OS=Mus musculus OX=10090 GN=Cdk9 PE=1 SV=1			5	5	4	0.762084	-1.25581	0.172948	2.38801	-1.54648	11.0006	13.2795	14.2066	11.4075	14.2896	13.3763	13.1289	14.1227
Q8BKF1	RPOM_MOUSE DNA-directed RNA polymerase, mitochondrial OS=Mus musculus OX=10090 GN=Polrmt PE=1 SV=1			3	3	3	0.761887	-1.04794	0.173027	2.06758	-1.54615	12.1503	11.552	13.9913	14.2592	14.1058	13.7638	14.2533	14.0215
Q9CPS7	PNO1_MOUSE RNA-binding protein PNO1 OS=Mus musculus OX=10090 GN=Pno1 PE=1 SV=1			3	3	3	0.759625	0.436894	0.17393	0.738723	1.54234	14.5646	15.2588	15.3149	15.6202	15.006	14.706	14.2762	15.0227
P24457	CP2DB_MOUSE Cytochrome P450 2D11 OS=Mus musculus OX=10090 GN=Cyp2d11 PE=2 SV=2			20	2	2	0.757749	0.603275	0.174683	0.658258	1.53919	17.6462	17.3486	17.456	17.7923	17.5014	16.8891	15.9095	17.53
Q8BYU6	TOIP2_MOUSE Torsin-1A-interacting protein 2 OS=Mus musculus OX=10090 GN=Tor1aip2 PE=1 SV=1			5	5	5	0.756211	-0.655038	0.175303	1.57466	-1.5366	13.8313	14.3556	14.2583	14.2309	14.2362	14.348	14.692	16.02
P35293	RAB18_MOUSE Ras-related protein Rab-18 OS=Mus musculus OX=10090 GN=Rab18 PE=1 SV=2			12	12	12	0.755594	-0.775243	0.175552	1.71148	-1.53556	14.4663	13.07	14.8538	14.9893	14.841	15.6446	15.4224	14.5724
Q8R2Y0	ABHD6_MOUSE Monoacylglycerol lipase ABHD6 OS=Mus musculus OX=10090 GN=Abhd6 PE=1 SV=1			17	17	17	0.755372	-0.564396	0.175642	1.47877	-1.53518	15.9444	14.7972	16.3494	16.322	16.4155	16.2792	16.5289	16.447
Q8BX70	VP13C_MOUSE Vacuolar protein sorting-associated protein 13C OS=Mus musculus OX=10090 GN=Vps13c PE=1 SV=2			2	2	2	0.754595	-0.520449	0.175956	1.4344	-1.53387	11.6191	11.1747	11.8325	11.9327	11.8253	13.0321	12.0039	11.7795
Q9Z1N5	DX39B_MOUSE Spliceosome RNA helicase Ddx39b OS=Mus musculus OX=10090 GN=Ddx39b PE=1 SV=1			9	9	5	0.75412	0.468194	0.176149	0.722869	1.53307	14.4261	15.1412	15.0897	15.382	14.3091	15.1939	14.4875	14.1758
P47738	ALDH2_MOUSE Aldehyde dehydrogenase, mitochondrial OS=Mus musculus OX=10090 GN=Aldh2 PE=1 SV=1			43	43	42	0.753824	-0.324615	0.176269	1.25233	-1.53257	19.6315	18.7296	19.3631	19.2806	19.3281	19.6465	19.7788	19.5498
P37040	NCPR_MOUSE NADPH--cytochrome P450 reductase OS=Mus musculus OX=10090 GN=Por PE=1 SV=2			52	52	52	0.753813	-0.104866	0.176273	1.07539	-1.53255	18.8679	18.6079	18.7703	18.8016	18.906	18.796	18.9618	18.8033
P62806	H4_MOUSE Histone H4 OS=Mus musculus OX=10090 GN=H4c1 PE=1 SV=2			24	24	24	0.752056	-0.354615	0.176988	1.27864	-1.52959	22.5016	22.712	22.0716	22.1194	22.3888	22.4461	23.1084	22.8797
Q922Q9	CHID1_MOUSE Chitinase domain-containing protein 1 OS=Mus musculus OX=10090 GN=Chid1 PE=1 SV=1			13	13	13	0.751774	-0.333575	0.177103	1.26013	-1.52912	15.2077	15.1508	15.6318	15.7135	15.967	15.2795	15.818	15.9736
P45952	ACADM_MOUSE Medium-chain specific acyl-CoA dehydrogenase, mitochondrial OS=Mus musculus OX=10090 GN=Acadm PE=1 SV=1			32	32	32	0.751007	0.47573	0.177416	0.719103	1.52783	17.5189	17.0488	16.0978	16.5956	16.1996	16.3795	16.2785	16.5007
Q8BG05	ROA3_MOUSE Heterogeneous nuclear ribonucleoprotein A3 OS=Mus musculus OX=10090 GN=Hnrnpa3 PE=1 SV=1			28	28	28	0.750435	-0.317674	0.17765	1.24632	-1.52686	17.764	16.9563	17.5487	17.6552	17.7846	17.5201	18.0098	17.8805
A2AIL4	NDUF6_MOUSE NADH dehydrogenase (ubiquinone) complex I, assembly factor 6 OS=Mus musculus OX=10090 GN=Ndufaf6 PE=1 SV=1			4	4	4	0.747356	-0.391235	0.178914	1.31152	-1.52167	13.9497	14.1174	14.9172	14.2507	14.8113	14.8107	14.909	14.2689
Q3UGP8	AG10B_MOUSE Putative Dol-P-Glc:Glc(2)Man(9)GlcNAc(2)-PP-Dol alpha-1,2-glucosyltransferase OS=Mus musculus OX=10090 GN=Alg10b PE=1 SV=1			2	2	2	0.747052	-0.712636	0.179039	1.6388	-1.52116	11.9286	12.0779	13.121	13.4987	14.1198	12.9378	13.0618	13.3574
Q9JJL3	SO1B2_MOUSE Solute carrier organic anion transporter family member 1B2 OS=Mus musculus OX=10090 GN=Slco1b2 PE=1 SV=1			15	15	14	0.746234	-0.343418	0.179377	1.26876	-1.51978	16.8654	16.1055	17.0596	16.7089	17.0238	17.083	17.2259	16.7805
Q61464	ZN638_MOUSE Zinc finger protein 638 OS=Mus musculus OX=10090 GN=Znf638 PE=1 SV=2			11	11	11	0.745171	-1.06298	0.179816	2.08924	-1.51798	14.5289	13.3833	16.12	15.9149	16.4873	15.2599	16.4266	16.0252
O35129	PHB2_MOUSE Prohibitin-2 OS=Mus musculus OX=10090 GN=Phb2 PE=1 SV=1			44	44	44	0.74495	-0.197899	0.179908	1.14703	-1.51761	19.7867	19.7273	19.537	19.4709	19.7748	19.5989	20.1121	19.8277
P50544	ACADV_MOUSE Very long-chain specific acyl-CoA dehydrogenase, mitochondrial OS=Mus musculus OX=10090 GN=Acadvl PE=1 SV=3			38	38	38	0.74464	0.290994	0.180036	0.817339	1.51709	17.4261	17.4232	16.8665	17.3749	16.8809	17.3197	17.0465	16.6796
P97478	COQ7_MOUSE 5-demethoxyubiquinone hydroxylase, mitochondrial OS=Mus musculus OX=10090 GN=Coq7 PE=1 SV=3			2	2	2	0.744386	0.39214	0.180142	0.761998	1.51666	11.7807	12.8581	11.9517	11.7979	11.6432	11.684	11.7945	11.6982
Q9DBM2	ECHP_MOUSE Peroxisomal bifunctional enzyme OS=Mus musculus OX=10090 GN=Ehhadh PE=1 SV=4			102	102	102	0.743852	0.143917	0.180363	0.905059	1.51576	21.2068	21.2288	21.0649	20.9025	20.9373	20.9284	21.1179	20.8437
Q80YD1	SUV3_MOUSE ATP-dependent RNA helicase SUPV3L1, mitochondrial OS=Mus musculus OX=10090 GN=Supv3l1 PE=1 SV=1			12	12	12	0.742492	-0.649434	0.180929	1.56855	-1.51346	15.1935	14.103	15.9932	15.6216	15.903	15.5619	16.1955	15.8485
G3X982	AOXC_MOUSE Aldehyde oxidase 3 OS=Mus musculus OX=10090 GN=Aox3 PE=1 SV=1			14	14	13	0.742414	0.309295	0.180961	0.807036	1.51333	15.1236	15.1512	15.3363	15.5307	14.9199	15.4997	14.805	14.68
Q8VI47	MRP2_MOUSE Canalicular multispecific organic anion transporter 1 OS=Mus musculus OX=10090 GN=Abcc2 PE=1 SV=2			54	54	54	0.742298	-0.169848	0.18101	1.12494	-1.51314	17.7584	17.523	17.8315	17.7866	17.9854	17.6293	17.9924	17.9719
Q922B1	MACD1_MOUSE ADP-ribose glycohydrolase MACROD1 OS=Mus musculus OX=10090 GN=Macrod1 PE=1 SV=2			3	3	3	0.742095	-0.224926	0.181094	1.16872	-1.51279	13.5595	13.9737	14.0799	13.9844	13.9696	14.0026	14.3796	14.1455
Q6ZWQ7	SPCS3_MOUSE Signal peptidase complex subunit 3 OS=Mus musculus OX=10090 GN=Spcs3 PE=1 SV=1			9	9	9	0.741711	-0.400763	0.181255	1.32021	-1.51214	15.8693	16.0424	16.123	15.9764	15.9794	16.4366	17.1239	16.0743
P56480	ATPB_MOUSE ATP synthase subunit beta, mitochondrial OS=Mus musculus OX=10090 GN=Atp5f1b PE=1 SV=2			38	38	38	0.741415	0.413951	0.181378	0.750565	1.51164	20.6287	19.7129	19.3279	19.937	19.4982	19.4263	19.5117	19.5145
Q922E4	PCY2_MOUSE Ethanolamine-phosphate cytidylyltransferase OS=Mus musculus OX=10090 GN=Pcyt2 PE=1 SV=1			2	2	2	0.741212	0.781082	0.181463	0.58193	1.5113	14.112	14.3529	13.8729	14.2437	13.8661	13.6177	11.874	14.0993
Q64374	RGN_MOUSE Regucalcin OS=Mus musculus OX=10090 GN=Rgn PE=1 SV=1			4	4	4	0.740709	0.381545	0.181673	0.767615	1.51045	14.9534	14.5949	13.9998	15.0638	14.4196	14.2066	14.0764	14.3832
Q91VR2	ATPG_MOUSE ATP synthase subunit gamma, mitochondrial OS=Mus musculus OX=10090 GN=Atp5f1c PE=1 SV=1			37	37	37	0.740399	0.183227	0.181803	0.880731	1.50993	21.8942	21.4022	21.3843	21.523	21.3495	21.4234	21.3038	21.394
P15535	B4GT1_MOUSE Beta-1,4-galactosyltransferase 1 OS=Mus musculus OX=10090 GN=B4galt1 PE=1 SV=1			3	3	3	0.739852	-0.383354	0.182032	1.30437	-1.50901	14.0519	14.7756	15.0458	15.1489	15.3042	15.1322	15.0581	15.0611
Q64105	SPRE_MOUSE Sepiapterin reductase OS=Mus musculus OX=10090 GN=Spr PE=1 SV=1			3	3	3	0.739201	-0.392155	0.182305	1.31235	-1.50791	11.6689	12.1498	11.798	11.8502	12.8756	11.7335	12.0975	12.3289
P70168	IMB1_MOUSE Importin subunit beta-1 OS=Mus musculus OX=10090 GN=Kpnb1 PE=1 SV=2			11	11	11	0.73775	0.270872	0.182915	0.828818	1.50546	15.655	15.7348	15.821	15.7716	15.6367	15.8914	15.2426	15.1282
P20108	PRDX3_MOUSE Thioredoxin-dependent peroxide reductase, mitochondrial OS=Mus musculus OX=10090 GN=Prdx3 PE=1 SV=1			5	5	5	0.736992	-0.335492	0.183235	1.26181	-1.50418	14.5347	13.9759	14.6409	14.9493	14.5877	14.9803	14.9118	14.9631
Q9CQ75	NDUA2_MOUSE NADH dehydrogenase [ubiquinone] 1 alpha subcomplex subunit 2 OS=Mus musculus OX=10090 GN=Ndufa2 PE=1 SV=3			8	8	8	0.736236	1.40527	0.183554	0.377547	1.5029	15.8491	15.6374	14.8774	14.2788	15.1978	13.1893	11.5641	15.0705
Q99LY9	NDUS5_MOUSE NADH dehydrogenase [ubiquinone] iron-sulfur protein 5 OS=Mus musculus OX=10090 GN=Ndufs5 PE=1 SV=3			15	15	15	0.735529	-0.318306	0.183853	1.24687	-1.5017	17.9655	17.6539	18.1581	17.6554	18.2274	17.6784	18.445	18.3554
A2AS89	SPEB_MOUSE Agmatinase, mitochondrial OS=Mus musculus OX=10090 GN=Agmat PE=1 SV=1			8	8	8	0.734103	0.703091	0.184458	0.614255	1.49929	17.9936	16.7063	15.7783	16.7733	15.8978	15.9234	16.3456	16.2722
Q8K224	NAT10_MOUSE RNA cytidine acetyltransferase OS=Mus musculus OX=10090 GN=Nat10 PE=1 SV=1			9	9	9	0.732743	-0.976126	0.185036	1.96718	-1.497	11.8483	13.477	14.4335	14.7087	14.5824	14.3437	14.7152	14.7306
Q9DC70	NDUS7_MOUSE NADH dehydrogenase [ubiquinone] iron-sulfur protein 7, mitochondrial OS=Mus musculus OX=10090 GN=Ndufs7 PE=1 SV=1			18	18	18	0.732633	0.210402	0.185083	0.864296	1.49681	20.1341	20.4042	19.8968	20.0473	19.8449	19.7259	20.1609	19.909
Q9D7A6	SRP19_MOUSE Signal recognition particle 19 kDa protein OS=Mus musculus OX=10090 GN=Srp19 PE=1 SV=1			3	3	3	0.732046	0.412391	0.185334	0.751377	1.49582	13.1742	14.2398	13.4512	13.3297	12.9344	12.8637	13.4409	13.3063
P63001	RAC1_MOUSE Ras-related C3 botulinum toxin substrate 1 OS=Mus musculus OX=10090 GN=Rac1 PE=1 SV=1;sp			9	9	8	0.731718	0.566835	0.185474	0.675096	1.49526	15.5464	15.6992	15.7372	15.8248	15.5611	15.4621	14.0129	15.5041
Q9WUM5	SUCA_MOUSE Succinate--CoA ligase [ADP/GDP-forming] subunit alpha, mitochondrial OS=Mus musculus OX=10090 GN=Suclg1 PE=1 SV=4			38	38	38	0.731463	0.265323	0.185582	0.832012	1.49483	21.5575	21.8449	21.1908	21.2212	21.2698	20.9649	21.1486	21.3699
P60060	SC61G_MOUSE Protein transport protein Sec61 subunit gamma OS=Mus musculus OX=10090 GN=Sec61g PE=3 SV=1			5	5	5	0.731352	-0.6896	0.18563	1.61284	-1.49464	16.5918	16.5974	16.711	15.8612	16.3986	17.6953	17.9971	16.4288
Q8CH25	SLTM_MOUSE SAFB-like transcription modulator OS=Mus musculus OX=10090 GN=Sltm PE=1 SV=1			25	25	25	0.731342	0.294691	0.185634	0.815247	1.49463	16.6365	17.4142	16.802	16.8937	16.5836	16.3789	16.7568	16.8483
Q62318	TIF1B_MOUSE Transcription intermediary factor 1-beta OS=Mus musculus OX=10090 GN=Trim28 PE=1 SV=3			5	5	5	0.730639	-0.749817	0.185935	1.68158	-1.49344	12.9173	12.0439	13.4165	13.7925	13.9042	13.7454	14.564	12.956
P18242	CATD_MOUSE Cathepsin D OS=Mus musculus OX=10090 GN=Ctsd PE=1 SV=1			8	8	8	0.730423	0.288429	0.186027	0.818793	1.49307	15.0333	14.4863	14.3076	14.4897	13.9938	14.3128	14.5395	14.317
P12710	FABPL_MOUSE Fatty acid-binding protein, liver OS=Mus musculus OX=10090 GN=Fabp1 PE=1 SV=2			7	7	7	0.730156	0.246306	0.186142	0.843052	1.49262	16.8444	16.5553	16.5382	17.0211	16.1909	16.4954	16.7563	16.5312
Q9D0Q7	RM45_MOUSE 39S ribosomal protein L45, mitochondrial OS=Mus musculus OX=10090 GN=Mrpl45 PE=1 SV=1			11	11	11	0.728853	0.284044	0.186701	0.821286	1.49042	15.9792	16.3252	15.905	15.9591	15.8951	15.2677	15.888	15.9816
P32883	RASK_MOUSE GTPase KRas OS=Mus musculus OX=10090 GN=Kras PE=1 SV=1			6	6	1	0.728365	0.406025	0.186911	0.7547	1.48959	13.8685	14.844	13.8672	14.225	13.9491	13.6007	13.5046	14.1262
Q8CFI5	SYPM_MOUSE Probable proline--tRNA ligase, mitochondrial OS=Mus musculus OX=10090 GN=Pars2 PE=1 SV=2			5	5	5	0.727737	-0.537106	0.187182	1.45106	-1.48853	13.319	12.9894	14.2642	14.101	13.9096	14.4667	14.5975	13.8482
Q5F285	TM256_MOUSE Transmembrane protein 256 OS=Mus musculus OX=10090 GN=Tmem256 PE=1 SV=1			5	5	5	0.72733	-0.584559	0.187357	1.49958	-1.48784	17.2865	15.9949	17.6936	17.2407	17.3964	17.4002	17.9085	17.8489
Q8C7V3	UTP15_MOUSE U3 small nucleolar RNA-associated protein 15 homolog OS=Mus musculus OX=10090 GN=Utp15 PE=1 SV=1			6	6	6	0.727255	-0.569111	0.187389	1.48361	-1.48772	14.5952	14.7628	15.9868	15.9155	15.8311	15.639	16.1159	15.9508
P52760	RIDA_MOUSE 2-iminobutanoate/2-iminopropanoate deaminase OS=Mus musculus OX=10090 GN=Rida PE=1 SV=3			5	5	5	0.72688	-0.925912	0.187551	1.89988	-1.48708	14.6147	13.1059	15.2009	15.5587	15.6373	14.7454	16.2473	15.5538
P61967	AP1S1_MOUSE AP-1 complex subunit sigma-1A OS=Mus musculus OX=10090 GN=Ap1s1 PE=1 SV=1			2	2	2	0.726662	-1.67391	0.187645	3.19078	-1.48671	10.9538	10.7208	14.6667	14.736	14.7537	14.4963	14.0538	14.4691
Q5BL07	PEX1_MOUSE Peroxisome biogenesis factor 1 OS=Mus musculus OX=10090 GN=Pex1 PE=1 SV=2			23	23	23	0.725906	-0.314025	0.187972	1.24317	-1.48543	15.3117	14.814	15.5087	15.4006	15.4128	15.8841	15.7412	15.253
Q9QXZ0	MACF1_MOUSE Microtubule-actin cross-linking factor 1 OS=Mus musculus OX=10090 GN=Macf1 PE=1 SV=2			10	10	10	0.725635	-0.787875	0.18809	1.72653	-1.48498	13.3626	12.183	14.3399	14.4108	14.487	14.378	14.0842	14.4987
Q9CR21	ACPM_MOUSE Acyl carrier protein, mitochondrial OS=Mus musculus OX=10090 GN=Ndufab1 PE=1 SV=1			2	2	2	0.725147	-1.05515	0.188301	2.07793	-1.48415	11.0332	13.6502	13.8829	12.0265	14.0689	13.7983	13.8561	13.0901
Q9CWT6	DDX28_MOUSE Probable ATP-dependent RNA helicase DDX28 OS=Mus musculus OX=10090 GN=Ddx28 PE=2 SV=2			4	4	4	0.725114	0.474944	0.188315	0.719495	1.48409	13.4941	14.4074	14.391	14.4957	13.2487	13.688	14.2997	13.6519
Q3UEG6	AGT2_MOUSE Alanine--glyoxylate aminotransferase 2, mitochondrial OS=Mus musculus OX=10090 GN=Agxt2 PE=1 SV=1			16	16	16	0.724365	0.390169	0.188641	0.76304	1.48283	16.0711	16.0829	15.1941	15.5269	15.1555	15.0034	15.6111	15.5443
P55264	ADK_MOUSE Adenosine kinase OS=Mus musculus OX=10090 GN=Adk PE=1 SV=2			9	9	9	0.724192	0.879688	0.188716	0.543485	1.48253	14.9051	14.1298	14.625	14.9497	14.4518	14.6438	12.1677	13.8275
Q9CR57	RL14_MOUSE 60S ribosomal protein L14 OS=Mus musculus OX=10090 GN=Rpl14 PE=1 SV=3			25	25	25	0.723888	0.174929	0.188848	0.885811	1.48202	20.0771	20.1483	19.9987	19.9056	19.9209	19.9141	19.5524	20.0425
Q8C4X2	KC1G3_MOUSE Casein kinase I isoform gamma-3 OS=Mus musculus OX=10090 GN=Csnk1g3 PE=1 SV=2;sp			2	2	2	0.723026	-0.668326	0.189223	1.58923	-1.48056	12.2256	12.3068	12.89	11.4494	13.742	12.4555	12.2341	13.1135
P56959	FUS_MOUSE RNA-binding protein FUS OS=Mus musculus OX=10090 GN=Fus PE=1 SV=1			12	12	12	0.722912	0.292428	0.189273	0.816527	1.48037	16.3997	15.8505	16.5688	16.7395	16.1006	16.2149	16.0067	16.0666
Q3TLP5	ECHD2_MOUSE Enoyl-CoA hydratase domain-containing protein 2, mitochondrial OS=Mus musculus OX=10090 GN=Echdc2 PE=1 SV=2			5	5	5	0.722017	0.586861	0.189663	0.66579	1.47885	16.8521	15.6361	14.9797	15.5814	15.1721	15.0556	15.3345	15.1396
P53569	CEBPZ_MOUSE CCAAT/enhancer-binding protein zeta OS=Mus musculus OX=10090 GN=Cebpz PE=1 SV=2			9	9	9	0.72189	-0.422566	0.189719	1.34031	-1.47864	12.8454	13.7816	13.8584	13.6121	13.6858	13.941	14.4194	13.7415
Q8VC30	TKFC_MOUSE Triokinase/FMN cyclase OS=Mus musculus OX=10090 GN=Tkfc PE=1 SV=1			17	17	17	0.721859	0.337206	0.189732	0.791573	1.47858	16.3868	15.8267	15.9271	16.5101	16.0836	16.0927	15.6292	15.4964
Q3KNM2	MARH5_MOUSE E3 ubiquitin-protein ligase MARCHF5 OS=Mus musculus OX=10090 GN=Marchf5 PE=1 SV=1			6	6	6	0.721212	-0.198648	0.190015	1.14762	-1.47749	15.8801	15.8173	16.1942	15.9513	16.4658	15.9796	16.1189	16.0732
Q924T2	RT02_MOUSE 28S ribosomal protein S2, mitochondrial OS=Mus musculus OX=10090 GN=Mrps2 PE=1 SV=1			8	8	8	0.720858	0.152168	0.19017	0.899897	1.47689	17.0148	16.8567	17.0647	16.9968	16.7865	16.8129	17.0852	16.6396
Q8VCM5	MUL1_MOUSE Mitochondrial ubiquitin ligase activator of NFKB 1 OS=Mus musculus OX=10090 GN=Mul1 PE=1 SV=2			2	2	2	0.720246	-0.52776	0.190438	1.44169	-1.47585	13.1725	13.6057	14.4638	14.4754	14.6068	14.0165	14.518	14.687
Q64521	GPDM_MOUSE Glycerol-3-phosphate dehydrogenase, mitochondrial OS=Mus musculus OX=10090 GN=Gpd2 PE=1 SV=2			18	18	18	0.719846	-0.227608	0.190614	1.17089	-1.47518	15.5387	15.0632	14.9413	15.2918	15.3636	15.6648	15.2968	15.4202
Q9EPC1	PARVA_MOUSE Alpha-parvin OS=Mus musculus OX=10090 GN=Parva PE=1 SV=1			3	3	3	0.719798	-1.01817	0.190635	2.02535	-1.47509	11.0828	11.7264	13.869	13.4359	13.9949	13.2816	13.2609	13.6495
Q8VCF1	CANT1_MOUSE Soluble calcium-activated nucleotidase 1 OS=Mus musculus OX=10090 GN=Cant1 PE=2 SV=1			2	2	2	0.718562	-0.805489	0.191178	1.74774	-1.473	11.0315	11.7439	12.5749	12.5959	13.0013	11.9859	13.8075	12.3735
O88531	PPT1_MOUSE Palmitoyl-protein thioesterase 1 OS=Mus musculus OX=10090 GN=Ppt1 PE=1 SV=2			3	3	3	0.716892	-1.01789	0.191915	2.02496	-1.47017	13.2057	11.4887	14.3113	14.4932	14.512	14.3122	14.2798	14.4664
Q9Z1T1	AP3B1_MOUSE AP-3 complex subunit beta-1 OS=Mus musculus OX=10090 GN=Ap3b1 PE=1 SV=2			2	2	2	0.713703	-0.777409	0.193329	1.71405	-1.46477	13.0721	12.1027	14.1701	14.2146	14.298	14.4063	14.2914	13.6734
Q9EPU4	CPSF1_MOUSE Cleavage and polyadenylation specificity factor subunit 1 OS=Mus musculus OX=10090 GN=Cpsf1 PE=1 SV=1			9	9	9	0.713584	-0.648527	0.193382	1.56757	-1.46456	15.0038	13.5115	15.5035	15.1227	15.4878	15.2468	15.4448	15.5563
P97370	AT1B3_MOUSE Sodium/potassium-transporting ATPase subunit beta-3 OS=Mus musculus OX=10090 GN=Atp1b3 PE=1 SV=1			10	10	10	0.711616	-1.07574	0.19426	2.1078	-1.46123	14.0571	15.7532	17.2465	17.049	17.017	17.1159	17.1948	17.0809
D3YXK2	SAFB1_MOUSE Scaffold attachment factor B1 OS=Mus musculus OX=10090 GN=Safb PE=1 SV=2			14	14	12	0.711314	0.300077	0.194395	0.812209	1.46071	15.1191	15.6368	15.7018	15.0032	15.1289	14.8843	15.3287	14.9186
Q62351	TFR1_MOUSE Transferrin receptor protein 1 OS=Mus musculus OX=10090 GN=Tfrc PE=1 SV=1			2	2	2	0.710169	-1.13214	0.194909	2.19184	-1.45877	11.6791	11.8999	13.0331	11.3103	14.2755	13.4776	13.5575	11.1403
Q9QY81	PO210_MOUSE Nuclear pore membrane glycoprotein 210 OS=Mus musculus OX=10090 GN=Nup210 PE=1 SV=2			19	19	19	0.710008	-0.253119	0.194981	1.19178	-1.4585	15.4966	15.7302	16.0431	16.0297	16.1614	16.2585	16.147	15.7451
Q99LE6	ABCF2_MOUSE ATP-binding cassette sub-family F member 2 OS=Mus musculus OX=10090 GN=Abcf2 PE=1 SV=1			9	9	9	0.709995	0.552387	0.194987	0.681891	1.45848	13.8809	14.6455	14.9063	14.402	13.808	13.588	14.8043	13.425
Q6Q899	DDX58_MOUSE Antiviral innate immune response receptor RIG-I OS=Mus musculus OX=10090 GN=Ddx58 PE=1 SV=2			3	3	3	0.709922	-0.776101	0.195019	1.7125	-1.45835	12.1138	11.5905	13.9493	12.5607	13.0087	13.7876	13.3222	13.2001
Q08288	LYAR_MOUSE Cell growth-regulating nucleolar protein OS=Mus musculus OX=10090 GN=Lyar PE=1 SV=2			8	8	8	0.708546	-0.683956	0.195638	1.60654	-1.45602	13.3604	14.9782	14.5909	15.2918	14.8289	15.5087	14.9586	15.661
O55101	SNG2_MOUSE Synaptogyrin-2 OS=Mus musculus OX=10090 GN=Syngr2 PE=2 SV=1			2	2	2	0.708322	-1.27184	0.195739	2.41469	-1.45564	14.9449	11.9955	15.4187	14.7464	16.4284	15.1006	16.009	14.6547
Q8R164	BPHL_MOUSE Valacyclovir hydrolase OS=Mus musculus OX=10090 GN=Bphl PE=1 SV=1			16	16	16	0.707079	0.351406	0.1963	0.78382	1.45353	15.7993	15.5459	14.8325	15.478	14.906	14.7913	15.2331	15.3197
Q99JR8	SMRD2_MOUSE SWI/SNF-related matrix-associated actin-dependent regulator of chromatin subfamily D member 2 OS=Mus musculus OX=10090 GN=Smarcd2 PE=1 SV=2			9	9	9	0.705348	0.29842	0.197084	0.813142	1.45059	14.5489	14.9982	14.9187	14.7862	14.7478	14.6985	13.9768	14.6351
P70372	ELAV1_MOUSE ELAV-like protein 1 OS=Mus musculus OX=10090 GN=Elavl1 PE=1 SV=2			9	9	9	0.703801	-0.642726	0.197788	1.56128	-1.44796	15.5101	14.2035	15.663	15.8878	16.0542	15.2873	16.3355	16.1583
Q9D1C9	RRP7A_MOUSE Ribosomal RNA-processing protein 7 homolog A OS=Mus musculus OX=10090 GN=Rrp7a PE=2 SV=1			8	8	8	0.702976	-1.16712	0.198164	2.24563	-1.44656	13.3604	12.1789	15.2715	15.519	14.9266	15.2337	15.3021	15.5359
P97386	DNLI3_MOUSE DNA ligase 3 OS=Mus musculus OX=10090 GN=Lig3 PE=1 SV=2			7	7	7	0.702974	0.571125	0.198165	0.673092	1.44656	12.8927	14.2158	14.1039	14.5174	13.1744	13.0063	13.5103	13.7544
Q8JZS9	RM48_MOUSE 39S ribosomal protein L48, mitochondrial OS=Mus musculus OX=10090 GN=Mrpl48 PE=1 SV=1			4	4	4	0.702841	0.367417	0.198225	0.775169	1.44633	14.2955	15.3864	14.3755	14.7544	14.4786	14.2395	14.3292	14.2948
P83882	RL36A_MOUSE 60S ribosomal protein L36a OS=Mus musculus OX=10090 GN=Rpl36a PE=3 SV=2			4	4	4	0.70125	0.986947	0.198953	0.504544	1.44363	14.8746	15.3641	13.5697	13.0907	13.5504	13.8942	11.9868	13.5199
Q8VDI9	ALG9_MOUSE Alpha-1,2-mannosyltransferase ALG9 OS=Mus musculus OX=10090 GN=Alg9 PE=2 SV=1			4	4	4	0.701246	-0.798488	0.198955	1.73928	-1.44362	12.959	11.7948	14.2674	13.7931	14.2141	13.9067	13.7356	14.1518
Q99LI2	CLCC1_MOUSE Chloride channel CLIC-like protein 1 OS=Mus musculus OX=10090 GN=Clcc1 PE=1 SV=1			4	4	4	0.700932	-0.382833	0.199099	1.3039	-1.44309	14.0366	13.1933	14.136	14.1344	14.4927	13.8902	14.4221	14.2266
P50247	SAHH_MOUSE Adenosylhomocysteinase OS=Mus musculus OX=10090 GN=Ahcy PE=1 SV=3			26	26	26	0.700465	0.39698	0.199313	0.759446	1.4423	17.0853	16.3209	16.6178	16.6665	16.3433	16.8874	15.9709	15.9011
Q8BMD6	TM260_MOUSE Transmembrane protein 260 OS=Mus musculus OX=10090 GN=Tmem260 PE=2 SV=2			2	2	2	0.700017	-1.04706	0.199518	2.06631	-1.44153	11.3927	13.5641	14.4122	14.5152	14.4905	14.4194	14.6453	14.5173
Q922U1	PRPF3_MOUSE U4/U6 small nuclear ribonucleoprotein Prp3 OS=Mus musculus OX=10090 GN=Prpf3 PE=1 SV=1			11	11	11	0.699841	0.656936	0.199599	0.634224	1.44124	13.7969	14.9026	14.4433	15.0401	14.2691	13.8217	12.91	14.5543
Q9D7N6	RM30_MOUSE 39S ribosomal protein L30, mitochondrial OS=Mus musculus OX=10090 GN=Mrpl30 PE=1 SV=1			6	6	6	0.697566	0.313901	0.200648	0.804464	1.43737	16.3432	15.7064	16.0707	16.2696	15.6417	15.5823	15.6318	16.2785
O55111	DSG2_MOUSE Desmoglein-2 OS=Mus musculus OX=10090 GN=Dsg2 PE=1 SV=3			22	22	22	0.697257	0.247075	0.20079	0.842603	1.43684	15.339	15.15	15.467	15.6438	15.1486	14.8697	15.5237	15.0696
Q99KG5	LSR_MOUSE Lipolysis-stimulated lipoprotein receptor OS=Mus musculus OX=10090 GN=Lsr PE=1 SV=1			13	13	13	0.696345	0.327322	0.201213	0.797015	1.43529	15.5822	15.5	15.708	15.8564	15.7349	15.2753	14.7578	15.5694
Q9JIW9	RALB_MOUSE Ras-related protein Ral-B OS=Mus musculus OX=10090 GN=Ralb PE=1 SV=1			11	11	5	0.695339	0.268743	0.201679	0.830042	1.43358	16.0667	16.6399	16.0919	16.2861	16.0922	16.2035	15.6112	16.1027
P35951	LDLR_MOUSE Low-density lipoprotein receptor OS=Mus musculus OX=10090 GN=Ldlr PE=1 SV=2			6	6	6	0.695252	-0.511371	0.20172	1.4254	-1.43343	14.8263	13.699	15.2559	15.1053	15.1278	15.1876	15.3902	15.2264
Q3TKT4	SMCA4_MOUSE Transcription activator BRG1 OS=Mus musculus OX=10090 GN=Smarca4 PE=1 SV=1			13	13	9	0.69376	-0.469764	0.202414	1.38488	-1.4309	14.0826	14.2827	15.4529	14.9336	15.0907	14.9083	15.3009	15.331
Q60737	CSK21_MOUSE Casein kinase II subunit alpha OS=Mus musculus OX=10090 GN=Csnk2a1 PE=1 SV=2			16	16	16	0.693592	0.121981	0.202492	0.918925	1.43061	16.1401	16.4273	16.2126	16.3314	16.2462	16.2572	16.0917	16.0284
P11983	TCPA_MOUSE T-complex protein 1 subunit alpha OS=Mus musculus OX=10090 GN=Tcp1 PE=1 SV=3			3	3	3	0.691941	-0.811321	0.203263	1.75482	-1.4278	12.5533	12.0741	13.6043	14.4749	14.2432	14.1993	14.0576	13.4519
Q7M6Y3	PICAL_MOUSE Phosphatidylinositol-binding clathrin assembly protein OS=Mus musculus OX=10090 GN=Picalm PE=1 SV=1			18	18	18	0.691553	-0.554893	0.203445	1.46906	-1.42714	16.3754	15.135	16.742	16.6114	16.8915	16.3967	16.912	16.8831
P62317	SMD2_MOUSE Small nuclear ribonucleoprotein Sm D2 OS=Mus musculus OX=10090 GN=Snrpd2 PE=1 SV=1			12	12	12	0.689641	0.282524	0.204343	0.822151	1.42388	17.1345	17.6177	18.0291	17.4531	17.1108	17.3151	17.4388	17.2396
O35682	MYADM_MOUSE Myeloid-associated differentiation marker OS=Mus musculus OX=10090 GN=Myadm PE=1 SV=2			2	2	2	0.689108	0.850423	0.204594	0.554622	1.42298	13.9807	14.5986	14.6592	14.083	14.0753	14.0787	11.7656	14.0002
Q3TUH1	TAM41_MOUSE Phosphatidate cytidylyltransferase, mitochondrial OS=Mus musculus OX=10090 GN=Tamm41 PE=1 SV=2			6	6	6	0.688181	-0.326925	0.205031	1.25434	-1.4214	14.5142	15.4623	15.3755	15.2239	15.4935	15.4826	15.6481	15.2593
Q6A0A9	F120A_MOUSE Constitutive coactivator of PPAR-gamma-like protein 1 OS=Mus musculus OX=10090 GN=FAM120A PE=1 SV=2			22	22	22	0.685309	-0.134912	0.206391	1.09803	-1.41651	15.9387	16.1534	15.9758	16.1881	16.2772	16.0058	16.3338	16.1789
Q91XE0	GLYAT_MOUSE Glycine N-acyltransferase OS=Mus musculus OX=10090 GN=Glyat PE=1 SV=1			19	19	18	0.684838	-0.28898	0.206615	1.22178	-1.4157	15.9325	15.2434	15.5487	15.8995	15.6793	15.7922	16.1323	16.1763
P14685	PSMD3_MOUSE 26S proteasome non-ATPase regulatory subunit 3 OS=Mus musculus OX=10090 GN=Psmd3 PE=1 SV=3			14	14	14	0.68357	-0.535357	0.207219	1.4493	-1.41354	14.577	14.1754	15.6384	15.6231	15.4922	15.3568	15.7038	15.6025
Q6ZQ89	MARH6_MOUSE E3 ubiquitin-protein ligase MARCHF6 OS=Mus musculus OX=10090 GN=Marchf6 PE=2 SV=2			2	2	2	0.682772	-0.83486	0.2076	1.78368	-1.41218	10.6693	11.4953	13.4501	12.1182	12.7715	12.9045	12.5542	12.8421
Q62203	SF3A2_MOUSE Splicing factor 3A subunit 2 OS=Mus musculus OX=10090 GN=Sf3a2 PE=1 SV=2			4	4	4	0.679709	-0.976249	0.20907	1.96734	-1.40696	11.8471	14.2176	14.917	14.4912	14.9198	14.6374	15.0228	14.7979
P28665	MUG1_MOUSE Murinoglobulin-1 OS=Mus musculus OX=10090 GN=Mug1 PE=1 SV=3			9	9	5	0.678461	0.933843	0.209671	0.523462	1.40483	14.4053	14.0757	14.3946	14.9817	13.9104	14.9444	13.383	11.8842
P27601	GNA13_MOUSE Guanine nucleotide-binding protein subunit alpha-13 OS=Mus musculus OX=10090 GN=Gna13 PE=1 SV=1			9	9	8	0.676087	-0.205608	0.210821	1.15317	-1.40078	15.7967	15.5958	15.9459	15.978	15.9862	15.9425	16.3757	15.8343
Q8BH74	NU107_MOUSE Nuclear pore complex protein Nup107 OS=Mus musculus OX=10090 GN=Nup107 PE=1 SV=1			5	5	5	0.675976	-0.747021	0.210874	1.67832	-1.40059	11.8667	12.0197	13.5164	13.7706	13.7303	13.6177	13.8545	12.959
Q60759	GCDH_MOUSE Glutaryl-CoA dehydrogenase, mitochondrial OS=Mus musculus OX=10090 GN=Gcdh PE=1 SV=2			25	25	25	0.67589	0.298363	0.210916	0.813175	1.40044	17.3178	16.9752	16.3242	16.9049	16.4914	16.6933	16.6545	16.4894
Q9WVL0	MAAI_MOUSE Maleylacetoacetate isomerase OS=Mus musculus OX=10090 GN=Gstz1 PE=1 SV=1			9	9	9	0.675307	0.303462	0.2112	0.810306	1.39944	16.4765	16.945	16.7608	16.7616	16.2992	16.965	16.4215	16.0445
P0DN91	T254C_MOUSE Transmembrane protein 254c OS=Mus musculus OX=10090 GN=Tmem254c PE=1 SV=1;sp			2	2	2	0.674512	-0.389345	0.211587	1.3098	-1.39809	15.6261	15.3698	16.2119	15.548	16.4499	16.0522	15.4975	16.3136
Q6GQS1	SCMC3_MOUSE Calcium-binding mitochondrial carrier protein SCaMC-3 OS=Mus musculus OX=10090 GN=Slc25a23 PE=1 SV=1			11	11	11	0.673363	-0.22262	0.212147	1.16685	-1.39612	14.9719	15.6125	14.9974	15.2592	15.5712	15.4629	15.3965	15.3007
A2A8L5	PTPRF_MOUSE Receptor-type tyrosine-protein phosphatase F OS=Mus musculus OX=10090 GN=Ptprf PE=1 SV=1			7	3	3	0.673198	-0.997574	0.212228	1.99664	-1.39584	12.1019	11.8274	13.6455	11.6943	13.2361	12.8964	14.8645	12.2624
Q14C51	PTCD3_MOUSE Pentatricopeptide repeat domain-containing protein 3, mitochondrial OS=Mus musculus OX=10090 GN=Ptcd3 PE=1 SV=2			16	16	16	0.672614	-0.245971	0.212513	1.18589	-1.39484	15.5227	15.2614	15.9646	15.4797	15.7343	16.0505	15.8374	15.5901
Q8BU88	RM22_MOUSE 39S ribosomal protein L22, mitochondrial OS=Mus musculus OX=10090 GN=Mrpl22 PE=1 SV=1			15	15	15	0.671634	-0.152168	0.212993	1.11124	-1.39317	16.8376	16.549	16.9384	16.7526	16.8271	16.772	17.0404	17.0469
Q80TA1	EPT1_MOUSE Ethanolaminephosphotransferase 1 OS=Mus musculus OX=10090 GN=Selenoi PE=2 SV=3			3	3	3	0.671523	-0.765625	0.213048	1.70011	-1.39298	17.464	16.5557	18.5292	18.0525	17.6887	18.299	19.3668	18.3094
Q8VI84	NOC3L_MOUSE Nucleolar complex protein 3 homolog OS=Mus musculus OX=10090 GN=Noc3l PE=2 SV=2			3	3	3	0.671146	0.476062	0.213233	0.718937	1.39234	12.5464	12.9287	13.111	11.8336	11.9067	12.0521	12.6928	11.8638
Q8JZX4	SPF45_MOUSE Splicing factor 45 OS=Mus musculus OX=10090 GN=Rbm17 PE=1 SV=1			2	2	2	0.670677	1.1096	0.213463	0.463423	1.39153	12.1293	12.3924	14.1298	14.8533	11.795	13.4543	11.4248	12.3923
P09803	CADH1_MOUSE Cadherin-1 OS=Mus musculus OX=10090 GN=Cdh1 PE=1 SV=1			6	6	6	0.669647	-1.40397	0.21397	2.64629	-1.38977	14.3132	10.865	15.2073	14.8796	15.3671	14.9552	15.5295	15.0292
Q8BHC4	DCAKD_MOUSE Dephospho-CoA kinase domain-containing protein OS=Mus musculus OX=10090 GN=Dcakd PE=1 SV=1			14	14	14	0.669631	-0.281568	0.213978	1.21552	-1.38975	16.2368	15.5531	16.2393	16.2469	16.2729	16.1058	16.6111	16.4127
P50580	PA2G4_MOUSE Proliferation-associated protein 2G4 OS=Mus musculus OX=10090 GN=Pa2g4 PE=1 SV=3			3	3	2	0.667914	-1.03424	0.214826	2.04803	-1.38681	11.1163	11.2694	13.4185	14.0445	13.6129	13.4378	13.4285	13.5066
Q64511	TOP2B_MOUSE DNA topoisomerase 2-beta OS=Mus musculus OX=10090 GN=Top2b PE=1 SV=2			37	37	37	0.667701	-0.234772	0.214931	1.17672	-1.38645	15.5982	16.1447	16.3522	16.0817	16.1111	16.3132	16.3294	16.3621
Q8BKT7	THOC5_MOUSE THO complex subunit 5 homolog OS=Mus musculus OX=10090 GN=Thoc5 PE=1 SV=2			9	9	9	0.667601	-0.517042	0.21498	1.43102	-1.38628	13.4149	12.9523	14.4404	14.3203	14.3192	14.03	14.5215	14.3254
P54071	IDHP_MOUSE Isocitrate dehydrogenase [NADP], mitochondrial OS=Mus musculus OX=10090 GN=Idh2 PE=1 SV=3			21	21	21	0.666485	-0.331237	0.215534	1.25809	-1.38437	17.0779	16.2568	16.7611	16.9407	17.0841	16.646	17.3389	17.2924
Q9CZU4	ERAL1_MOUSE GTPase Era, mitochondrial OS=Mus musculus OX=10090 GN=Eral1 PE=2 SV=1			2	2	2	0.665856	0.828996	0.215846	0.562921	1.38329	15.1276	14.6884	14.9717	15.2106	14.9204	14.7277	12.4161	14.6182
Q9QYG0	NDRG2_MOUSE Protein NDRG2 OS=Mus musculus OX=10090 GN=Ndrg2 PE=1 SV=1			15	15	15	0.663465	0.151144	0.217038	0.900536	1.3792	16.3083	16.2675	15.9318	16.276	16.2275	15.947	16.0449	15.9597
P62892	RL39_MOUSE 60S ribosomal protein L39 OS=Mus musculus OX=10090 GN=Rpl39 PE=1 SV=2			2	2	2	0.662814	0.384205	0.217363	0.766201	1.37809	15.8526	16.2767	15.9347	15.9499	15.753	15.7763	14.8644	16.0834
Q91WU0	EST1F_MOUSE Carboxylesterase 1F OS=Mus musculus OX=10090 GN=Ces1f PE=1 SV=1			38	36	32	0.662119	0.255802	0.217711	0.837521	1.3769	18.1452	17.8739	18.1786	18.2788	17.9557	18.2811	17.5334	17.6832
Q9D338	RM19_MOUSE 39S ribosomal protein L19, mitochondrial OS=Mus musculus OX=10090 GN=Mrpl19 PE=1 SV=1			11	11	11	0.661491	-0.327863	0.218026	1.25515	-1.37582	14.3414	14.079	14.7857	14.771	14.8132	14.3603	15.0564	15.0585
Q3UQ44	IQGA2_MOUSE Ras GTPase-activating-like protein IQGAP2 OS=Mus musculus OX=10090 GN=Iqgap2 PE=1 SV=2			92	92	89	0.659278	-0.180276	0.21914	1.1331	-1.37203	18.4011	18.07	18.5886	18.4784	18.5729	18.4731	18.7575	18.4558
Q80XL6	ACD11_MOUSE Acyl-CoA dehydrogenase family member 11 OS=Mus musculus OX=10090 GN=Acad11 PE=1 SV=2			81	81	81	0.659143	0.0805073	0.219208	0.945725	1.3718	20.0579	20.0304	19.9053	19.8824	19.8825	19.7811	19.9372	19.953
Q91W92	BORG5_MOUSE Cdc42 effector protein 1 OS=Mus musculus OX=10090 GN=Cdc42ep1 PE=1 SV=1			2	2	2	0.658677	0.451912	0.219444	0.731073	1.371	12.9794	13.5768	13.9909	14.0322	13.4503	12.5385	13.4728	13.31
Q05117	PPA5_MOUSE Tartrate-resistant acid phosphatase type 5 OS=Mus musculus OX=10090 GN=Acp5 PE=1 SV=2			5	5	5	0.658428	0.210737	0.219569	0.864096	1.37057	15.3713	15.4669	15.1805	15.3418	15.0069	14.9778	15.5542	14.9788
P23249	MOV10_MOUSE Putative helicase MOV-10 OS=Mus musculus OX=10090 GN=Mov10 PE=1 SV=2			11	11	11	0.656098	-1.31802	0.220751	2.49324	-1.36658	11.1757	12.7408	15.0577	15.0403	14.7739	14.4391	15.3042	14.7694
P52430	PON1_MOUSE Serum paraoxonase/arylesterase 1 OS=Mus musculus OX=10090 GN=Pon1 PE=1 SV=2			11	11	11	0.653815	-0.396635	0.221914	1.31643	-1.36267	19.2643	18.4636	19.6427	19.4368	19.6242	19.9682	19.3638	19.4377
Q01405	SC23A_MOUSE Protein transport protein Sec23A OS=Mus musculus OX=10090 GN=Sec23a PE=1 SV=2			11	11	9	0.653132	-0.765933	0.222263	1.70047	-1.36149	13.6022	13.4804	15.1678	15.6889	15.2652	15.4813	15.2001	15.0566
P13745	GSTA1_MOUSE Glutathione S-transferase A1 OS=Mus musculus OX=10090 GN=Gsta1 PE=1 SV=2;sp			16	16	13	0.652957	-0.186506	0.222353	1.138	-1.36119	16.4093	16.4309	16.6858	16.789	16.517	16.9489	16.9015	16.6937
Q3U7R1	ESYT1_MOUSE Extended synaptotagmin-1 OS=Mus musculus OX=10090 GN=Esyt1 PE=1 SV=2			19	19	19	0.652469	-0.115587	0.222603	1.08342	-1.36036	15.3821	15.645	15.6512	15.7533	15.7081	15.7023	15.8121	15.6715
Q9D172	GAL3A_MOUSE Glutamine amidotransferase-like class 1 domain-containing protein 3A, mitochondrial OS=Mus musculus OX=10090 GN=Gatd3a PE=1 SV=1			8	8	8	0.652089	-0.689896	0.222798	1.61317	-1.3597	15.1	12.7257	14.3273	14.4865	14.8157	14.8371	14.7974	14.9491
Q3UJU9	RMD3_MOUSE Regulator of microtubule dynamics protein 3 OS=Mus musculus OX=10090 GN=Rmdn3 PE=1 SV=2			13	13	13	0.650403	-0.194803	0.223664	1.14457	-1.35681	16.9064	16.7888	17.1888	17.3149	17.3036	17.2411	17.3957	17.0378
Q3UNZ8	QORL2_MOUSE Quinone oxidoreductase-like protein 2 OS=Mus musculus OX=10090 GN=Cryzl2 PE=1 SV=1			5	5	5	0.650344	0.226951	0.223695	0.854439	1.35671	15.1781	15.3565	15.0658	15.6556	15.1254	15.3729	14.8978	14.9521
Q91XC9	PEX16_MOUSE Peroxisomal membrane protein PEX16 OS=Mus musculus OX=10090 GN=Pex16 PE=1 SV=2			8	8	8	0.649888	0.457746	0.22393	0.728123	1.35593	15.0977	15.3755	14.771	14.7939	15.0831	14.3838	13.7594	14.9808
Q60902	EP15R_MOUSE Epidermal growth factor receptor substrate 15-like 1 OS=Mus musculus OX=10090 GN=Eps15l1 PE=1 SV=3			4	4	4	0.649704	-1.1208	0.224025	2.17468	-1.35561	13.4122	10.8403	14.493	13.8924	14.4429	13.7963	14.6987	14.1832
Q8BU33	HACL2_MOUSE 2-hydroxyacyl-CoA lyase 2 OS=Mus musculus OX=10090 GN=Ilvbl PE=1 SV=1			16	16	16	0.646226	-0.205724	0.225826	1.15326	-1.34964	16.2538	16.1198	16.5322	16.6609	16.5181	16.4919	16.8617	16.5178
P01899	HA11_MOUSE H-2 class I histocompatibility antigen, D-B alpha chain OS=Mus musculus OX=10090 GN=H2-D1 PE=1 SV=2			20	17	13	0.64491	-0.118053	0.226511	1.08527	-1.34738	17.0352	16.678	16.9914	16.995	17.0193	16.9741	17.0832	17.0952
Q9CZU3	MTREX_MOUSE Exosome RNA helicase MTR4 OS=Mus musculus OX=10090 GN=Mtrex PE=1 SV=1			8	8	8	0.644882	-0.561678	0.226526	1.47598	-1.34733	12.8838	13.0578	14.4142	14.1815	14.3047	14.58	13.92	13.9794
Q99KI0	ACON_MOUSE Aconitate hydratase, mitochondrial OS=Mus musculus OX=10090 GN=Aco2 PE=1 SV=1			51	51	51	0.644129	-0.188707	0.226919	1.13974	-1.34603	17.1846	16.9251	16.9473	17.1471	17.1924	16.9221	17.3433	17.5011
Q8BTV2	CPSF7_MOUSE Cleavage and polyadenylation specificity factor subunit 7 OS=Mus musculus OX=10090 GN=Cpsf7 PE=1 SV=2			5	5	5	0.643828	0.650035	0.227076	0.637265	1.34552	14.1976	14.4394	14.4988	14.8792	14.5641	14.0715	12.5011	14.2782
Q8VCR2	DHB13_MOUSE 17-beta-hydroxysteroid dehydrogenase 13 OS=Mus musculus OX=10090 GN=Hsd17b13 PE=1 SV=2			27	27	24	0.642964	-0.139058	0.227529	1.10119	-1.34403	19.3168	19.0475	19.3901	19.2371	19.5094	19.354	19.1954	19.4891
Q9ESX5	DKC1_MOUSE H/ACA ribonucleoprotein complex subunit DKC1 OS=Mus musculus OX=10090 GN=Dkc1 PE=1 SV=4			25	25	25	0.641682	-0.217174	0.228201	1.16245	-1.34183	16.8677	17.1871	17.1388	17.0097	17.1219	16.9808	17.6507	17.3187
P32067	LA_MOUSE Lupus La protein homolog OS=Mus musculus OX=10090 GN=Ssb PE=1 SV=1			25	25	25	0.641594	0.294233	0.228247	0.815506	1.34168	16.0573	16.8487	16.2597	16.3524	15.7775	15.9471	16.4197	16.1969
P27773	PDIA3_MOUSE Protein disulfide-isomerase A3 OS=Mus musculus OX=10090 GN=Pdia3 PE=1 SV=2			31	31	31	0.641208	0.32857	0.22845	0.796325	1.34101	16.8297	15.851	15.8017	16.3821	15.8296	15.8734	15.873	15.9742
Q64433	CH10_MOUSE 10 kDa heat shock protein, mitochondrial OS=Mus musculus OX=10090 GN=Hspe1 PE=1 SV=2			16	16	16	0.640264	0.379653	0.228948	0.768622	1.33939	17.0858	16.113	15.8286	16.2774	15.6916	15.9739	16.0678	16.0527
P06745	G6PI_MOUSE Glucose-6-phosphate isomerase OS=Mus musculus OX=10090 GN=Gpi PE=1 SV=4			12	12	12	0.638783	0.223387	0.22973	0.856552	1.33684	14.6576	14.9452	15.1543	15.2368	14.9879	14.7591	14.4895	14.8638
Q61409	PDE3B_MOUSE cGMP-inhibited 3,5-cyclic phosphodiesterase B OS=Mus musculus OX=10090 GN=Pde3b PE=1 SV=2			5	5	5	0.638724	-0.513304	0.229761	1.42732	-1.33674	13.6632	13.4353	14.7052	14.9211	14.7351	14.9422	14.6457	14.4549
Q99JX7	NXF1_MOUSE Nuclear RNA export factor 1 OS=Mus musculus OX=10090 GN=Nxf1 PE=1 SV=3			15	15	15	0.638567	-0.370733	0.229844	1.29301	-1.33647	14.4143	14.7142	15.5599	15.2058	15.4512	15.5972	15.2163	15.1123
Q3TJZ6	FA98A_MOUSE Protein FAM98A OS=Mus musculus OX=10090 GN=Fam98a PE=1 SV=1			8	8	8	0.63856	-0.283967	0.229848	1.21754	-1.33646	15.5349	16.2086	16.1405	15.6274	16.1509	16.1481	16.4762	15.8721
Q02780	NFIA_MOUSE Nuclear factor 1 A-type OS=Mus musculus OX=10090 GN=Nfia PE=1 SV=1			3	3	2	0.638455	0.219575	0.229903	0.858818	1.33627	14.3501	14.4078	13.7651	14.0344	13.7305	13.9092	14.0357	14.0036
Q80X50	UBP2L_MOUSE Ubiquitin-associated protein 2-like OS=Mus musculus OX=10090 GN=Ubap2l PE=1 SV=1			4	4	4	0.638343	-0.87542	0.229962	1.83454	-1.33608	11.495	11.0058	13.4651	13.3126	13.5056	13.1503	13.4581	12.6661
Q6PCM2	INT6_MOUSE Integrator complex subunit 6 OS=Mus musculus OX=10090 GN=Ints6 PE=1 SV=1			6	6	6	0.636188	-0.793105	0.231106	1.7328	-1.33237	11.7134	13.0596	14.3764	13.9436	14.2257	14.1106	14.136	13.7932
Q80SU7	GVIN1_MOUSE Interferon-induced very large GTPase 1 OS=Mus musculus OX=10090 GN=Gvin1 PE=1 SV=1			29	29	29	0.635701	-0.351612	0.231366	1.27599	-1.33153	14.8716	15.1345	16.0738	15.2183	15.6725	15.6922	15.776	15.5638
Q8VC48	PEX12_MOUSE Peroxisome assembly protein 12 OS=Mus musculus OX=10090 GN=Pex12 PE=1 SV=1			5	5	5	0.635134	-1.08562	0.231668	2.12229	-1.33056	11.8306	15.0801	15.3011	14.7105	15.5838	15.2682	15.0788	15.3339
P26369	U2AF2_MOUSE Splicing factor U2AF 65 kDa subunit OS=Mus musculus OX=10090 GN=U2af2 PE=1 SV=3			8	8	8	0.634727	-0.242665	0.231885	1.18318	-1.32986	17.2945	17.0808	17.7984	17.3598	17.4962	17.5582	17.9326	17.5171
P17665	COX7C_MOUSE Cytochrome c oxidase subunit 7C, mitochondrial OS=Mus musculus OX=10090 GN=Cox7c PE=1 SV=1			3	3	3	0.634245	0.967189	0.232143	0.511502	1.32902	16.3592	15.8675	14.4964	16.0205	13.568	15.3585	16.0873	13.8611
P47915	RL29_MOUSE 60S ribosomal protein L29 OS=Mus musculus OX=10090 GN=Rpl29 PE=1 SV=2			12	12	12	0.633904	1.57801	0.232325	0.334944	1.32844	16.7731	17.3356	16.5355	16.7673	16.3543	16.202	11.7669	16.7764
Q99N94	RM09_MOUSE 39S ribosomal protein L9, mitochondrial OS=Mus musculus OX=10090 GN=Mrpl9 PE=1 SV=2			21	21	21	0.632582	-0.389605	0.233033	1.31003	-1.32616	15.7649	14.8676	16.128	15.8784	15.823	16.0652	16.3225	15.9866
O88967	YMEL1_MOUSE ATP-dependent zinc metalloprotease YME1L1 OS=Mus musculus OX=10090 GN=Yme1l1 PE=1 SV=1			7	7	7	0.632252	0.190022	0.23321	0.876592	1.32559	15.1854	15.5363	15.5611	15.3364	15.4024	15.2924	14.8876	15.2766
Q8BWM0	PGES2_MOUSE Prostaglandin E synthase 2 OS=Mus musculus OX=10090 GN=Ptges2 PE=1 SV=3			3	3	3	0.631795	-0.99578	0.233456	1.99416	-1.3248	12.8828	11.5271	12.205	13.7308	13.6817	13.3211	15.0813	12.2446
Q9CZP5	BCS1_MOUSE Mitochondrial chaperone BCS1 OS=Mus musculus OX=10090 GN=Bcs1l PE=1 SV=1			7	7	7	0.631355	-0.815221	0.233693	1.75957	-1.32404	12.5709	13.6257	14.7037	15.1668	14.9421	15.3669	14.4589	14.56
P39447	ZO1_MOUSE Tight junction protein ZO-1 OS=Mus musculus OX=10090 GN=Tjp1 PE=1 SV=2			55	55	55	0.630502	0.13902	0.234152	0.908136	1.32257	16.375	16.0682	16.485	16.4804	16.2747	16.1209	16.2764	16.1804
Q8R0W0	EPIPL_MOUSE Epiplakin OS=Mus musculus OX=10090 GN=Eppk1 PE=1 SV=2			21	17	17	0.629314	-0.389841	0.234793	1.31025	-1.32052	16.0684	14.69	15.1225	15.2244	15.501	15.8032	15.7112	15.6492
P19157	GSTP1_MOUSE Glutathione S-transferase P 1 OS=Mus musculus OX=10090 GN=Gstp1 PE=1 SV=2			15	15	15	0.628198	0.288821	0.235398	0.818571	1.3186	19.4778	18.6285	18.6338	19.0716	18.7459	18.8464	18.5783	18.4859
P58064	RT06_MOUSE 28S ribosomal protein S6, mitochondrial OS=Mus musculus OX=10090 GN=Mrps6 PE=1 SV=3			2	2	2	0.627382	0.73721	0.23584	0.599898	1.31719	13.8585	14.6124	13.9875	14.0658	14.0571	13.5552	11.8365	14.1265
P14211	CALR_MOUSE Calreticulin OS=Mus musculus OX=10090 GN=Calr PE=1 SV=1			14	14	14	0.627378	-0.409231	0.235842	1.32798	-1.31718	14.696	14.1154	15.3342	15.3953	15.3164	15.0755	15.3814	15.4045
P17563	SBP1_MOUSE Methanethiol oxidase OS=Mus musculus OX=10090 GN=Selenbp1 PE=1 SV=2			11	1	1	0.627082	-0.548705	0.236003	1.46277	-1.31667	11.3935	13.0536	12.6382	12.8338	12.916	13.3838	13.2646	12.5494
Q8BGV0	SYNM_MOUSE Probable asparagine--tRNA ligase, mitochondrial OS=Mus musculus OX=10090 GN=Nars2 PE=1 SV=1			5	5	5	0.627062	0.358377	0.236014	0.780042	1.31664	13.5939	14.1419	13.7792	14.1308	13.5511	13.5109	12.9978	14.1525
Q69Z99	ZN512_MOUSE Zinc finger protein 512 OS=Mus musculus OX=10090 GN=Znf512 PE=2 SV=2			2	2	2	0.626811	-0.336936	0.236151	1.26307	-1.31621	11.8648	11.3869	12.3496	12.0255	11.8394	12.2222	12.299	12.614
Q8BL97	SRSF7_MOUSE Serine/arginine-rich splicing factor 7 OS=Mus musculus OX=10090 GN=Srsf7 PE=1 SV=1			4	3	3	0.62624	-0.259145	0.236461	1.19677	-1.31522	14.6319	14.3659	13.8353	14.1262	14.5461	14.7562	14.3965	14.2971
Q3URQ0	TEX10_MOUSE Testis-expressed protein 10 OS=Mus musculus OX=10090 GN=Tex10 PE=1 SV=1			3	3	3	0.625933	-0.59928	0.236628	1.51496	-1.31469	12.595	12.7747	14.2138	14.2084	13.7865	14.0118	14.327	14.0636
Q9CQV5	RT24_MOUSE 28S ribosomal protein S24, mitochondrial OS=Mus musculus OX=10090 GN=Mrps24 PE=1 SV=1			6	6	6	0.625658	0.237669	0.236778	0.848115	1.31421	15.2527	14.9852	14.8207	15.0322	14.9587	14.4636	14.5824	15.1353
Q8K3K7	PLCB_MOUSE 1-acyl-sn-glycerol-3-phosphate acyltransferase beta OS=Mus musculus OX=10090 GN=Agpat2 PE=1 SV=1			8	8	8	0.623528	-0.262443	0.237942	1.19951	-1.31054	17.9798	17.1932	17.955	17.9593	18.1463	17.9255	18.1034	17.9618
Q8R1V4	TMED4_MOUSE Transmembrane emp24 domain-containing protein 4 OS=Mus musculus OX=10090 GN=Tmed4 PE=1 SV=1			4	3	3	0.623374	-0.328084	0.238027	1.25535	-1.31027	14.2159	13.2187	14.0395	14.2691	14.262	14.2278	14.4166	14.1492
O88696	CLPP_MOUSE ATP-dependent Clp protease proteolytic subunit, mitochondrial OS=Mus musculus OX=10090 GN=Clpp PE=1 SV=1			4	4	4	0.622416	-1.16063	0.238553	2.23555	-1.30861	11.7575	11.4569	14.4054	14.8534	14.4944	14.3436	14.3266	13.9511
Q6PDN3	MYLK_MOUSE Myosin light chain kinase, smooth muscle OS=Mus musculus OX=10090 GN=Mylk PE=1 SV=3			6	6	6	0.622292	0.375955	0.238621	0.770595	1.3084	15.6163	16.2587	16.1829	16.5602	16.3372	15.3238	15.7448	15.7085
Q9WVT6	CAH14_MOUSE Carbonic anhydrase 14 OS=Mus musculus OX=10090 GN=Ca14 PE=1 SV=1			5	5	5	0.620767	-1.05926	0.23946	2.08386	-1.30576	15.8364	12.8734	16.357	16.0107	16.4733	16.1433	16.5006	16.1974
Q922B2	SYDC_MOUSE Aspartate--tRNA ligase, cytoplasmic OS=Mus musculus OX=10090 GN=Dars1 PE=1 SV=2			3	3	3	0.620292	0.489362	0.239722	0.71234	1.30494	13.3635	12.1756	13.1188	13.3987	13.09	12.7317	11.992	12.2853
Q8C2Q3	RBM14_MOUSE RNA-binding protein 14 OS=Mus musculus OX=10090 GN=Rbm14 PE=1 SV=1			13	13	13	0.61843	0.382094	0.240752	0.767323	1.30172	15.7787	16.0688	15.8937	16.0019	15.9286	15.7882	14.6994	15.7986
Q9R0U0	SRS10_MOUSE Serine/arginine-rich splicing factor 10 OS=Mus musculus OX=10090 GN=Srsf10 PE=1 SV=2			2	2	2	0.618136	0.965472	0.240915	0.512111	1.30122	13.2591	14.1984	11.9638	13.2102	11.823	10.9748	13.7626	12.2091
Q8K2C8	GPAT4_MOUSE Glycerol-3-phosphate acyltransferase 4 OS=Mus musculus OX=10090 GN=Gpat4 PE=1 SV=1			6	6	6	0.617413	-0.187943	0.241316	1.13914	-1.29996	14.4264	14.4893	14.9538	14.8296	14.9397	14.6702	14.9608	14.8802
P62843	RS15_MOUSE 40S ribosomal protein S15 OS=Mus musculus OX=10090 GN=Rps15 PE=1 SV=2			6	6	6	0.616826	0.189988	0.241643	0.876613	1.29895	18.4834	18.4969	18.3332	18.373	18.1117	17.9471	18.607	18.2607
O70585	DTNB_MOUSE Dystrobrevin beta OS=Mus musculus OX=10090 GN=Dtnb PE=1 SV=3			8	8	7	0.61672	-0.440853	0.241702	1.35741	-1.29877	14.1922	13.1145	14.5532	14.4054	14.7525	14.5095	14.4778	14.2889
P09103	PDIA1_MOUSE Protein disulfide-isomerase OS=Mus musculus OX=10090 GN=P4hb PE=1 SV=2			39	39	39	0.614496	-0.180585	0.242943	1.13334	-1.29492	17.4006	16.9596	17.3103	17.5214	17.4797	17.5472	17.2838	17.6035
Q9EQ20	MMSA_MOUSE Methylmalonate-semialdehyde dehydrogenase [acylating], mitochondrial OS=Mus musculus OX=10090 GN=Aldh6a1 PE=1 SV=1			41	41	41	0.614067	0.236168	0.243183	0.848997	1.29417	19.0315	18.5828	18.1576	18.6125	18.2535	18.3632	18.4295	18.3937
P02301	H3C_MOUSE Histone H3.3C OS=Mus musculus OX=10090 GN=H3-5 PE=3 SV=3;sp			21	21	2	0.613618	0.559936	0.243434	0.678332	1.2934	21.724	22.0974	21.2288	21.1598	21.1534	21.5722	19.9055	21.3391
P17427	AP2A2_MOUSE AP-2 complex subunit alpha-2 OS=Mus musculus OX=10090 GN=Ap2a2 PE=1 SV=2			45	45	35	0.613325	-0.233913	0.243599	1.17602	-1.29289	17.3985	16.8712	17.6368	17.4911	17.5594	17.4984	17.7883	17.4871
Q8C650	SEP10_MOUSE Septin-10 OS=Mus musculus OX=10090 GN=Septin10 PE=1 SV=1			11	10	10	0.612482	-1.16593	0.244072	2.24378	-1.29143	11.3122	14.5413	15.2757	14.6742	15.2581	14.9294	14.8797	15.4
Q8R2N2	UTP4_MOUSE U3 small nucleolar RNA-associated protein 4 homolog OS=Mus musculus OX=10090 GN=Utp4 PE=2 SV=3			8	8	8	0.612214	-0.2095	0.244223	1.15629	-1.29096	15.0329	15.1092	15.4741	15.3989	15.3228	15.2268	15.5293	15.7743
Q78XF5	OSTC_MOUSE Oligosaccharyltransferase complex subunit OSTC OS=Mus musculus OX=10090 GN=Ostc PE=1 SV=1			3	3	3	0.611413	-0.809861	0.244674	1.75304	-1.28958	18.1843	16.0984	18.7759	18.242	18.5274	18.779	19.1224	18.1112
Q99P30	NUDT7_MOUSE Peroxisomal coenzyme A diphosphatase NUDT7 OS=Mus musculus OX=10090 GN=Nudt7 PE=1 SV=2			12	12	11	0.610978	-0.575501	0.244919	1.49019	-1.28882	16.6566	15.3139	17.3289	16.9487	17.118	16.9564	17.3705	17.1052
P46935	NEDD4_MOUSE E3 ubiquitin-protein ligase NEDD4 OS=Mus musculus OX=10090 GN=Nedd4 PE=1 SV=3			16	16	15	0.610662	-0.243912	0.245097	1.1842	-1.28827	15.8192	15.4954	16.0583	15.9166	15.9599	16.116	16.4434	15.7458
Q8CFJ7	S2545_MOUSE Solute carrier family 25 member 45 OS=Mus musculus OX=10090 GN=Slc25a45 PE=1 SV=1			15	15	15	0.609181	-0.827278	0.245934	1.77433	-1.28571	15.6939	13.4626	16.295	15.6498	16.2418	15.9425	16.4885	15.7377
Q64464	CP3AD_MOUSE Cytochrome P450 3A13 OS=Mus musculus OX=10090 GN=Cyp3a13 PE=1 SV=1			30	30	30	0.607509	-0.0629406	0.246883	1.04459	-1.28281	18.7674	18.794	18.7314	18.7497	18.739	18.8134	18.9576	18.7843
P19253	RL13A_MOUSE 60S ribosomal protein L13a OS=Mus musculus OX=10090 GN=Rpl13a PE=1 SV=4			24	24	24	0.607426	0.207307	0.24693	0.866153	1.28266	19.7873	20.1243	19.5546	19.6146	19.3673	19.6133	19.4542	19.8169
Q80UP8	S20A2_MOUSE Sodium-dependent phosphate transporter 2 OS=Mus musculus OX=10090 GN=Slc20a2 PE=1 SV=2			2	2	2	0.606969	-0.802786	0.24719	1.74447	-1.28187	11.5898	14.5328	13.459	13.4962	14.2123	13.7731	14.3518	13.9517
O88876	DHRS3_MOUSE Short-chain dehydrogenase/reductase 3 OS=Mus musculus OX=10090 GN=Dhrs3 PE=1 SV=2			8	8	8	0.606325	-0.611387	0.247557	1.52773	-1.28075	14.425	12.6675	14.5833	14.4209	14.8688	14.5671	14.2444	14.8619
Q9WU79	PROD_MOUSE Proline dehydrogenase 1, mitochondrial OS=Mus musculus OX=10090 GN=Prodh PE=1 SV=2			36	36	36	0.606072	-0.149151	0.247701	1.10892	-1.28032	18.2613	18.4237	18.0686	18.1055	18.3195	18.5096	18.4798	18.1468
Q9D6M3	GHC1_MOUSE Mitochondrial glutamate carrier 1 OS=Mus musculus OX=10090 GN=Slc25a22 PE=1 SV=1			16	16	16	0.605492	-0.17968	0.248032	1.13263	-1.27931	17.1689	16.9725	17.0924	17.3254	17.2954	17.4464	17.5412	16.9949
Q9JKF1	IQGA1_MOUSE Ras GTPase-activating-like protein IQGAP1 OS=Mus musculus OX=10090 GN=Iqgap1 PE=1 SV=2			15	12	12	0.603788	-0.441611	0.249007	1.35812	-1.27635	15.1228	15.1588	16.5038	15.9391	15.8726	16.2203	16.3108	16.0872
Q9JIA7	SPHK2_MOUSE Sphingosine kinase 2 OS=Mus musculus OX=10090 GN=Sphk2 PE=1 SV=2			3	3	3	0.603153	-0.315333	0.249372	1.2443	-1.27525	11.9082	12.6276	12.6461	11.8409	12.487	12.8888	12.3682	12.5402
Q8CCS6	PABP2_MOUSE Polyadenylate-binding protein 2 OS=Mus musculus OX=10090 GN=Pabpn1 PE=1 SV=3			7	7	6	0.602608	0.389206	0.249685	0.76355	1.2743	15.6208	15.9948	15.6229	15.7442	14.5916	15.5082	16.0027	15.3233
Q80TH2	ERBIN_MOUSE Erbin OS=Mus musculus OX=10090 GN=Erbin PE=1 SV=3			5	5	4	0.600619	-1.0363	0.250831	2.05096	-1.27085	13.1129	11.7632	15.1187	14.9695	14.6079	14.579	15.2163	14.7063
Q9R099	TBL2_MOUSE Transducin beta-like protein 2 OS=Mus musculus OX=10090 GN=Tbl2 PE=1 SV=2			18	18	18	0.600542	-0.1068	0.250875	1.07684	-1.27071	15.875	16.1207	15.8775	15.9099	16.0807	15.8757	16.1329	16.1209
Q9D2R8	RT33_MOUSE 28S ribosomal protein S33, mitochondrial OS=Mus musculus OX=10090 GN=Mrps33 PE=1 SV=1			5	5	5	0.600104	-0.311148	0.251128	1.24069	-1.26995	15.1136	15.2305	15.8357	14.8774	15.5334	15.2917	15.9446	15.5321
Q5SSI6	UTP18_MOUSE U3 small nucleolar RNA-associated protein 18 homolog OS=Mus musculus OX=10090 GN=Utp18 PE=1 SV=1			10	10	10	0.599839	-0.605028	0.251282	1.52101	-1.26949	13.1857	14.7294	15.3033	14.6032	14.9209	14.6979	15.4135	15.2095
A2AR02	PPIG_MOUSE Peptidyl-prolyl cis-trans isomerase G OS=Mus musculus OX=10090 GN=Ppig PE=1 SV=1			2	2	2	0.599436	-0.727064	0.251515	1.65527	-1.26879	14.2221	11.6452	13.773	13.5697	13.8735	14.1801	14.0961	13.9685
Q60770	STXB3_MOUSE Syntaxin-binding protein 3 OS=Mus musculus OX=10090 GN=Stxbp3 PE=1 SV=1			18	18	18	0.598158	-0.253026	0.252256	1.1917	-1.26657	15.446	15.2716	16.0688	15.9663	15.9759	15.8102	16.0169	15.9618
P51660	DHB4_MOUSE Peroxisomal multifunctional enzyme type 2 OS=Mus musculus OX=10090 GN=Hsd17b4 PE=1 SV=3			56	56	56	0.596291	0.126859	0.253343	0.915823	1.26332	19.3179	19.459	18.996	19.2324	19.167	19.0501	19.1408	19.14
Q9CZN7	GLYM_MOUSE Serine hydroxymethyltransferase, mitochondrial OS=Mus musculus OX=10090 GN=Shmt2 PE=1 SV=1			34	34	33	0.594475	-0.268516	0.254405	1.20457	-1.26016	17.3952	17.1168	17.0577	17.2197	17.3027	16.9849	17.8711	17.7047
P55258	RAB8A_MOUSE Ras-related protein Rab-8A OS=Mus musculus OX=10090 GN=Rab8a PE=1 SV=2			4	3	3	0.594388	-0.135935	0.254456	1.0988	-1.26001	16.632	16.5166	16.8523	16.7055	16.722	16.8197	17.0395	16.669
Q9DCA2	RT11_MOUSE 28S ribosomal protein S11, mitochondrial OS=Mus musculus OX=10090 GN=Mrps11 PE=1 SV=2			5	5	5	0.593837	0.248397	0.254779	0.841831	1.25905	16.8915	17.2788	16.8674	16.592	16.769	16.2694	16.9101	16.6877
Q0VBL3	RBM15_MOUSE RNA-binding protein 15 OS=Mus musculus OX=10090 GN=Rbm15 PE=1 SV=1			10	10	10	0.593518	0.425167	0.254966	0.744753	1.25849	14.0476	14.8235	14.5296	14.7435	14.2397	13.3055	14.2134	14.685
Q99MJ9	DDX50_MOUSE ATP-dependent RNA helicase DDX50 OS=Mus musculus OX=10090 GN=Ddx50 PE=2 SV=1			4	4	4	0.592794	-0.919425	0.255391	1.89136	-1.25723	12.7052	13.5337	11.4202	14.877	14.2156	13.959	14.1948	13.8444
O88983	STX8_MOUSE Syntaxin-8 OS=Mus musculus OX=10090 GN=Stx8 PE=1 SV=1			2	2	2	0.59239	-0.915073	0.255629	1.88566	-1.25653	10.905	13.0002	13.4105	13.72	13.9784	14.3149	12.6672	13.7356
Q9CQ91	NDUA3_MOUSE NADH dehydrogenase [ubiquinone] 1 alpha subcomplex subunit 3 OS=Mus musculus OX=10090 GN=Ndufa3 PE=1 SV=1			3	3	3	0.591796	0.227256	0.255979	0.854258	1.2555	18.6061	18.7937	18.0762	18.4684	18.4598	18.1126	18.0694	18.3936
Q61749	EI2BD_MOUSE Translation initiation factor eIF-2B subunit delta OS=Mus musculus OX=10090 GN=Eif2b4 PE=1 SV=2			2	2	2	0.59089	0.760015	0.256513	0.59049	1.25392	13.5406	12.6775	13.4177	13.7515	11.3838	12.2156	14.0558	12.6922
O88291	ZN326_MOUSE DBIRD complex subunit ZNF326 OS=Mus musculus OX=10090 GN=Znf326 PE=1 SV=1			4	4	4	0.589784	-0.379776	0.257167	1.30114	-1.25199	12.146	12.0163	12.7154	12.7181	12.2935	13.0805	13.2879	12.453
Q60668	HNRPD_MOUSE Heterogeneous nuclear ribonucleoprotein D0 OS=Mus musculus OX=10090 GN=Hnrnpd PE=1 SV=2			11	11	10	0.589447	-1.1772	0.257367	2.26137	-1.2514	16.3719	13.0232	16.9401	16.7356	16.7724	16.5321	17.0982	17.377
Q99J23	GHDC_MOUSE GH3 domain-containing protein OS=Mus musculus OX=10090 GN=Ghdc PE=2 SV=2			2	2	2	0.587538	-0.996047	0.258501	1.99453	-1.24807	12.9137	13.2254	13.0574	9.97728	13.3177	13.7592	12.8213	13.2598
Q6PB66	LPPRC_MOUSE Leucine-rich PPR motif-containing protein, mitochondrial OS=Mus musculus OX=10090 GN=Lrpprc PE=1 SV=2			29	29	29	0.586823	0.424811	0.258927	0.744936	1.24683	14.7065	14.8549	14.1356	14.7495	14.17	15.0365	13.842	13.6988
B1AZI6	THOC2_MOUSE THO complex subunit 2 OS=Mus musculus OX=10090 GN=Thoc2 PE=1 SV=1			8	8	8	0.586777	-0.90389	0.258954	1.8711	-1.24675	11.6923	13.7204	15.0286	14.4093	14.558	14.651	14.586	14.6711
P19258	MPV17_MOUSE Protein Mpv17 OS=Mus musculus OX=10090 GN=Mpv17 PE=1 SV=1			3	3	3	0.586491	-0.953238	0.259125	1.93621	-1.24625	14.1716	11.2462	14.2417	14.2766	14.4471	13.9598	14.6805	14.6617
Q6RHR9	MAGI1_MOUSE Membrane-associated guanylate kinase, WW and PDZ domain-containing protein 1 OS=Mus musculus OX=10090 GN=Magi1 PE=1 SV=1			12	12	12	0.586291	-0.442131	0.259244	1.35861	-1.2459	13.5113	13.3045	14.6762	14.5346	14.4503	14.3512	14.6225	14.371
P09925	SURF1_MOUSE Surfeit locus protein 1 OS=Mus musculus OX=10090 GN=Surf1 PE=1 SV=3			11	11	11	0.586232	0.235398	0.259279	0.849451	1.24579	16.4429	16.871	16.1124	16.1193	16.3094	16.1058	16.1668	16.022
Q8BQU3	SDHF3_MOUSE Succinate dehydrogenase assembly factor 3, mitochondrial OS=Mus musculus OX=10090 GN=Sdhaf3 PE=2 SV=1			3	3	3	0.586206	0.307752	0.259295	0.8079	1.24575	12.9068	12.99	12.9154	13.02	13.3236	12.2635	12.3083	12.7057
Q8BFY6	PEF1_MOUSE Peflin OS=Mus musculus OX=10090 GN=Pef1 PE=1 SV=1			3	3	3	0.585867	-0.925105	0.259497	1.89882	-1.24516	14.6925	14.3313	11.8837	15.0286	15.1546	14.9619	15.2022	14.3176
Q8JZQ9	EIF3B_MOUSE Eukaryotic translation initiation factor 3 subunit B OS=Mus musculus OX=10090 GN=Eif3b PE=1 SV=1			5	5	5	0.58578	-0.52577	0.259549	1.4397	-1.24501	13.7063	14.295	14.1929	13.6982	14.3078	15.6443	14.1585	13.8848
Q9WUM4	COR1C_MOUSE Coronin-1C OS=Mus musculus OX=10090 GN=Coro1c PE=1 SV=2			3	3	3	0.585307	0.579105	0.259832	0.669379	1.24418	15.481	16.2815	14.9142	15.1622	15.7894	14.0813	15.0091	14.6427
Q8CH18	CCAR1_MOUSE Cell division cycle and apoptosis regulator protein 1 OS=Mus musculus OX=10090 GN=Ccar1 PE=1 SV=1			4	4	4	0.584921	-1.18842	0.260063	2.27903	-1.24351	13.4331	10.6726	14.8146	14.5598	14.5842	14.8536	14.5372	14.2587
O70303	CIDEB_MOUSE Cell death activator CIDE-B OS=Mus musculus OX=10090 GN=Cideb PE=1 SV=2			3	3	3	0.584885	0.827108	0.260085	0.563658	1.24344	14.5875	14.5174	14.2861	14.3359	14.285	14.2347	11.621	14.2776
P58466	CTDS1_MOUSE Carboxy-terminal domain RNA polymerase II polypeptide A small phosphatase 1 OS=Mus musculus OX=10090 GN=Ctdsp1 PE=1 SV=1;sp			2	2	2	0.584092	0.607861	0.26056	0.656169	1.24206	11.7542	11.3734	12.2144	12.1733	11.2723	10.3263	11.0123	12.4729
Q8BGC4	PTGR3_MOUSE Prostaglandin reductase-3 OS=Mus musculus OX=10090 GN=Zadh2 PE=1 SV=1			6	6	6	0.583557	0.331681	0.260881	0.79461	1.24112	15.3241	15.5959	14.5451	15.4255	14.5922	14.7484	15.1193	15.1041
Q9DCT8	CRIP2_MOUSE Cysteine-rich protein 2 OS=Mus musculus OX=10090 GN=Crip2 PE=1 SV=1			2	2	2	0.583416	-0.293127	0.260966	1.22529	-1.24088	14.4612	14.4193	15.3499	14.4402	14.8394	14.878	15.0097	15.116
Q9D0R2	SYTC_MOUSE Threonine--tRNA ligase 1, cytoplasmic OS=Mus musculus OX=10090 GN=Tars1 PE=1 SV=2			15	15	15	0.583379	0.297182	0.260988	0.813841	1.24081	15.8308	15.3965	15.63	15.3394	15.186	15.8063	15.2362	14.7794
P14901	HMOX1_MOUSE Heme oxygenase 1 OS=Mus musculus OX=10090 GN=Hmox1 PE=1 SV=1			7	7	7	0.582996	-0.314518	0.261219	1.2436	-1.24015	14.6404	15.6972	15.1831	15.5675	15.5187	15.8325	15.4082	15.5869
Q7TNC4	LC7L2_MOUSE Putative RNA-binding protein Luc7-like 2 OS=Mus musculus OX=10090 GN=Luc7l2 PE=1 SV=1			7	7	6	0.582874	0.261957	0.261292	0.833956	1.23993	14.1035	14.9331	14.9486	14.8366	14.3396	14.4037	14.4096	14.621
P27808	MGAT1_MOUSE Alpha-1,3-mannosyl-glycoprotein 2-beta-N-acetylglucosaminyltransferase OS=Mus musculus OX=10090 GN=Mgat1 PE=1 SV=1			17	17	17	0.581685	-0.234193	0.262008	1.17625	-1.23785	15.2844	16.0067	16.073	15.6712	15.8676	15.9491	16.1261	16.0293
Q9JHI5	IVD_MOUSE Isovaleryl-CoA dehydrogenase, mitochondrial OS=Mus musculus OX=10090 GN=Ivd PE=1 SV=1			14	14	14	0.581578	0.22348	0.262073	0.856497	1.23767	15.5527	15.5016	14.817	15.2652	14.8922	15.1755	15.0159	15.1591
Q71LX4	TLN2_MOUSE Talin-2 OS=Mus musculus OX=10090 GN=Tln2 PE=1 SV=3			11	4	4	0.581325	-0.391604	0.262226	1.31185	-1.23723	13.3198	13.4198	14.267	14.4726	14.0961	14.1917	14.6201	14.1378
Q8C0Z1	F234A_MOUSE Protein FAM234A OS=Mus musculus OX=10090 GN=Fam234a PE=1 SV=1			7	7	7	0.581088	0.781121	0.262369	0.581914	1.23681	14.4502	13.2945	14.2736	14.2777	13.8976	13.562	11.6037	14.1081
P09405	NUCL_MOUSE Nucleolin OS=Mus musculus OX=10090 GN=Ncl PE=1 SV=2			16	16	16	0.581013	-0.265176	0.262414	1.20178	-1.23668	14.4159	14.9154	15.1534	15.2115	15.0369	14.9863	15.2428	15.4909
O88630	GOSR1_MOUSE Golgi SNAP receptor complex member 1 OS=Mus musculus OX=10090 GN=Gosr1 PE=1 SV=2			8	8	8	0.580825	-0.213427	0.262528	1.15944	-1.23635	15.2536	15.8494	15.4319	15.8477	15.5707	15.8549	15.9702	15.8405
Q8BT60	CPNE3_MOUSE Copine-3 OS=Mus musculus OX=10090 GN=Cpne3 PE=1 SV=2			21	21	20	0.580439	-0.424636	0.262761	1.34223	-1.23568	16.9181	15.6742	17.1136	17.0405	17.1803	17.1386	17.1654	16.9607
Q9DCA5	BRX1_MOUSE Ribosome biogenesis protein BRX1 homolog OS=Mus musculus OX=10090 GN=Brix1 PE=1 SV=3			5	5	5	0.578711	-0.295031	0.263809	1.22691	-1.23266	14.9708	15.5773	15.7621	15.3691	15.4484	15.4181	16.1053	15.8875
Q9EQH3	VPS35_MOUSE Vacuolar protein sorting-associated protein 35 OS=Mus musculus OX=10090 GN=Vps35 PE=1 SV=1			7	7	7	0.578482	0.364236	0.263948	0.77688	1.23226	14.0529	14.6125	14.4111	14.6895	14.2963	14.6366	13.9545	13.4217
Q9D024	CCD47_MOUSE Coiled-coil domain-containing protein 47 OS=Mus musculus OX=10090 GN=Ccdc47 PE=1 SV=2			29	29	29	0.577354	-0.111953	0.264634	1.08069	-1.23028	18.4059	18.4422	18.4727	18.4873	18.5587	18.3767	18.8049	18.5157
Q499X9	SYMM_MOUSE Methionine--tRNA ligase, mitochondrial OS=Mus musculus OX=10090 GN=Mars2 PE=1 SV=2			3	3	3	0.577026	-0.467582	0.264834	1.38279	-1.22971	12.1142	11.834	12.9295	13.1925	13.0515	12.4386	13.0498	13.4006
O09111	NDUBB_MOUSE NADH dehydrogenase [ubiquinone] 1 beta subcomplex subunit 11, mitochondrial OS=Mus musculus OX=10090 GN=Ndufb11 PE=1 SV=2			9	9	9	0.576942	0.149649	0.264885	0.90147	1.22956	18.5938	18.8053	18.4095	18.3001	18.5101	18.2951	18.4021	18.3028
O88844	IDHC_MOUSE Isocitrate dehydrogenase [NADP] cytoplasmic OS=Mus musculus OX=10090 GN=Idh1 PE=1 SV=2			8	8	8	0.576743	-0.582688	0.265007	1.49764	-1.22922	12.6494	12.4491	13.6128	14.2509	13.7161	13.2595	14.2179	14.0994
Q9D8Y1	T126A_MOUSE Transmembrane protein 126A OS=Mus musculus OX=10090 GN=Tmem126a PE=1 SV=1			4	4	4	0.576114	0.319356	0.265391	0.801428	1.22811	14.9947	15.4234	15.1554	15.4452	15.0123	15.5548	14.4511	14.7231
P68040	RACK1_MOUSE Receptor of activated protein C kinase 1 OS=Mus musculus OX=10090 GN=Rack1 PE=1 SV=3			9	9	9	0.574931	-0.757489	0.266115	1.69055	-1.22604	14.9219	12.7203	15.2885	15.2842	15.2697	15.3831	15.3326	15.2595
Q8C7E7	STBD1_MOUSE Starch-binding domain-containing protein 1 OS=Mus musculus OX=10090 GN=Stbd1 PE=1 SV=1			9	9	9	0.574295	-0.199324	0.266505	1.14816	-1.22493	15.3844	15.1054	15.4768	15.7744	15.8566	15.6851	15.5167	15.48
Q3TRM4	PLPL6_MOUSE Patatin-like phospholipase domain-containing protein 6 OS=Mus musculus OX=10090 GN=Pnpla6 PE=1 SV=2			3	3	3	0.572628	-0.445507	0.26753	1.36179	-1.22201	12.532	12.8682	13.0369	11.498	12.65	13.1613	12.8222	13.0836
P19536	COX5B_MOUSE Cytochrome c oxidase subunit 5B, mitochondrial OS=Mus musculus OX=10090 GN=Cox5b PE=1 SV=1			6	6	6	0.572488	0.501335	0.267616	0.706453	1.22177	15.7437	15.0515	14.4774	15.2153	14.6965	13.7242	14.8596	15.2024
P62835	RAP1A_MOUSE Ras-related protein Rap-1A OS=Mus musculus OX=10090 GN=Rap1a PE=1 SV=1			9	2	2	0.572322	-0.9987	0.267718	1.9982	-1.22147	13.9577	10.9048	14.0791	13.0065	13.0113	14.5217	14.5354	13.8745
Q8C1E7	TACAN_MOUSE Ion channel TACAN OS=Mus musculus OX=10090 GN=Tmem120a PE=1 SV=1			7	7	7	0.571869	-0.364695	0.267998	1.28761	-1.22068	16.3055	15.3966	16.5292	16.6091	16.5534	16.3423	16.8638	16.5397
Q9Z0M5	LICH_MOUSE Lysosomal acid lipase/cholesteryl ester hydrolase OS=Mus musculus OX=10090 GN=Lipa PE=1 SV=2			6	6	6	0.571193	-0.396915	0.268415	1.31669	-1.2195	14.3351	14.7206	15.7286	15.3395	15.3973	15.6125	15.5267	15.1749
Q91W90	TXND5_MOUSE Thioredoxin domain-containing protein 5 OS=Mus musculus OX=10090 GN=Txndc5 PE=1 SV=2			2	2	2	0.570944	0.745867	0.268569	0.596309	1.21906	12.1229	12.3962	12.8568	13.3592	12.6864	10.5338	11.6092	12.9222
Q5SYD0	MYO1D_MOUSE Unconventional myosin-Id OS=Mus musculus OX=10090 GN=Myo1d PE=1 SV=1			25	25	25	0.57078	-0.152741	0.268671	1.11168	-1.21877	14.8266	15.1442	15.2249	15.1871	15.2116	15.0428	15.458	15.2813
P19096	FAS_MOUSE Fatty acid synthase OS=Mus musculus OX=10090 GN=Fasn PE=1 SV=2			86	86	86	0.568909	0.27959	0.26983	0.823825	1.21549	17.836	17.2906	17.0749	17.3047	17.2299	17.4925	16.8905	16.7751
Q9D0R8	LSM12_MOUSE Protein LSM12 homolog OS=Mus musculus OX=10090 GN=Lsm12 PE=1 SV=1			3	3	3	0.567879	-0.806326	0.270471	1.74875	-1.21368	13.7224	11.3972	13.6162	14.3124	14.3162	13.5759	14.3395	14.0418
Q9QYA2	TOM40_MOUSE Mitochondrial import receptor subunit TOM40 homolog OS=Mus musculus OX=10090 GN=Tomm40 PE=1 SV=3			5	5	5	0.566957	-0.305339	0.271046	1.23571	-1.21207	15.6614	15.1364	15.733	15.7426	15.6879	16.0963	16.3158	15.3948
Q8CIE6	COPA_MOUSE Coatomer subunit alpha OS=Mus musculus OX=10090 GN=Copa PE=1 SV=2			42	42	42	0.566085	-0.153836	0.271591	1.11252	-1.21054	16.0961	15.7144	16.2017	16.0286	16.141	15.9936	16.3432	16.1783
Q5XJY4	PARL_MOUSE Presenilins-associated rhomboid-like protein, mitochondrial OS=Mus musculus OX=10090 GN=Parl PE=1 SV=1			5	5	5	0.564012	-0.590939	0.27289	1.50623	-1.2069	13.8659	14.1603	15.019	14.0566	15.3364	15.0607	13.6354	15.4331
P31651	S6A12_MOUSE Sodium- and chloride-dependent betaine transporter OS=Mus musculus OX=10090 GN=Slc6a12 PE=2 SV=1			2	2	2	0.563805	-0.138796	0.27302	1.10099	-1.20653	16.4268	16.1159	16.2664	16.0206	16.3393	16.3664	16.5177	16.1616
Q8VD00	SGMR2_MOUSE Sigma intracellular receptor 2 OS=Mus musculus OX=10090 GN=Tmem97 PE=1 SV=1			2	2	2	0.561323	-1.19992	0.274585	2.29727	-1.20217	12.629	10.084	14.1833	14.3671	13.6643	14.1556	14.0341	14.2091
Q920B9	SP16H_MOUSE FACT complex subunit SPT16 OS=Mus musculus OX=10090 GN=Supt16h PE=1 SV=2			11	11	11	0.561156	-0.892642	0.274691	1.85657	-1.20188	12.2182	13.3819	15.1306	15.0459	14.928	15.457	14.6494	14.3128
Q9JKN1	ZNT7_MOUSE Zinc transporter 7 OS=Mus musculus OX=10090 GN=Slc30a7 PE=1 SV=1			3	3	3	0.561113	0.533777	0.274718	0.690744	1.2018	12.4041	12.2755	13.5405	13.3628	13.1426	11.8263	12.5399	11.939
Q9D824	FIP1_MOUSE Pre-mRNA 3-end-processing factor FIP1 OS=Mus musculus OX=10090 GN=Fip1l1 PE=1 SV=1			8	8	8	0.559758	-0.919402	0.275576	1.89133	-1.19942	14.0622	11.6531	14.8876	14.7536	14.7187	15.0485	14.3419	14.925
O08914	FAAH1_MOUSE Fatty-acid amide hydrolase 1 OS=Mus musculus OX=10090 GN=Faah PE=1 SV=1			26	26	26	0.558727	-0.408309	0.276231	1.32713	-1.19761	18.3987	17.3545	18.7797	18.5964	18.6571	18.6268	19.0261	18.4525
Q8VDW0	DX39A_MOUSE ATP-dependent RNA helicase DDX39A OS=Mus musculus OX=10090 GN=Ddx39a PE=1 SV=1			5	1	1	0.558397	0.538771	0.276441	0.688357	1.19703	11.4947	11.8653	12.0865	12.7661	11.5028	12.5378	10.9217	11.0952
Q9JKB3	YBOX3_MOUSE Y-box-binding protein 3 OS=Mus musculus OX=10090 GN=Ybx3 PE=1 SV=2			9	2	2	0.557819	0.94094	0.27681	0.520893	1.19601	11.904	14.8856	12.7745	11.5768	12.2027	12.015	11.0891	12.0704
Q8BJ71	NUP93_MOUSE Nuclear pore complex protein Nup93 OS=Mus musculus OX=10090 GN=Nup93 PE=1 SV=1			14	14	14	0.557496	-0.43384	0.277015	1.35082	-1.19544	13.9682	14.295	15.2147	15.346	15.0497	15.3748	15.3174	14.8173
Q9CQX8	RT36_MOUSE 28S ribosomal protein S36, mitochondrial OS=Mus musculus OX=10090 GN=Mrps36 PE=1 SV=1			4	4	4	0.556724	0.606573	0.277508	0.656755	1.19408	14.8216	14.4867	14.1299	14.2315	14.1921	12.4035	14.0423	14.6057
Q9Z1P6	NDUA7_MOUSE NADH dehydrogenase [ubiquinone] 1 alpha subcomplex subunit 7 OS=Mus musculus OX=10090 GN=Ndufa7 PE=1 SV=3			24	24	24	0.556457	0.37881	0.277679	0.769072	1.19361	18.212	18.1537	17.392	17.4289	17.5974	16.7931	17.4306	17.8502
Q9JMH9	MY18A_MOUSE Unconventional myosin-XVIIIa OS=Mus musculus OX=10090 GN=Myo18a PE=1 SV=2			48	48	48	0.556435	0.192847	0.277693	0.874878	1.19357	15.2146	15.603	15.8825	15.755	15.6143	15.4064	15.2681	15.395
Q4LDG0	S27A5_MOUSE Bile acyl-CoA synthetase OS=Mus musculus OX=10090 GN=Slc27a5 PE=1 SV=2			58	58	58	0.556397	-0.187648	0.277717	1.13891	-1.19351	19.4528	18.9297	19.5536	19.3433	19.4333	19.4412	19.7387	19.4167
Q9WTI7	MYO1C_MOUSE Unconventional myosin-Ic OS=Mus musculus OX=10090 GN=Myo1c PE=1 SV=2			53	53	53	0.556302	-0.326701	0.277778	1.25414	-1.19334	16.7118	16.1838	17.2644	16.9419	16.9129	16.8245	17.5039	17.1674
P29758	OAT_MOUSE Ornithine aminotransferase, mitochondrial OS=Mus musculus OX=10090 GN=Oat PE=1 SV=1			12	12	12	0.555853	0.223875	0.278065	0.856262	1.19255	15.7663	15.3511	14.8783	15.4757	15.0956	15.1522	15.0956	15.2325
P32507	NECT2_MOUSE Nectin-2 OS=Mus musculus OX=10090 GN=Nectin2 PE=1 SV=2			7	7	7	0.555425	-0.387244	0.27834	1.30789	-1.19179	14.4165	14.1471	15.2849	15.2564	15.5355	14.8496	15.2174	15.0515
P61205	ARF3_MOUSE ADP-ribosylation factor 3 OS=Mus musculus OX=10090 GN=Arf3 PE=2 SV=2;sp			10	10	7	0.55511	-0.392354	0.278542	1.31253	-1.19124	16.9267	16.1933	17.4289	17.0881	17.0848	17.902	17.164	17.0557
Q8VE22	RT23_MOUSE 28S ribosomal protein S23, mitochondrial OS=Mus musculus OX=10090 GN=Mrps23 PE=1 SV=1			3	3	2	0.555024	-0.542085	0.278597	1.45608	-1.19109	11.4513	12.5958	12.9348	12.8156	12.791	12.2638	13.6768	13.2342
Q9JLI8	SART3_MOUSE Squamous cell carcinoma antigen recognized by T-cells 3 OS=Mus musculus OX=10090 GN=Sart3 PE=1 SV=1			3	3	3	0.554567	0.763987	0.27889	0.588867	1.19028	11.401	12.3248	13.004	12.9512	11.749	12.3548	12.3705	10.1508
Q9DCS3	MECR_MOUSE Enoyl-[acyl-carrier-protein] reductase, mitochondrial OS=Mus musculus OX=10090 GN=Mecr PE=1 SV=2			8	8	8	0.554535	0.32758	0.278911	0.796872	1.19023	14.6363	14.0874	13.7616	14.4628	14.2775	13.3645	13.9654	14.0302
O35386	PAHX_MOUSE Phytanoyl-CoA dioxygenase, peroxisomal OS=Mus musculus OX=10090 GN=Phyh PE=1 SV=1			8	8	8	0.553782	-0.212153	0.279395	1.15842	-1.1889	14.9042	14.1184	14.3173	14.5038	14.5593	14.5803	14.8148	14.7378
Q62425	NDUA4_MOUSE Cytochrome c oxidase subunit NDUFA4 OS=Mus musculus OX=10090 GN=Ndufa4 PE=1 SV=2			15	15	15	0.553389	-0.232228	0.279648	1.17465	-1.18821	19.7041	19.0639	19.8412	19.8858	19.895	19.9261	19.7303	19.8725
Q9CU62	SMC1A_MOUSE Structural maintenance of chromosomes protein 1A OS=Mus musculus OX=10090 GN=Smc1a PE=1 SV=4			15	15	15	0.553048	-1.08335	0.279867	2.11895	-1.1876	11.2807	15.1625	14.9761	13.4795	14.6242	14.8667	14.5005	15.2409
Q9EQ06	DHB11_MOUSE Estradiol 17-beta-dehydrogenase 11 OS=Mus musculus OX=10090 GN=Hsd17b11 PE=1 SV=1			15	12	12	0.552401	-0.123907	0.280284	1.08968	-1.18646	17.3768	17.026	17.17	16.9058	17.2463	17.1758	17.2533	17.2989
Q91VD9	NDUS1_MOUSE NADH-ubiquinone oxidoreductase 75 kDa subunit, mitochondrial OS=Mus musculus OX=10090 GN=Ndufs1 PE=1 SV=2			23	23	23	0.551575	0.42956	0.280818	0.742488	1.18501	17.5309	16.5721	15.9766	16.4644	15.9516	16.1255	16.6741	16.0745
Q99L45	IF2B_MOUSE Eukaryotic translation initiation factor 2 subunit 2 OS=Mus musculus OX=10090 GN=Eif2s2 PE=1 SV=1			8	8	8	0.551202	-0.675309	0.281059	1.59694	-1.18435	13.9054	13.3677	15.7238	15.2843	15.0681	15.5772	15.2673	15.0698
Q571H0	NPA1P_MOUSE Nucleolar pre-ribosomal-associated protein 1 OS=Mus musculus OX=10090 GN=Urb1 PE=1 SV=2			2	2	2	0.551117	-0.874114	0.281114	1.83288	-1.1842	10.872	11.7777	13.6712	13.7987	13.2185	13.2523	13.8866	13.2586
A2A5R2	BIG2_MOUSE Brefeldin A-inhibited guanine nucleotide-exchange protein 2 OS=Mus musculus OX=10090 GN=Arfgef2 PE=1 SV=1			3	3	3	0.551112	-0.324473	0.281118	1.25221	-1.18419	12.0386	13.0017	13.0151	13.0125	13.168	13.3533	12.7465	13.0981
Q91VM5	RMXL1_MOUSE RNA binding motif protein, X-linked-like-1 OS=Mus musculus OX=10090 GN=Rbmxl1 PE=2 SV=1			34	34	6	0.550701	0.137552	0.281384	0.90906	1.18347	17.786	17.5518	17.8084	17.8295	17.608	17.3413	17.679	17.7972
Q8BLF1	NCEH1_MOUSE Neutral cholesterol ester hydrolase 1 OS=Mus musculus OX=10090 GN=Nceh1 PE=1 SV=1			11	11	11	0.550376	-0.288707	0.281594	1.22154	-1.18289	14.168	14.3301	14.9416	15.1311	14.9683	14.7174	15.0431	14.9967
Q9D7J4	COX20_MOUSE Cytochrome c oxidase assembly protein COX20, mitochondrial OS=Mus musculus OX=10090 GN=Cox20 PE=1 SV=1			5	5	5	0.550022	0.593483	0.281824	0.662741	1.18227	14.6411	14.4917	14.3078	14.5167	14.6419	14.0167	12.4573	14.4673
Q9CQP0	RM33_MOUSE 39S ribosomal protein L33, mitochondrial OS=Mus musculus OX=10090 GN=Mrpl33 PE=1 SV=1			4	4	4	0.549296	0.322803	0.282296	0.799515	1.18099	14.1256	15.0589	14.6372	14.5912	14.5747	13.9297	13.9563	14.6609
Q8BGU5	CCNY_MOUSE Cyclin-Y OS=Mus musculus OX=10090 GN=Ccny PE=1 SV=1			2	2	2	0.54888	-1.09733	0.282566	2.13958	-1.18025	13.4152	10.6212	14.3423	14.6825	14.435	13.9975	14.5773	14.4407
P60229	EIF3E_MOUSE Eukaryotic translation initiation factor 3 subunit E OS=Mus musculus OX=10090 GN=Eif3e PE=1 SV=1			5	5	5	0.548759	0.658549	0.282645	0.633515	1.18004	12.7285	13.9084	13.9664	14.7283	13.984	13.4086	12.1849	13.1201
Q9JIK5	DDX21_MOUSE Nucleolar RNA helicase 2 OS=Mus musculus OX=10090 GN=Ddx21 PE=1 SV=3			58	58	58	0.548213	0.145521	0.283	0.904053	1.17908	17.6678	17.9911	18.032	17.972	17.6023	17.6477	17.9978	17.8331
Q9DBJ1	PGAM1_MOUSE Phosphoglycerate mutase 1 OS=Mus musculus OX=10090 GN=Pgam1 PE=1 SV=3			2	2	2	0.548127	-1.03248	0.283056	2.04554	-1.17893	11.4886	13.8196	13.4112	11.6439	14.002	14.8305	13.843	11.8177
Q7TPV4	MBB1A_MOUSE Myb-binding protein 1A OS=Mus musculus OX=10090 GN=Mybbp1a PE=1 SV=2			56	56	56	0.547903	-0.146945	0.283202	1.10722	-1.17853	16.8313	16.94	17.3593	17.0995	17.1472	17.0985	17.3072	17.265
P31649	S6A13_MOUSE Sodium- and chloride-dependent GABA transporter 2 OS=Mus musculus OX=10090 GN=Slc6a13 PE=1 SV=1			4	4	4	0.546217	-0.367246	0.284304	1.28989	-1.17555	16.4188	15.6232	17.0106	16.7382	17.0086	16.8221	16.589	16.84
Q6ZQ58	LARP1_MOUSE La-related protein 1 OS=Mus musculus OX=10090 GN=Larp1 PE=1 SV=3			8	8	8	0.546116	-0.680306	0.28437	1.60248	-1.17537	11.9668	12.7265	13.6534	14.6138	13.723	13.8978	13.9487	14.1123
Q8BXQ2	PIGT_MOUSE GPI transamidase component PIG-T OS=Mus musculus OX=10090 GN=Pigt PE=1 SV=2			3	3	3	0.544746	-0.354973	0.285269	1.27896	-1.17295	12.5694	13.5858	13.7331	13.2854	13.7934	13.6133	13.2276	13.9592
P10605	CATB_MOUSE Cathepsin B OS=Mus musculus OX=10090 GN=Ctsb PE=1 SV=2			2	2	2	0.544388	-0.477688	0.285504	1.39251	-1.17232	12.8812	12.1449	13.0425	12.6186	13.481	13.2214	12.131	13.7646
Q80WS3	FBLL1_MOUSE rRNA/tRNA 2-O-methyltransferase fibrillarin-like protein 1 OS=Mus musculus OX=10090 GN=Fbll1 PE=1 SV=1			3	1	1	0.542674	-0.485142	0.286633	1.39972	-1.16929	17.4132	16.2776	18.1666	17.2402	17.4518	18.0648	17.9448	17.5767
Q566J8	COQ8B_MOUSE Atypical kinase COQ8B, mitochondrial OS=Mus musculus OX=10090 GN=Coq8b PE=1 SV=1			7	7	7	0.541966	-0.252221	0.287101	1.19104	-1.16804	14.3334	14.6012	14.5248	15.1314	15.013	15.1904	14.5736	14.8228
P84099	RL19_MOUSE 60S ribosomal protein L19 OS=Mus musculus OX=10090 GN=Rpl19 PE=1 SV=1			22	22	22	0.541689	0.229548	0.287284	0.852902	1.16755	19.8615	20.2527	19.6947	19.6898	19.7775	19.6108	19.2565	19.9357
Q99JB8	PACN3_MOUSE Protein kinase C and casein kinase II substrate protein 3 OS=Mus musculus OX=10090 GN=Pacsin3 PE=1 SV=1			14	14	14	0.541363	-0.457138	0.287499	1.37282	-1.16697	15.4457	14.1891	15.7625	15.8774	15.8823	15.6401	15.7195	15.8615
Q9DCW4	ETFB_MOUSE Electron transfer flavoprotein subunit beta OS=Mus musculus OX=10090 GN=Etfb PE=1 SV=3			29	29	29	0.540225	0.308168	0.288254	0.807667	1.16495	18.5168	17.6991	17.2858	17.8709	17.476	17.4086	17.5352	17.7201
Q9CR61	NDUB7_MOUSE NADH dehydrogenase [ubiquinone] 1 beta subcomplex subunit 7 OS=Mus musculus OX=10090 GN=Ndufb7 PE=1 SV=3			12	12	12	0.539562	-0.172447	0.288694	1.12697	-1.16378	19.1048	19.0086	19.3728	19.2383	19.3195	19.3685	19.6684	19.0579
Q8K4B0	MTA1_MOUSE Metastasis-associated protein MTA1 OS=Mus musculus OX=10090 GN=Mta1 PE=1 SV=1			5	2	2	0.539142	-0.559588	0.288973	1.47385	-1.16304	11.5222	13.4522	13.583	12.8514	13.4917	13.1201	13.5412	13.4941
Q99JY0	ECHB_MOUSE Trifunctional enzyme subunit beta, mitochondrial OS=Mus musculus OX=10090 GN=Hadhb PE=1 SV=1			60	60	60	0.538314	-0.194892	0.289525	1.14464	-1.16157	21.0954	20.3948	20.691	20.6717	20.982	20.6513	20.9967	21.0024
Q8R3L2	TCF25_MOUSE Transcription factor 25 OS=Mus musculus OX=10090 GN=Tcf25 PE=1 SV=2			3	3	3	0.538254	0.54474	0.289565	0.685515	1.16147	13.7036	14.144	13.5766	13.4246	13.5264	13.4779	11.8574	13.8082
Q9Z0N2	IF2H_MOUSE Eukaryotic translation initiation factor 2 subunit 3, Y-linked OS=Mus musculus OX=10090 GN=Eif2s3y PE=1 SV=2;sp			3	3	3	0.538159	-0.280819	0.289628	1.21488	-1.1613	14.0117	13.6096	13.9387	14.4227	13.979	14.025	14.7303	14.3717
Q9JMD3	STA10_MOUSE START domain-containing protein 10 OS=Mus musculus OX=10090 GN=Stard10 PE=1 SV=1			6	6	6	0.537127	0.759954	0.290317	0.590515	1.15947	12.8336	13.9762	13.1117	14.2922	12.9346	13.4197	11.1828	13.6367
Q91YT0	NDUV1_MOUSE NADH dehydrogenase [ubiquinone] flavoprotein 1, mitochondrial OS=Mus musculus OX=10090 GN=Ndufv1 PE=1 SV=1			35	35	35	0.537003	-0.182868	0.2904	1.13514	-1.15925	17.6229	17.474	17.4023	17.24	17.5456	17.3244	17.9803	17.6204
Q9CQ06	RM24_MOUSE 39S ribosomal protein L24, mitochondrial OS=Mus musculus OX=10090 GN=Mrpl24 PE=1 SV=1			17	17	17	0.535623	0.0719142	0.291324	0.951375	1.1568	16.9063	16.8629	16.8835	16.871	16.7393	16.6804	16.8621	16.9542
Q9CYI4	LUC7L_MOUSE Putative RNA-binding protein Luc7-like 1 OS=Mus musculus OX=10090 GN=Luc7l PE=1 SV=2			5	4	4	0.534928	0.328299	0.291791	0.796475	1.15557	13.3674	14.4987	14.4033	14.4631	13.6963	13.8883	14.0634	13.7714
Q8BMS1	ECHA_MOUSE Trifunctional enzyme subunit alpha, mitochondrial OS=Mus musculus OX=10090 GN=Hadha PE=1 SV=1			113	113	113	0.533997	-0.153313	0.292417	1.11212	-1.15392	20.7557	20.3473	20.3158	20.5292	20.5377	20.5312	20.8948	20.5976
Q80X41	VRK1_MOUSE Serine/threonine-protein kinase VRK1 OS=Mus musculus OX=10090 GN=Vrk1 PE=1 SV=2			2	2	2	0.53377	-0.899759	0.29257	1.86575	-1.15352	11.6463	10.4417	13.5935	12.373	13.0259	13.3004	13.6078	11.7195
Q9WUR2	ECI2_MOUSE Enoyl-CoA delta isomerase 2 OS=Mus musculus OX=10090 GN=Eci2 PE=1 SV=2			10	10	10	0.533637	0.195518	0.29266	0.873259	1.15328	15.2083	15.1775	14.9041	15.6368	14.8197	15.1715	15.0491	15.1043
E9QAM5	HELZ2_MOUSE Helicase with zinc finger domain 2 OS=Mus musculus OX=10090 GN=Helz2 PE=1 SV=1			18	18	18	0.533112	-0.371167	0.293014	1.2934	-1.15235	16.1449	16.8932	17.5311	16.4451	17.249	16.9974	17.375	16.8776
Q8C3X4	GUF1_MOUSE Translation factor Guf1, mitochondrial OS=Mus musculus OX=10090 GN=Guf1 PE=1 SV=1			5	5	5	0.532858	-0.75008	0.293185	1.68189	-1.1519	13.497	11.6676	14.3595	14.419	14.245	14.542	14.1267	14.0296
Q9CZS1	AL1B1_MOUSE Aldehyde dehydrogenase X, mitochondrial OS=Mus musculus OX=10090 GN=Aldh1b1 PE=1 SV=1			16	15	15	0.532787	0.285102	0.293233	0.820684	1.15177	15.8398	15.1842	14.6985	15.3324	15.0282	14.8791	14.8316	15.1757
Q9JLB0	MPP6_MOUSE MAGUK p55 subfamily member 6 OS=Mus musculus OX=10090 GN=Mpp6 PE=1 SV=1			18	18	18	0.532351	-0.210132	0.293528	1.15679	-1.151	15.4137	14.7923	15.5486	15.5155	15.5694	15.4064	15.5309	15.604
Q3UPF5	ZCCHV_MOUSE Zinc finger CCCH-type antiviral protein 1 OS=Mus musculus OX=10090 GN=Zc3hav1 PE=1 SV=1			15	15	15	0.531571	0.114469	0.294055	0.923722	1.14961	17.437	17.4398	17.7437	17.571	17.4402	17.2388	17.5103	17.5443
Q9QXX4	CMC2_MOUSE Calcium-binding mitochondrial carrier protein Aralar2 OS=Mus musculus OX=10090 GN=Slc25a13 PE=1 SV=1			65	65	57	0.531225	-0.201752	0.29429	1.15009	-1.149	20.2084	19.7479	20.1847	20.1933	20.2397	20.6657	20.2091	20.0268
P46638	RB11B_MOUSE Ras-related protein Rab-11B OS=Mus musculus OX=10090 GN=Rab11b PE=1 SV=3;sp			6	6	6	0.531093	-1.36218	0.294379	2.57073	-1.14877	14.4531	10.2737	15.1386	15.0325	15.1475	15.6847	14.4882	15.0261
Q8VCH7	RDH10_MOUSE Retinol dehydrogenase 10 OS=Mus musculus OX=10090 GN=Rdh10 PE=1 SV=2			4	4	4	0.5286	-0.58551	0.296074	1.50057	-1.14434	13.2558	11.9793	13.9938	13.9865	14.0593	14.2757	13.3768	13.8457
P36552	HEM6_MOUSE Oxygen-dependent coproporphyrinogen-III oxidase, mitochondrial OS=Mus musculus OX=10090 GN=Cpox PE=1 SV=2			8	8	8	0.528389	-0.217864	0.296218	1.16301	-1.14396	14.1091	13.5325	13.6042	14.2737	14.0115	14.1331	14.2254	14.0209
Q80W00	PP1RA_MOUSE Serine/threonine-protein phosphatase 1 regulatory subunit 10 OS=Mus musculus OX=10090 GN=Ppp1r10 PE=1 SV=1			3	3	3	0.528028	-0.640003	0.296464	1.55833	-1.14332	12.5973	11.4102	13.9947	13.2566	13.1838	13.3947	13.5175	13.7227
Q9Z2Q5	RM40_MOUSE 39S ribosomal protein L40, mitochondrial OS=Mus musculus OX=10090 GN=Mrpl40 PE=1 SV=2			7	7	7	0.526914	0.770951	0.297225	0.586031	1.14134	12.6156	13.9268	13.0714	14.0258	13.4605	12.68	13.4394	10.9758
Q3TDN2	FAF2_MOUSE FAS-associated factor 2 OS=Mus musculus OX=10090 GN=Faf2 PE=1 SV=2			11	11	11	0.526305	-0.23843	0.297643	1.17971	-1.14026	15.1237	15.9324	15.962	15.9399	15.9716	15.9708	16.0805	15.8888
Q8VBT2	SDHL_MOUSE L-serine dehydratase/L-threonine deaminase OS=Mus musculus OX=10090 GN=Sds PE=1 SV=3			5	5	5	0.524268	-0.436557	0.299042	1.35337	-1.13663	14.853	13.3478	14.6051	14.6901	14.6421	14.9131	15.2264	14.4606
Q8CGC7	SYEP_MOUSE Bifunctional glutamate/proline--tRNA ligase OS=Mus musculus OX=10090 GN=Eprs1 PE=1 SV=4			13	13	13	0.523975	1.5959	0.299244	0.330816	1.13611	15.9298	16.3359	14.4803	17.2254	15.9031	15.859	10.5742	15.2515
P28660	NCKP1_MOUSE Nck-associated protein 1 OS=Mus musculus OX=10090 GN=Nckap1 PE=1 SV=2			8	8	8	0.523833	0.29061	0.299342	0.817556	1.13586	14.0068	14.9496	14.9232	15.0287	14.3034	14.5511	14.2773	14.614
P06797	CATL1_MOUSE Cathepsin L1 OS=Mus musculus OX=10090 GN=Ctsl PE=1 SV=2			3	3	3	0.523759	-0.627067	0.299393	1.54442	-1.13572	11.2371	13.3815	12.1507	11.9965	13.5852	12.0589	12.5636	13.0665
P42567	EPS15_MOUSE Epidermal growth factor receptor substrate 15 OS=Mus musculus OX=10090 GN=Eps15 PE=1 SV=1			5	5	5	0.523484	-1.40509	0.299582	2.64834	-1.13524	10.9822	11.6656	15.4284	15.4722	15.3473	13.9619	15.1374	14.7221
Q9WV68	DECR2_MOUSE Peroxisomal 2,4-dienoyl-CoA reductase OS=Mus musculus OX=10090 GN=Decr2 PE=1 SV=1			22	22	22	0.52278	0.0926514	0.300068	0.937798	1.13398	20.105	19.8837	19.7506	19.7709	19.7729	19.7927	19.8052	19.7688
Q63836	SBP2_MOUSE Selenium-binding protein 2 OS=Mus musculus OX=10090 GN=Selenbp2 PE=1 SV=2			11	11	1	0.52205	-1.12116	0.300573	2.17522	-1.13268	14.4069	10.87	14.8633	15.0783	14.9312	15.0667	14.919	14.7861
Q9CQH3	NDUB5_MOUSE NADH dehydrogenase [ubiquinone] 1 beta subcomplex subunit 5, mitochondrial OS=Mus musculus OX=10090 GN=Ndufb5 PE=1 SV=1			11	11	11	0.52202	-0.10891	0.300594	1.07841	-1.13263	19.0334	18.9042	18.8723	18.7925	18.8952	18.9649	19.2519	18.9259
Q5YD48	A1CF_MOUSE APOBEC1 complementation factor OS=Mus musculus OX=10090 GN=A1cf PE=1 SV=2			18	18	16	0.521445	-0.152463	0.300992	1.11147	-1.1316	15.027	15.1882	15.2226	15.4431	15.4625	15.1197	15.3053	15.6033
Q9D958	SPCS1_MOUSE Signal peptidase complex subunit 1 OS=Mus musculus OX=10090 GN=Spcs1 PE=2 SV=3			2	2	2	0.521346	-0.400723	0.301061	1.32017	-1.13143	16.8243	15.6195	17.1231	16.9739	17.1484	17.0228	16.8027	17.1698
Q8BU14	SEC62_MOUSE Translocation protein SEC62 OS=Mus musculus OX=10090 GN=Sec62 PE=1 SV=1			9	9	9	0.521299	0.535464	0.301093	0.689937	1.13134	15.4564	15.3217	15.2268	15.3515	15.3701	14.93	13.4363	15.4781
A2ASZ8	SCMC2_MOUSE Calcium-binding mitochondrial carrier protein SCaMC-2 OS=Mus musculus OX=10090 GN=Slc25a25 PE=1 SV=1			7	7	7	0.520951	-0.147124	0.301335	1.10736	-1.13072	15.8201	15.877	15.9038	16.1641	16.2908	16.1144	16.1552	15.7931
Q91WG0	EST2C_MOUSE Acylcarnitine hydrolase OS=Mus musculus OX=10090 GN=Ces2c PE=1 SV=1			14	10	10	0.520153	0.449727	0.301889	0.732181	1.1293	15.4148	15.2582	15.8822	16.0198	15.5132	15.9816	14.3498	14.9314
O35490	BHMT1_MOUSE Betaine--homocysteine S-methyltransferase 1 OS=Mus musculus OX=10090 GN=Bhmt PE=1 SV=1			54	54	54	0.519273	0.0942931	0.302501	0.936731	1.12773	20.4115	20.1993	20.1734	20.3032	20.2013	19.9927	20.2774	20.2388
Q80V86	INT8_MOUSE Integrator complex subunit 8 OS=Mus musculus OX=10090 GN=Ints8 PE=1 SV=1			2	2	2	0.518751	-0.86169	0.302865	1.81717	-1.1268	11.331	11.122	13.7876	13.7718	13.7746	13.2588	12.8583	13.5675
P32020	NLTP_MOUSE Non-specific lipid-transfer protein OS=Mus musculus OX=10090 GN=Scp2 PE=1 SV=3			59	59	59	0.518644	-0.14888	0.30294	1.10871	-1.12661	20.245	19.9543	19.7316	19.909	20.078	19.9449	20.0908	20.3218
Q9CPY7	AMPL_MOUSE Cytosol aminopeptidase OS=Mus musculus OX=10090 GN=Lap3 PE=1 SV=3			8	8	8	0.517181	0.374287	0.303962	0.771487	1.124	15.6543	14.7352	14.1015	14.9493	14.6495	14.3261	14.328	14.6395
Q8R1S4	MTSS1_MOUSE Protein MTSS 1 OS=Mus musculus OX=10090 GN=Mtss1 PE=1 SV=1			2	2	2	0.516926	-0.262485	0.30414	1.19954	-1.12354	11.4063	12.3138	11.7734	11.3605	11.854	12.0268	12.1729	11.8502
P06339	HA15_MOUSE H-2 class I histocompatibility antigen, D-37 alpha chain OS=Mus musculus OX=10090 GN=H2-T23 PE=1 SV=1			5	2	2	0.516766	-0.635366	0.304252	1.55333	-1.12326	11.6805	12.0111	12.6763	12.8621	13.2372	13.145	13.8488	11.5405
Q8C5L7	RBM34_MOUSE RNA-binding protein 34 OS=Mus musculus OX=10090 GN=Rbm34 PE=1 SV=2			3	3	3	0.515654	0.452025	0.305032	0.731016	1.12127	11.8264	13.5493	12.9215	13.0124	12.2811	12.294	12.043	12.8834
Q91W43	GCSP_MOUSE Glycine dehydrogenase (decarboxylating), mitochondrial OS=Mus musculus OX=10090 GN=Gldc PE=1 SV=1			43	43	43	0.515053	-0.269361	0.305455	1.20527	-1.1202	17.7559	17.639	17.2969	17.3105	17.8907	17.1458	18.0445	17.9987
Q9CQW9	IFM3_MOUSE Interferon-induced transmembrane protein 3 OS=Mus musculus OX=10090 GN=Ifitm3 PE=1 SV=1			4	4	4	0.514833	0.509059	0.30561	0.702681	1.11981	16.8296	16.8625	16.5124	16.6114	16.7296	16.5842	14.8585	16.6075
Q9D937	CK098_MOUSE Uncharacterized protein C11orf98 homolog OS=Mus musculus OX=10090 PE=1 SV=1			2	2	2	0.514583	-0.35702	0.305786	1.28078	-1.11936	13.6644	13.2721	14.3701	14.4935	14.0741	14.2651	14.6831	14.206
Q8CBW3	ABI1_MOUSE Abl interactor 1 OS=Mus musculus OX=10090 GN=Abi1 PE=1 SV=3			2	2	2	0.514393	0.647909	0.305919	0.638205	1.11902	12.9169	12.5417	11.4827	13.2339	12.5156	10.8494	11.5129	12.7055
P24549	AL1A1_MOUSE Retinal dehydrogenase 1 OS=Mus musculus OX=10090 GN=Aldh1a1 PE=1 SV=5			23	22	15	0.514205	0.2954	0.306052	0.814846	1.11869	17.9451	17.5277	17.2103	17.4456	17.3709	17.7684	17.0323	16.7756
Q9CQV4	RETR3_MOUSE Reticulophagy regulator 3 OS=Mus musculus OX=10090 GN=Retreg3 PE=1 SV=1			3	3	3	0.513813	-0.408768	0.306328	1.32755	-1.11798	13.8296	14.1741	15.1486	15.31	15.093	14.9197	15.1097	14.975
Q9CQX2	CYB5B_MOUSE Cytochrome b5 type B OS=Mus musculus OX=10090 GN=Cyb5b PE=1 SV=1			12	12	12	0.513541	0.163006	0.30652	0.893162	1.1175	20.0934	19.8114	19.6434	19.7246	19.8742	19.6514	19.3617	19.7334
Q9CR51	VATG1_MOUSE V-type proton ATPase subunit G 1 OS=Mus musculus OX=10090 GN=Atp6v1g1 PE=1 SV=3			2	2	2	0.512651	0.585437	0.307149	0.666447	1.11591	12.9293	14.066	12.3924	14.4479	13.061	12.2422	13.0396	13.1511
Q91WK5	GCSH_MOUSE Glycine cleavage system H protein, mitochondrial OS=Mus musculus OX=10090 GN=Gcsh PE=1 SV=2			2	2	2	0.512134	-0.566296	0.307515	1.48072	-1.11498	14.8106	13.4132	15.3225	15.7377	15.4362	15.4573	15.3889	15.2669
Q501J6	DDX17_MOUSE Probable ATP-dependent RNA helicase DDX17 OS=Mus musculus OX=10090 GN=Ddx17 PE=1 SV=1			30	18	18	0.511226	0.185504	0.308158	0.879342	1.11336	15.5432	16.0619	15.6229	15.7823	15.4338	15.342	15.8934	15.5991
Q9JKF6	NECT1_MOUSE Nectin-1 OS=Mus musculus OX=10090 GN=Nectin1 PE=1 SV=3			4	4	4	0.510097	0.242422	0.308961	0.845325	1.11134	13.4173	14.0823	14.0437	14.2184	13.8658	13.4149	13.5628	13.9485
Q9D1R9	RL34_MOUSE 60S ribosomal protein L34 OS=Mus musculus OX=10090 GN=Rpl34 PE=1 SV=2			18	18	18	0.508136	0.511596	0.310359	0.701446	1.10783	17.6606	17.9236	17.2795	17.2954	17.1922	17.5085	15.7561	17.6559
P08003	PDIA4_MOUSE Protein disulfide-isomerase A4 OS=Mus musculus OX=10090 GN=Pdia4 PE=1 SV=3			28	28	28	0.507444	-0.256229	0.310854	1.19435	-1.10659	15.613	16.3405	16.5221	16.1658	16.3305	16.7555	16.4046	16.1757
Q3TEA8	HP1B3_MOUSE Heterochromatin protein 1-binding protein 3 OS=Mus musculus OX=10090 GN=Hp1bp3 PE=1 SV=1			26	26	26	0.507146	0.1935	0.311067	0.874482	1.10606	16.3685	17.1686	16.6024	16.7787	16.4052	16.5629	16.5538	16.6223
Q9JHW4	SELB_MOUSE Selenocysteine-specific elongation factor OS=Mus musculus OX=10090 GN=Eefsec PE=1 SV=2			8	8	8	0.506559	-0.334997	0.311488	1.26137	-1.105	13.2443	13.0794	13.9768	14.2944	14.0472	13.9517	14.1741	13.7618
Q9QZH6	ECSIT_MOUSE Evolutionarily conserved signaling intermediate in Toll pathway, mitochondrial OS=Mus musculus OX=10090 GN=Ecsit PE=1 SV=2			17	17	17	0.504986	0.101539	0.312618	0.932038	1.10218	16.5518	16.3569	16.385	16.705	16.5134	16.3104	16.4166	16.3521
Q8BKS9	PUM3_MOUSE Pumilio homolog 3 OS=Mus musculus OX=10090 GN=Pum3 PE=1 SV=2			12	12	12	0.50474	-0.340802	0.312795	1.26646	-1.10174	14.9626	15.726	16.2033	16.0811	15.9857	15.7641	16.3745	16.2118
Q8BU03	PWP2_MOUSE Periodic tryptophan protein 2 homolog OS=Mus musculus OX=10090 GN=Pwp2 PE=1 SV=1			2	2	2	0.504127	-0.389039	0.313237	1.30952	-1.10064	11.625	11.3815	12.3	12.7171	12.1497	12.2323	12.9168	12.281
Q9CQS8	SC61B_MOUSE Protein transport protein Sec61 subunit beta OS=Mus musculus OX=10090 GN=Sec61b PE=1 SV=3			6	6	6	0.504062	0.86585	0.313284	0.548723	1.10053	18.3065	18.3893	18.2896	18.3154	18.3712	18.0549	15.1088	18.3025
Q9WV02	RBMX_MOUSE RNA-binding motif protein, X chromosome OS=Mus musculus OX=10090 GN=Rbmx PE=1 SV=1			31	3	3	0.503184	0.310751	0.313918	0.806222	1.09895	14.3783	14.8547	14.4223	14.7993	14.584	14.4967	13.5432	14.5877
Q8BXA1	GOLI4_MOUSE Golgi integral membrane protein 4 OS=Mus musculus OX=10090 GN=Golim4 PE=1 SV=1			13	13	13	0.502907	-0.459245	0.314118	1.37482	-1.09846	13.9053	14.0083	13.7295	13.8743	15.1625	14.0229	13.3261	14.8428
Q8BVW3	TRI14_MOUSE Tripartite motif-containing protein 14 OS=Mus musculus OX=10090 GN=Trim14 PE=1 SV=2			8	8	8	0.50281	-0.256207	0.314188	1.19433	-1.09828	14.4448	14.7656	14.176	14.5981	14.2876	14.8605	15.2253	14.6358
P12791	CP2BA_MOUSE Cytochrome P450 2B10 OS=Mus musculus OX=10090 GN=Cyp2b10 PE=1 SV=1			2	2	2	0.502799	-0.958367	0.314196	1.94311	-1.09826	11.4439	13.3309	14.2644	15.088	15.1884	13.5239	14.2228	15.0256
P58281	OPA1_MOUSE Dynamin-like 120 kDa protein, mitochondrial OS=Mus musculus OX=10090 GN=Opa1 PE=1 SV=1			10	10	10	0.502068	-1.20382	0.314726	2.30349	-1.09695	14.1646	9.95381	14.152	14.5287	14.0587	14.7645	14.5729	14.2183
Q810V0	MPP10_MOUSE U3 small nucleolar ribonucleoprotein protein MPP10 OS=Mus musculus OX=10090 GN=Mphosph10 PE=1 SV=2			5	5	5	0.501864	-0.332936	0.314873	1.25957	-1.09658	12.9077	13.0463	14.0996	13.7778	13.8893	13.7297	13.5421	14.0019
P97855	G3BP1_MOUSE Ras GTPase-activating protein-binding protein 1 OS=Mus musculus OX=10090 GN=G3bp1 PE=1 SV=1			6	6	5	0.501771	-0.366144	0.314941	1.2889	-1.09642	13.21	14.7019	14.4628	14.3006	14.4273	14.5258	14.6725	14.5142
Q9D1M7	FKB11_MOUSE Peptidyl-prolyl cis-trans isomerase FKBP11 OS=Mus musculus OX=10090 GN=Fkbp11 PE=1 SV=1			7	7	7	0.499372	-0.0877728	0.316685	1.06273	-1.09211	16.7748	17.0465	16.9487	16.9907	17.0264	17.1184	17.0933	16.8738
Q8VC12	HUTU_MOUSE Urocanate hydratase OS=Mus musculus OX=10090 GN=Uroc1 PE=1 SV=2			12	12	12	0.499367	0.41366	0.316689	0.750716	1.0921	15.7475	15.3565	15.2719	15.6521	14.9637	16.1131	14.8851	14.4116
Q91ZV0	MIA2_MOUSE Melanoma inhibitory activity protein 2 OS=Mus musculus OX=10090 GN=Mia2 PE=1 SV=3			31	31	31	0.498315	-0.209934	0.317457	1.15664	-1.09021	15.2621	14.7341	15.3344	15.5189	15.689	15.2782	15.3087	15.4133
Q8CFQ3	AQR_MOUSE RNA helicase aquarius OS=Mus musculus OX=10090 GN=Aqr PE=1 SV=2			6	6	6	0.498163	-0.31355	0.317568	1.24276	-1.08994	12.6213	12.7736	13.5747	13.4194	13.8571	13.1332	13.4672	13.1858
P10922	H10_MOUSE Histone H1.0 OS=Mus musculus OX=10090 GN=H1-0 PE=2 SV=4			25	25	25	0.496771	0.267721	0.318588	0.830631	1.08743	20.1623	21.0198	20.0115	20.3044	20.0156	19.8787	20.1716	20.3612
Q9WV32	ARC1B_MOUSE Actin-related protein 2/3 complex subunit 1B OS=Mus musculus OX=10090 GN=Arpc1b PE=1 SV=4			13	13	13	0.494124	0.210891	0.320535	0.864003	1.08267	15.5937	15.1915	15.7666	15.8086	15.5683	15.3212	15.0222	15.6051
P09671	SODM_MOUSE Superoxide dismutase [Mn], mitochondrial OS=Mus musculus OX=10090 GN=Sod2 PE=1 SV=3			11	11	11	0.49239	0.208865	0.321818	0.865218	1.07954	16.2211	15.8501	15.5448	16.0063	15.6126	15.4817	15.6138	16.0788
P08752	GNAI2_MOUSE Guanine nucleotide-binding protein G(i) subunit alpha-2 OS=Mus musculus OX=10090 GN=Gnai2 PE=1 SV=5;sp			11	5	5	0.4915	0.654666	0.322478	0.635223	1.07794	14.8029	15.905	15.4617	15.459	13.086	15.5638	15.1227	15.2375
Q8JZY4	MRPP3_MOUSE Mitochondrial ribonuclease P catalytic subunit OS=Mus musculus OX=10090 GN=Prorp PE=2 SV=1			4	4	4	0.490855	0.242125	0.322957	0.845499	1.07678	13.1051	13.3813	12.8741	13.2322	13.4409	12.488	12.8277	12.8676
Q920L1	FADS1_MOUSE Acyl-CoA (8-3)-desaturase OS=Mus musculus OX=10090 GN=Fads1 PE=1 SV=1			21	21	20	0.490793	0.0508394	0.323003	0.965374	1.07667	17.1477	17.2264	17.1992	17.1468	17.0666	17.0757	17.2527	17.1218
Q61136	PRP4B_MOUSE Serine/threonine-protein kinase PRP4 homolog OS=Mus musculus OX=10090 GN=Prpf4b PE=1 SV=3			3	3	3	0.490745	-1.19073	0.323039	2.28268	-1.07658	11.5086	13.849	14.6387	13.7093	15.2857	15.5088	11.9912	15.6828
Q8CD10	MICU2_MOUSE Calcium uptake protein 2, mitochondrial OS=Mus musculus OX=10090 GN=Micu2 PE=1 SV=2			4	4	4	0.490701	-0.274928	0.323072	1.20993	-1.0765	13.8585	13.9632	14.6319	14.8105	14.7062	14.3478	14.7644	14.5454
Q5RJG1	NOL10_MOUSE Nucleolar protein 10 OS=Mus musculus OX=10090 GN=Nol10 PE=2 SV=1			5	5	5	0.490411	-0.860693	0.323288	1.81591	-1.07598	11.1838	13.9537	14.6067	14.286	14.2039	14.0327	14.5972	14.639
Q9CQE1	NPS3B_MOUSE Protein NipSnap homolog 3B OS=Mus musculus OX=10090 GN=Nipsnap3b PE=1 SV=1			15	15	15	0.489588	-0.0654349	0.323901	1.0464	-1.07449	16.4967	16.5979	16.3977	16.34	16.4958	16.5347	16.581	16.4826
Q91XD4	FTCD_MOUSE Formimidoyltransferase-cyclodeaminase OS=Mus musculus OX=10090 GN=Ftcd PE=1 SV=1			5	5	5	0.488666	0.486393	0.324589	0.713808	1.07283	15.8434	14.4296	15.0935	15.7702	14.9009	15.2797	15.1123	13.8982
P18760	COF1_MOUSE Cofilin-1 OS=Mus musculus OX=10090 GN=Cfl1 PE=1 SV=3			6	6	5	0.488568	0.710726	0.324662	0.611013	1.07265	15.2085	13.8894	14.1451	14.7216	14.5888	14.0033	12.0433	14.4862
Q9CWX9	DDX47_MOUSE Probable ATP-dependent RNA helicase DDX47 OS=Mus musculus OX=10090 GN=Ddx47 PE=2 SV=2			5	5	5	0.488384	0.39348	0.3248	0.761291	1.07232	12.7163	13.2715	13.5438	13.667	12.696	12.7641	13.7728	12.3917
Q8BK72	RT27_MOUSE 28S ribosomal protein S27, mitochondrial OS=Mus musculus OX=10090 GN=Mrps27 PE=1 SV=2			4	4	4	0.488112	0.554619	0.325003	0.680837	1.07183	13.2377	12.5404	13.7245	13.9874	13.018	13.7229	12.7804	11.7502
Q8K0B2	LMBD1_MOUSE Lysosomal cobalamin transport escort protein LMBD1 OS=Mus musculus OX=10090 GN=Lmbrd1 PE=1 SV=1			2	2	2	0.486895	-0.284011	0.325915	1.21758	-1.06963	11.9357	11.5686	12.0741	11.7945	12.5239	11.7252	12.5701	11.6899
Q99JY4	TRABD_MOUSE TraB domain-containing protein OS=Mus musculus OX=10090 GN=Trabd PE=1 SV=1			12	12	12	0.486381	0.102885	0.326301	0.931169	1.0687	16.2968	16.3822	16.0441	16.4008	16.3169	16.0905	16.1209	16.1841
Q9DCU6	RM04_MOUSE 39S ribosomal protein L4, mitochondrial OS=Mus musculus OX=10090 GN=Mrpl4 PE=1 SV=1			15	15	15	0.486103	-0.144608	0.32651	1.10543	-1.0682	16.67	16.2899	16.7059	16.3097	16.4397	16.6398	16.8057	16.6686
Q8R3N1	NOP14_MOUSE Nucleolar protein 14 OS=Mus musculus OX=10090 GN=Nop14 PE=1 SV=2			6	6	6	0.482411	-0.128466	0.329298	1.09313	-1.06153	14.8657	15.3392	15.091	14.9368	15.0457	15.2394	15.1374	15.3239
P23780	BGAL_MOUSE Beta-galactosidase OS=Mus musculus OX=10090 GN=Glb1 PE=1 SV=1			4	4	4	0.481736	0.272504	0.32981	0.827881	1.06031	12.9245	13.0572	13.3355	13.9686	12.8885	12.9678	12.964	13.3756
P35550	FBRL_MOUSE rRNA 2-O-methyltransferase fibrillarin OS=Mus musculus OX=10090 GN=Fbl PE=1 SV=2			24	24	22	0.481233	0.102958	0.330192	0.931122	1.0594	18.6196	18.9614	18.727	18.6549	18.5831	18.4982	18.7114	18.7583
Q05421	CP2E1_MOUSE Cytochrome P450 2E1 OS=Mus musculus OX=10090 GN=Cyp2e1 PE=1 SV=1			61	61	61	0.481146	-0.0933256	0.330258	1.06683	-1.05924	19.9129	19.6299	19.957	19.8307	20.0235	19.8149	19.9967	19.8686
Q9Z2I9	SUCB1_MOUSE Succinate--CoA ligase [ADP-forming] subunit beta, mitochondrial OS=Mus musculus OX=10090 GN=Sucla2 PE=1 SV=2			15	15	15	0.480252	-0.226352	0.330939	1.16987	-1.05762	16.0574	15.1999	15.6494	15.7578	15.6049	15.9286	16.184	15.8524
Q8C7V8	CC134_MOUSE Coiled-coil domain-containing protein 134 OS=Mus musculus OX=10090 GN=Ccdc134 PE=1 SV=1			3	3	3	0.480252	-0.826319	0.330939	1.77316	-1.05762	12.3052	12.424	15.2081	14.4076	14.6333	14.8781	14.5828	13.5559
Q9DC51	GNAI3_MOUSE Guanine nucleotide-binding protein G(i) subunit alpha OS=Mus musculus OX=10090 GN=Gnai3 PE=1 SV=3			13	11	7	0.479118	-0.26393	0.331804	1.20075	-1.05557	15.3786	14.7659	15.853	15.7127	15.7597	15.8301	15.623	15.553
Q91W52	TMM19_MOUSE Transmembrane protein 19 OS=Mus musculus OX=10090 GN=Tmem19 PE=1 SV=1			3	3	3	0.478806	1.23625	0.332043	0.424475	1.055	17.0703	16.5454	16.7228	16.9025	16.66	16.7221	12.0768	16.8371
Q9DCX2	ATP5H_MOUSE ATP synthase subunit d, mitochondrial OS=Mus musculus OX=10090 GN=Atp5pd PE=1 SV=3			22	22	22	0.478651	0.171961	0.332161	0.887635	1.05472	20.5083	20.3483	20.2809	20.3817	20.3766	20.5627	19.9346	19.9576
Q99JI6	RAP1B_MOUSE Ras-related protein Rap-1b OS=Mus musculus OX=10090 GN=Rap1b PE=1 SV=2			9	9	2	0.478285	0.204537	0.332441	0.867817	1.05406	17.1124	17.7746	17.2044	16.9052	17.0977	16.9298	16.9781	17.1727
P49135	ERCC3_MOUSE General transcription and DNA repair factor IIH helicase subunit XPB OS=Mus musculus OX=10090 GN=Ercc3 PE=2 SV=1			8	8	8	0.477761	-0.239462	0.332843	1.18055	-1.05311	14.0152	13.9309	14.4942	14.744	14.4512	14.3086	14.8662	14.5163
P18608	HMGN1_MOUSE Non-histone chromosomal protein HMG-14 OS=Mus musculus OX=10090 GN=Hmgn1 PE=1 SV=2			4	4	4	0.477461	1.58343	0.333073	0.333688	1.05256	16.5819	17.3198	16.0074	16.9738	17.5018	16.8269	10.9259	15.2946
P41105	RL28_MOUSE 60S ribosomal protein L28 OS=Mus musculus OX=10090 GN=Rpl28 PE=1 SV=2			24	24	24	0.477196	0.221059	0.333276	0.857935	1.05208	19.3463	19.8816	19.2716	19.493	19.4621	19.2663	18.8302	19.5497
Q9CR13	FMC1_MOUSE Protein FMC1 homolog OS=Mus musculus OX=10090 GN=Fmc1 PE=1 SV=1			3	3	3	0.476784	0.165983	0.333592	0.891321	1.05134	14.7995	15.3678	15.4406	15.398	15.0264	14.9985	15.1249	15.1923
Q01853	TERA_MOUSE Transitional endoplasmic reticulum ATPase OS=Mus musculus OX=10090 GN=Vcp PE=1 SV=4			5	5	5	0.476229	0.662766	0.334019	0.631666	1.05033	13.881	12.6737	13.1002	14.5296	13.7985	11.7491	12.4495	13.5364
P68368	TBA4A_MOUSE Tubulin alpha-4A chain OS=Mus musculus OX=10090 GN=Tuba4a PE=1 SV=1			15	3	3	0.475707	-0.881375	0.334421	1.84213	-1.04938	15.6441	12.4731	15.6844	16.0018	15.6843	16.1612	15.9093	15.5742
Q640M1	UT14A_MOUSE U3 small nucleolar RNA-associated protein 14 homolog A OS=Mus musculus OX=10090 GN=Utp14a PE=1 SV=1			13	13	13	0.474913	-0.794327	0.335033	1.73427	-1.04794	11.6522	14.3083	14.8858	14.5882	14.7688	14.238	14.8593	14.7457
Q9R0A1	CLCN2_MOUSE Chloride channel protein 2 OS=Mus musculus OX=10090 GN=Clcn2 PE=1 SV=2			2	2	2	0.473574	-0.649228	0.336067	1.56833	-1.04551	12.3681	13.7652	14.9081	14.9943	14.7114	14.5569	14.8846	14.4796
P11679	K2C8_MOUSE Keratin, type II cytoskeletal 8 OS=Mus musculus OX=10090 GN=Krt8 PE=1 SV=4			67	67	31	0.472667	-0.128989	0.33677	1.09353	-1.04386	19.1906	19.0809	19.0836	19.3171	19.1866	19.0507	19.4073	19.5435
Q8BZ09	ODC_MOUSE Mitochondrial 2-oxodicarboxylate carrier OS=Mus musculus OX=10090 GN=Slc25a21 PE=1 SV=1			12	12	12	0.471715	-0.228309	0.337509	1.17146	-1.04213	16.713	15.9241	16.8003	16.5769	16.9063	16.67	16.4992	16.8521
P56395	CYB5_MOUSE Cytochrome b5 OS=Mus musculus OX=10090 GN=Cyb5a PE=1 SV=2			11	11	11	0.471368	-0.430522	0.337778	1.34772	-1.0415	17.814	16.3351	17.7146	17.376	17.9743	18.1374	17.0598	17.7904
O88441	MTX2_MOUSE Metaxin-2 OS=Mus musculus OX=10090 GN=Mtx2 PE=1 SV=1			6	6	6	0.471247	-0.587323	0.337873	1.50246	-1.04128	12.6423	11.7762	13.7108	14.026	13.6689	14.2595	13.2226	13.3536
Q99N93	RM16_MOUSE 39S ribosomal protein L16, mitochondrial OS=Mus musculus OX=10090 GN=Mrpl16 PE=1 SV=1			14	14	14	0.470953	-0.163191	0.338101	1.11976	-1.04075	16.6077	16.2495	16.6569	16.507	16.4652	16.5051	17.0263	16.6773
Q6PE01	SNR40_MOUSE U5 small nuclear ribonucleoprotein 40 kDa protein OS=Mus musculus OX=10090 GN=Snrnp40 PE=1 SV=1			2	2	2	0.469767	-0.231566	0.339026	1.17411	-1.03859	11.4736	11.47	12.0776	11.891	12.3353	11.6284	11.7576	12.1173
Q91WM6	EVA1A_MOUSE Protein eva-1 homolog A OS=Mus musculus OX=10090 GN=Eva1a PE=1 SV=2			3	3	3	0.469008	-0.315606	0.339619	1.24453	-1.03721	15.7121	14.5488	15.723	15.5923	15.6105	15.517	16.0264	15.6847
P42669	PURA_MOUSE Transcriptional activator protein Pur-alpha OS=Mus musculus OX=10090 GN=Pura PE=1 SV=1			2	2	2	0.468875	-0.341528	0.339723	1.2671	-1.03697	14.3527	14.443	14.9534	15.7283	15.3453	14.9533	15.362	15.1829
Q6PGH1	BUD31_MOUSE Protein BUD31 homolog OS=Mus musculus OX=10090 GN=Bud31 PE=1 SV=2			3	3	3	0.468746	-0.734417	0.339824	1.66373	-1.03673	12.8807	11.8939	14.8018	14.5536	13.9006	14.1633	14.5405	14.4633
P26638	SYSC_MOUSE Serine--tRNA ligase, cytoplasmic OS=Mus musculus OX=10090 GN=Sars1 PE=1 SV=3			2	2	2	0.468598	-0.394285	0.33994	1.31429	-1.03646	10.682	11.1886	11.3276	11.9153	11.3799	12.178	11.0181	12.1147
Q9QZE5	COPG1_MOUSE Coatomer subunit gamma-1 OS=Mus musculus OX=10090 GN=Copg1 PE=1 SV=1			3	3	3	0.468369	-0.222385	0.340119	1.16666	-1.03605	14.0135	14.24	14.5788	14.838	14.8632	14.7815	14.5546	14.3604
Q9D6Y7	MSRA_MOUSE Mitochondrial peptide methionine sulfoxide reductase OS=Mus musculus OX=10090 GN=Msra PE=1 SV=1			5	5	5	0.468185	0.259957	0.340263	0.835113	1.03571	14.3957	14.1719	13.722	14.6079	14.2944	13.8107	13.5793	14.1731
P63038	CH60_MOUSE 60 kDa heat shock protein, mitochondrial OS=Mus musculus OX=10090 GN=Hspd1 PE=1 SV=1			55	55	55	0.467849	0.328988	0.340527	0.796095	1.0351	18.7847	17.7725	17.2967	18.0757	17.628	17.4918	17.7721	17.7218
Q8BYM8	SYCM_MOUSE Probable cysteine--tRNA ligase, mitochondrial OS=Mus musculus OX=10090 GN=Cars2 PE=1 SV=2			4	4	4	0.467425	0.697308	0.340859	0.616722	1.03433	13.2444	14.0286	13.7804	13.9365	13.6805	14.0381	11.145	13.3371
Q07417	ACADS_MOUSE Short-chain specific acyl-CoA dehydrogenase, mitochondrial OS=Mus musculus OX=10090 GN=Acads PE=1 SV=2			23	23	23	0.466814	0.184279	0.341339	0.880089	1.03322	16.9112	16.7259	16.3901	16.9557	16.5095	16.2388	16.6921	16.8054
Q91YP0	L2HDH_MOUSE L-2-hydroxyglutarate dehydrogenase, mitochondrial OS=Mus musculus OX=10090 GN=L2hgdh PE=1 SV=1			6	6	6	0.46677	0.566417	0.341374	0.675292	1.03314	13.9148	13.3171	12.0925	14.439	12.9174	12.5998	13.4639	12.5166
Q9D0G0	RT30_MOUSE 28S ribosomal protein S30, mitochondrial OS=Mus musculus OX=10090 GN=Mrps30 PE=1 SV=1			22	22	22	0.466738	-0.0799899	0.341399	1.05701	-1.03308	16.4306	16.3006	16.5299	16.4676	16.4505	16.3744	16.6361	16.5876
Q9Z0K8	VNN1_MOUSE Pantetheinase OS=Mus musculus OX=10090 GN=Vnn1 PE=1 SV=3			3	3	3	0.464245	-0.84083	0.343364	1.79108	-1.02853	10.8705	11.3222	13.2441	12.9999	13.7614	13.3288	11.2885	13.4213
Q8R035	ICT1_MOUSE Peptidyl-tRNA hydrolase ICT1, mitochondrial OS=Mus musculus OX=10090 GN=Mrpl58 PE=1 SV=1			12	12	12	0.464192	0.188842	0.343406	0.87731	1.02844	16.1518	16.5407	15.9805	15.6737	15.8244	15.868	15.9688	15.9303
Q9CX86	ROA0_MOUSE Heterogeneous nuclear ribonucleoprotein A0 OS=Mus musculus OX=10090 GN=Hnrnpa0 PE=1 SV=1			10	10	10	0.463534	-0.264161	0.343927	1.20094	-1.02724	16.4715	16.9744	16.1841	15.8684	16.3485	16.6872	16.8492	16.6702
Q8BGS0	MAK16_MOUSE Protein MAK16 homolog OS=Mus musculus OX=10090 GN=Mak16 PE=1 SV=1			6	6	6	0.462911	0.246982	0.344421	0.842657	1.0261	14.3948	14.4253	15.063	15.0095	14.4421	14.7197	14.7023	14.0406
Q3U2U7	MET17_MOUSE Methyltransferase-like protein 17, mitochondrial OS=Mus musculus OX=10090 GN=Mettl17 PE=2 SV=2			3	3	3	0.461829	-0.664456	0.34528	1.58497	-1.02413	11.0842	11.0138	12.9304	13.2577	13.1846	12.3044	12.2662	13.1886
P24456	CP2DA_MOUSE Cytochrome P450 2D10 OS=Mus musculus OX=10090 GN=Cyp2d10 PE=1 SV=2			41	35	19	0.460617	-0.208873	0.346245	1.15578	-1.02191	20.41	19.529	20.2669	20.2428	20.2552	20.3365	20.4596	20.2329
Q9WTK7	STK11_MOUSE Serine/threonine-protein kinase STK11 OS=Mus musculus OX=10090 GN=Stk11 PE=1 SV=1			2	2	2	0.459885	-1.35846	0.346829	2.56411	-1.02058	12.3557	11.1506	14.8931	16.9115	14.9052	14.865	14.8093	16.1652
Q80T41	GABR2_MOUSE Gamma-aminobutyric acid type B receptor subunit 2 OS=Mus musculus OX=10090 GN=Gabbr2 PE=1 SV=2			2	2	2	0.459152	-2.09886	0.347415	4.28371	-1.01924	16.1935	11.7307	10.9207	10.6869	17.2324	17.2904	11.604	11.8005
Q497V5	SRBD1_MOUSE S1 RNA-binding domain-containing protein 1 OS=Mus musculus OX=10090 GN=Srbd1 PE=2 SV=3			3	3	3	0.458583	-0.69681	0.34787	1.62092	-1.0182	14.9863	17.2412	16.3337	17.67	18.1145	16.6582	16.758	17.4878
Q8BGA9	OXA1L_MOUSE Mitochondrial inner membrane protein OXA1L OS=Mus musculus OX=10090 GN=Oxa1l PE=1 SV=1			5	5	5	0.458114	0.990631	0.348246	0.503258	1.01734	15.1001	15.6022	15.536	15.6233	15.4607	15.432	11.5771	15.4293
Q9D5T0	ATAD1_MOUSE ATPase family AAA domain-containing protein 1 OS=Mus musculus OX=10090 GN=Atad1 PE=1 SV=1			18	18	18	0.458	-0.125713	0.348337	1.09105	-1.01713	16.3293	16.0867	16.2292	16.293	16.339	16.1223	16.6607	16.319
Q9QZ06	TOLIP_MOUSE Toll-interacting protein OS=Mus musculus OX=10090 GN=Tollip PE=1 SV=1			4	4	4	0.457413	-0.70195	0.348808	1.6267	-1.01606	14.7962	12.3181	15.0518	15.1914	15.0361	14.7669	15.3873	14.975
Q9CSH3	RRP44_MOUSE Exosome complex exonuclease RRP44 OS=Mus musculus OX=10090 GN=Dis3 PE=1 SV=4			3	3	3	0.45741	0.418327	0.348811	0.748292	1.01605	11.6698	12.3434	12.6563	12.8331	11.1046	12.5436	12.3555	11.8255
Q8QZY1	EIF3L_MOUSE Eukaryotic translation initiation factor 3 subunit L OS=Mus musculus OX=10090 GN=Eif3l PE=1 SV=1			5	5	5	0.455401	-0.248972	0.350428	1.18836	-1.01238	15.0574	14.8485	15.7929	15.6871	15.643	15.7214	15.6598	15.3576
Q9JIF7	COPB_MOUSE Coatomer subunit beta OS=Mus musculus OX=10090 GN=Copb1 PE=1 SV=1			7	7	7	0.455162	-0.344105	0.350621	1.26936	-1.01194	15.1227	14.657	15.511	15.0937	15.9079	15.8341	14.6374	15.3815
Q8K370	ACD10_MOUSE Acyl-CoA dehydrogenase family member 10 OS=Mus musculus OX=10090 GN=Acad10 PE=1 SV=1			17	17	17	0.453389	0.17224	0.352055	0.887464	1.00869	15.6356	16.2328	15.8482	16.3529	15.8566	15.9386	15.8258	15.7594
Q61595	KTN1_MOUSE Kinectin OS=Mus musculus OX=10090 GN=Ktn1 PE=1 SV=1			8	8	8	0.453315	-0.618954	0.352115	1.53576	-1.00856	12.1092	11.555	13.4464	13.7722	13.8825	12.8402	12.766	13.8701
Q8BH79	ANO10_MOUSE Anoctamin-10 OS=Mus musculus OX=10090 GN=Ano10 PE=1 SV=1			4	4	4	0.452877	-0.373569	0.352471	1.29555	-1.00775	11.7272	12.8657	12.7341	13.004	12.5683	13.6206	12.7605	12.8759
P54099	DPOG1_MOUSE DNA polymerase subunit gamma-1 OS=Mus musculus OX=10090 GN=Polg PE=1 SV=3			2	2	2	0.452769	0.453692	0.352558	0.730172	1.00756	12.275	11.3497	11.0668	12.3738	10.7144	11.3761	11.0154	12.1446
Q61235	SNTB2_MOUSE Beta-2-syntrophin OS=Mus musculus OX=10090 GN=Sntb2 PE=1 SV=2			5	3	3	0.452483	-0.278286	0.352791	1.21275	-1.00703	13.4793	13.4652	14.2554	14.3562	13.989	14.4726	14.3078	13.8998
Q9JKW0	AR6P1_MOUSE ADP-ribosylation factor-like protein 6-interacting protein 1 OS=Mus musculus OX=10090 GN=Arl6ip1 PE=1 SV=1			3	3	3	0.45203	0.360188	0.353159	0.779063	1.0062	14.0525	14.4196	14.7099	14.4101	14.6221	14.2889	13.0876	14.1528
P26443	DHE3_MOUSE Glutamate dehydrogenase 1, mitochondrial OS=Mus musculus OX=10090 GN=Glud1 PE=1 SV=1			51	51	51	0.451251	0.196501	0.353793	0.872664	1.00477	19.7063	19.1814	18.9648	19.2887	18.8353	19.0274	19.4053	19.0871
P14131	RS16_MOUSE 40S ribosomal protein S16 OS=Mus musculus OX=10090 GN=Rps16 PE=1 SV=4			20	20	20	0.450418	0.139199	0.354472	0.908023	1.00324	20.2179	20.1425	19.8653	19.718	19.7794	19.9909	19.6702	19.9462
Q7TMB8	CYFP1_MOUSE Cytoplasmic FMR1-interacting protein 1 OS=Mus musculus OX=10090 GN=Cyfip1 PE=1 SV=1			7	7	7	0.44781	0.250663	0.356607	0.84051	0.998457	17.1779	17.471	16.4827	16.5843	16.5748	16.8829	16.7394	16.5161
Q9DB20	ATPO_MOUSE ATP synthase subunit O, mitochondrial OS=Mus musculus OX=10090 GN=Atp5po PE=1 SV=1			29	29	29	0.447716	-0.215559	0.356684	1.16115	-0.998284	21.6503	21.2145	21.2104	21.1086	21.3775	21.2108	22.0306	21.4273
P62071	RRAS2_MOUSE Ras-related protein R-Ras2 OS=Mus musculus OX=10090 GN=Rras2 PE=1 SV=1			3	2	2	0.44768	-0.305938	0.356714	1.23622	-0.998217	12.1862	12.5368	13.1826	12.7971	12.6973	12.9112	13.6322	12.6857
Q9QXD1	ACOX2_MOUSE Peroxisomal acyl-coenzyme A oxidase 2 OS=Mus musculus OX=10090 GN=Acox2 PE=1 SV=2			57	57	57	0.447471	0.0652232	0.356886	0.955797	0.997833	19.1183	19.2284	19.1062	19.0952	19.2135	19.1089	19.017	18.9477
Q8BI08	MAL2_MOUSE Protein MAL2 OS=Mus musculus OX=10090 GN=Mal2 PE=1 SV=1			2	2	2	0.447461	-0.230252	0.356894	1.17304	-0.997815	17.6306	17.8664	17.85	17.7651	17.693	18.2144	18.5405	17.5852
Q921Y2	IMP3_MOUSE U3 small nucleolar ribonucleoprotein protein IMP3 OS=Mus musculus OX=10090 GN=Imp3 PE=2 SV=1			7	7	7	0.446459	0.245439	0.357718	0.843559	0.995973	14.5327	15.4321	14.8436	14.962	14.2472	14.8556	14.7	14.9859
Q8BVY0	RL1D1_MOUSE Ribosomal L1 domain-containing protein 1 OS=Mus musculus OX=10090 GN=Rsl1d1 PE=1 SV=1			26	26	26	0.445997	0.21375	0.358099	0.862293	0.995125	15.9144	16.6602	16.1032	16.3357	16.1169	15.8242	15.8072	16.4104
Q08857	CD36_MOUSE Platelet glycoprotein 4 OS=Mus musculus OX=10090 GN=Cd36 PE=1 SV=2			7	7	7	0.445268	-0.235804	0.358701	1.17756	-0.993783	14.6099	15.1648	14.4547	14.1018	14.6714	14.8468	15.0498	14.7065
Q8K0L9	ZBT20_MOUSE Zinc finger and BTB domain-containing protein 20 OS=Mus musculus OX=10090 GN=Zbtb20 PE=1 SV=1			13	13	13	0.445054	0.156838	0.358877	0.896989	0.99339	15.4407	14.9374	15.1657	14.8327	15.0311	14.9304	14.7089	15.0787
Q8C522	ENDD1_MOUSE Endonuclease domain-containing 1 protein OS=Mus musculus OX=10090 GN=Endod1 PE=1 SV=2			2	2	2	0.444778	-0.705876	0.359105	1.63113	-0.992882	10.7515	11.5084	13.0104	13.2578	12.428	13.4285	11.9735	13.5216
Q8CCF0	PRP31_MOUSE U4/U6 small nuclear ribonucleoprotein Prp31 OS=Mus musculus OX=10090 GN=Prpf31 PE=1 SV=3			6	6	6	0.443462	0.242747	0.360195	0.845135	0.990461	13.859	14.8295	14.7236	14.4136	14.16	14.1223	14.0314	14.5408
Q8VCY6	UTP6_MOUSE U3 small nucleolar RNA-associated protein 6 homolog OS=Mus musculus OX=10090 GN=Utp6 PE=2 SV=1			4	4	4	0.443312	-0.465686	0.36032	1.38097	-0.990185	11.5035	13.0305	13.5433	13.2187	13.1451	13.3327	13.0518	13.6291
Q9CYV5	TM135_MOUSE Transmembrane protein 135 OS=Mus musculus OX=10090 GN=Tmem135 PE=2 SV=1			10	10	10	0.443113	0.18562	0.360485	0.879271	0.989819	16.6101	16.7547	16.1105	16.2934	16.0385	16.1297	16.5719	16.2861
Q64487	PTPRD_MOUSE Receptor-type tyrosine-protein phosphatase delta OS=Mus musculus OX=10090 GN=Ptprd PE=1 SV=3			10	10	6	0.442976	0.100825	0.360599	0.9325	0.989565	14.9091	15.0099	15.1137	15.0846	15.0383	14.671	14.9305	15.0741
Q8BJ64	CHDH_MOUSE Choline dehydrogenase, mitochondrial OS=Mus musculus OX=10090 GN=Chdh PE=1 SV=1			29	29	29	0.442649	-0.231726	0.36087	1.17424	-0.988964	17.485	16.9863	16.7488	17.0673	17.4011	16.7908	17.6054	17.417
Q8CHS2	DJC22_MOUSE DnaJ homolog subfamily C member 22 OS=Mus musculus OX=10090 GN=Dnajc22 PE=1 SV=1			2	2	2	0.440962	-0.411476	0.362275	1.33005	-0.985856	14.4177	12.4314	13.3791	13.4805	13.6971	13.7909	14.1235	13.7433
B9EJ86	OSBL8_MOUSE Oxysterol-binding protein-related protein 8 OS=Mus musculus OX=10090 GN=Osbpl8 PE=1 SV=1			16	16	16	0.440584	-0.32949	0.36259	1.25657	-0.985159	14.8848	14.6501	15.9302	15.8284	15.6556	15.4348	15.7969	15.7242
Q9DBK0	ACO12_MOUSE Acetyl-coenzyme A thioesterase OS=Mus musculus OX=10090 GN=Acot12 PE=1 SV=1			25	25	24	0.438978	-0.0644166	0.363933	1.04566	-0.982197	15.7981	15.6034	15.8243	15.7266	15.797	15.8735	15.8566	15.6829
Q9JHU4	DYHC1_MOUSE Cytoplasmic dynein 1 heavy chain 1 OS=Mus musculus OX=10090 GN=Dync1h1 PE=1 SV=2			11	11	11	0.438416	-0.362659	0.364405	1.28579	-0.98116	13.2427	13.682	14.5525	14.7419	14.5064	14.6583	14.2319	14.2732
Q3UMR5	MCU_MOUSE Calcium uniporter protein, mitochondrial OS=Mus musculus OX=10090 GN=Mcu PE=1 SV=2			7	7	7	0.437847	0.121371	0.364882	0.919314	0.980111	14.4172	14.414	14.488	14.6616	14.6423	14.1306	14.2837	14.4388
P18572	BASI_MOUSE Basigin OS=Mus musculus OX=10090 GN=Bsg PE=1 SV=2			9	9	9	0.436627	0.261039	0.365909	0.834487	0.977858	17.4577	16.5151	17.1418	17.351	17.2027	16.7934	16.4332	16.9921
P39054	DYN2_MOUSE Dynamin-2 OS=Mus musculus OX=10090 GN=Dnm2 PE=1 SV=2			5	5	4	0.436352	-0.710309	0.366141	1.63615	-0.977351	10.8002	11.5889	13.077	13.9506	13.4771	12.8751	12.8195	13.0863
Q9QY76	VAPB_MOUSE Vesicle-associated membrane protein-associated protein B OS=Mus musculus OX=10090 GN=Vapb PE=1 SV=3			19	18	18	0.435847	-0.188739	0.366567	1.13977	-0.976416	16.6698	16.1045	16.9135	16.7155	16.8463	16.5566	16.7959	16.9593
O08705	NTCP_MOUSE Sodium/bile acid cotransporter OS=Mus musculus OX=10090 GN=Slc10a1 PE=1 SV=1			3	3	3	0.43511	1.44722	0.367189	0.366727	0.975055	18.0824	17.6131	17.6399	17.754	17.9833	17.3719	11.9073	18.038
Q8CFI0	NED4L_MOUSE E3 ubiquitin-protein ligase NEDD4-like OS=Mus musculus OX=10090 GN=Nedd4l PE=1 SV=2			4	3	3	0.434968	-0.663086	0.367309	1.58347	-0.974793	14.4493	12.0358	14.4264	14.984	14.7579	14.8177	14.8415	14.1307
Q69ZP3	PNKD_MOUSE Probable hydrolase PNKD OS=Mus musculus OX=10090 GN=Pnkd PE=1 SV=2			6	6	6	0.433775	-0.319323	0.36832	1.24774	-0.972587	13.6724	12.4518	13.5596	12.7062	13.4857	13.6222	13.4976	13.0619
Q68FF9	S5A1_MOUSE 3-oxo-5-alpha-steroid 4-dehydrogenase 1 OS=Mus musculus OX=10090 GN=Srd5a1 PE=2 SV=2			6	6	6	0.432774	-0.36582	0.36917	1.28861	-0.970736	14.0215	13.4345	14.2371	14.2091	14.5464	14.4949	13.4017	14.9225
P21981	TGM2_MOUSE Protein-glutamine gamma-glutamyltransferase 2 OS=Mus musculus OX=10090 GN=Tgm2 PE=1 SV=4			20	20	20	0.432327	0.248251	0.36955	0.841916	0.969908	16.3747	16.6713	16.9373	17.1484	16.5555	17.0616	16.3647	16.1569
Q9QZQ8	H2AY_MOUSE Core histone macro-H2A.1 OS=Mus musculus OX=10090 GN=Macroh2a1 PE=1 SV=3			25	25	25	0.431952	-0.105113	0.369869	1.07558	-0.969214	19.3954	19.7093	19.5822	19.4548	19.4649	19.5835	19.8605	19.6534
Q8CFX1	G6PE_MOUSE GDH/6PGL endoplasmic bifunctional protein OS=Mus musculus OX=10090 GN=H6pd PE=1 SV=2			20	20	20	0.431874	0.328321	0.369935	0.796463	0.96907	15.3173	15.7647	15.131	15.9803	15.0504	16.0382	14.9584	14.833
O09106	HDAC1_MOUSE Histone deacetylase 1 OS=Mus musculus OX=10090 GN=Hdac1 PE=1 SV=1;sp			4	4	4	0.429893	-0.190239	0.371627	1.14095	-0.9654	14.3228	14.0519	14.4855	13.954	14.0687	14.8041	14.4195	14.2829
Q8VCH0	THIKB_MOUSE 3-ketoacyl-CoA thiolase B, peroxisomal OS=Mus musculus OX=10090 GN=Acaa1b PE=1 SV=1			29	29	12	0.428888	0.190669	0.372488	0.876199	0.963538	20.3916	19.8806	19.6323	19.9583	19.6322	19.6435	20.1298	19.6947
Q8BWP8	B4GA1_MOUSE Beta-1,4-glucuronyltransferase 1 OS=Mus musculus OX=10090 GN=B4gat1 PE=1 SV=1			2	2	2	0.428305	-0.555348	0.372988	1.46952	-0.962457	13.4693	11.6694	13.9077	14.0024	13.259	14.0976	13.8527	14.0608
P48193	41_MOUSE Protein 4.1 OS=Mus musculus OX=10090 GN=Epb41 PE=1 SV=2			32	32	29	0.427989	0.128963	0.37326	0.914489	0.961872	16.1419	16.3346	16.0658	16.282	16.0638	15.8462	16.407	15.9914
P35762	CD81_MOUSE CD81 antigen OS=Mus musculus OX=10090 GN=Cd81 PE=1 SV=2			3	3	3	0.426562	-0.40731	0.374488	1.32621	-0.959223	17.8943	16.7545	18.2429	18.1772	18.1878	18.1368	18.7891	17.5845
Q8BZ98	DYN3_MOUSE Dynamin-3 OS=Mus musculus OX=10090 GN=Dnm3 PE=1 SV=1			2	1	1	0.426558	-0.571837	0.374492	1.48642	-0.959216	13.4376	11.1445	12.4428	10.9318	12.4804	12.421	12.8702	12.4724
P60335	PCBP1_MOUSE Poly(rC)-binding protein 1 OS=Mus musculus OX=10090 GN=Pcbp1 PE=1 SV=1			10	10	8	0.426156	-0.124735	0.374838	1.09031	-0.958469	16.1877	16.3669	16.4638	16.7321	16.6447	16.5356	16.6748	16.3943
Q9D125	RT25_MOUSE 28S ribosomal protein S25, mitochondrial OS=Mus musculus OX=10090 GN=Mrps25 PE=1 SV=1			11	11	11	0.425848	-0.130407	0.375104	1.0946	-0.957898	16.3016	16.4427	16.117	16.1345	16.4545	16.1361	16.654	16.2728
Q6TCG2	PAQR9_MOUSE Membrane progesterone receptor epsilon OS=Mus musculus OX=10090 GN=Paqr9 PE=1 SV=2			2	2	2	0.425412	0.797626	0.375481	0.575295	0.957087	15.831	15.4955	15.773	15.7993	15.8915	15.3972	12.4659	15.9537
Q91V92	ACLY_MOUSE ATP-citrate synthase OS=Mus musculus OX=10090 GN=Acly PE=1 SV=1			47	47	47	0.425237	0.159482	0.375632	0.895346	0.956764	17.3967	17.4765	16.9814	17.2992	17.1324	17.4782	17.0151	16.8902
P58710	GGLO_MOUSE L-gulonolactone oxidase OS=Mus musculus OX=10090 GN=Gulo PE=1 SV=3			43	43	43	0.424996	-0.170915	0.375841	1.12577	-0.956316	19.6629	18.9103	19.4262	19.2789	19.4218	19.4227	19.7408	19.3767
Q9QYJ0	DNJA2_MOUSE DnaJ homolog subfamily A member 2 OS=Mus musculus OX=10090 GN=Dnaja2 PE=1 SV=1			4	4	4	0.424913	-0.543108	0.375913	1.45711	-0.956161	11.6773	14.0122	12.4052	12.8205	13.7743	12.64	12.921	13.7524
Q8R0Y6	AL1L1_MOUSE Cytosolic 10-formyltetrahydrofolate dehydrogenase OS=Mus musculus OX=10090 GN=Aldh1l1 PE=1 SV=1			27	27	27	0.42461	0.316471	0.376175	0.803032	0.955598	17.1444	16.1227	16.2449	16.3159	16.2901	16.7195	15.9246	15.6279
A2ASS6	TITIN_MOUSE Titin OS=Mus musculus OX=10090 GN=Ttn PE=1 SV=1			9	9	9	0.423895	1.43112	0.376795	0.370843	0.954269	16.2369	17.7054	17.3025	17.0337	17.1538	17.4367	11.2599	16.7036
Q6P3A8	ODBB_MOUSE 2-oxoisovalerate dehydrogenase subunit beta, mitochondrial OS=Mus musculus OX=10090 GN=Bckdhb PE=1 SV=2			3	3	3	0.422218	0.369382	0.378253	0.774114	0.951152	11.6592	12.5168	11.6737	12.4664	12.4813	11.8284	11.0179	11.511
Q9CS00	CATIN_MOUSE Cactin OS=Mus musculus OX=10090 GN=Cactin PE=1 SV=2			2	2	2	0.421764	-0.431375	0.378648	1.34852	-0.950306	11.477	12.1945	13.2693	12.8295	12.5388	13.1894	12.4181	13.3494
Q61285	ABCD2_MOUSE ATP-binding cassette sub-family D member 2 OS=Mus musculus OX=10090 GN=Abcd2 PE=1 SV=1			5	5	5	0.421461	-0.557552	0.378913	1.47177	-0.949743	10.5272	12.5946	12.3352	11.7331	12.4881	11.3761	12.418	13.1382
P52332	JAK1_MOUSE Tyrosine-protein kinase JAK1 OS=Mus musculus OX=10090 GN=Jak1 PE=1 SV=1			4	4	4	0.420577	-0.283325	0.379685	1.217	-0.948098	12.1359	12.3592	13.0761	13.1319	12.5716	13.0016	12.9078	13.3554
P16460	ASSY_MOUSE Argininosuccinate synthase OS=Mus musculus OX=10090 GN=Ass1 PE=1 SV=1			44	44	44	0.420302	-0.134216	0.379925	1.0975	-0.947586	19.1568	18.4953	18.8132	18.8433	18.9619	18.999	19.0407	18.844
P48776	T23O_MOUSE Tryptophan 2,3-dioxygenase OS=Mus musculus OX=10090 GN=Tdo2 PE=1 SV=2			4	4	4	0.41879	-0.310596	0.38125	1.24022	-0.94477	13.5195	12.4824	13.9249	13.4587	13.5073	14.0013	13.4784	13.6408
Q99KC8	VMA5A_MOUSE von Willebrand factor A domain-containing protein 5A OS=Mus musculus OX=10090 GN=Vwa5a PE=1 SV=2			6	6	6	0.418134	0.188321	0.381826	0.877627	0.943548	14.6298	15.185	15.0158	14.6562	14.6479	15.0573	14.6813	14.3471
Q8BGY7	F210A_MOUSE Protein FAM210A OS=Mus musculus OX=10090 GN=Fam210a PE=1 SV=1			6	6	6	0.417047	-0.117201	0.382783	1.08463	-0.94152	16.0967	15.8212	16.216	15.9162	15.983	15.9987	16.3532	16.184
Q91WU2	S22A7_MOUSE Solute carrier family 22 member 7 OS=Mus musculus OX=10090 GN=Slc22a7 PE=1 SV=1			3	3	3	0.415891	-0.14658	0.383804	1.10694	-0.939364	14.0952	13.9676	14.3142	14.4445	14.5633	14.033	14.3719	14.4397
Q8K202	RPA49_MOUSE DNA-directed RNA polymerase I subunit RPA49 OS=Mus musculus OX=10090 GN=Polr1e PE=1 SV=2			2	2	2	0.414648	-0.525134	0.384904	1.43907	-0.937043	12.3535	12.9742	13.4477	11.4511	12.9425	12.1258	13.6733	13.5854
Q6X893	CTL1_MOUSE Choline transporter-like protein 1 OS=Mus musculus OX=10090 GN=Slc44a1 PE=1 SV=3			2	2	2	0.413439	-0.435428	0.385977	1.35231	-0.934785	13.6819	12.0093	13.8986	13.8917	13.9059	13.5354	13.9445	13.8374
Q8BVI4	DHPR_MOUSE Dihydropteridine reductase OS=Mus musculus OX=10090 GN=Qdpr PE=1 SV=2			4	4	4	0.412302	0.319509	0.386988	0.801343	0.932659	15.1197	13.7896	14.6928	14.515	14.6817	14.3796	13.7703	14.0074
P23116	EIF3A_MOUSE Eukaryotic translation initiation factor 3 subunit A OS=Mus musculus OX=10090 GN=Eif3a PE=1 SV=5			40	40	40	0.412086	0.131696	0.387181	0.912758	0.932256	15.9484	16.0675	16.4379	16.2409	16.0695	16.2868	15.9577	15.854
Q8CCJ3	UFL1_MOUSE E3 UFM1-protein ligase 1 OS=Mus musculus OX=10090 GN=Ufl1 PE=1 SV=2			16	16	16	0.411791	-0.17996	0.387444	1.13285	-0.931704	14.5924	14.7444	14.982	15.1011	15.0805	15.2725	14.5841	15.2026
Q9EP72	EMC7_MOUSE ER membrane protein complex subunit 7 OS=Mus musculus OX=10090 GN=Emc7 PE=1 SV=1			9	9	9	0.411347	-0.0776095	0.38784	1.05527	-0.930874	16.2009	16.2631	16.1233	16.2461	16.3779	16.0617	16.3064	16.3979
P24369	PPIB_MOUSE Peptidyl-prolyl cis-trans isomerase B OS=Mus musculus OX=10090 GN=Ppib PE=1 SV=2			23	23	23	0.410043	-0.125901	0.389007	1.09119	-0.928434	18.3701	18.0999	18.5058	17.979	18.3819	18.1874	18.424	18.4651
P61211	ARL1_MOUSE ADP-ribosylation factor-like protein 1 OS=Mus musculus OX=10090 GN=Arl1 PE=1 SV=1			5	5	5	0.409935	-0.571287	0.389103	1.48585	-0.92823	15.8398	13.4227	15.9442	15.7975	15.8236	16.0179	15.8224	15.6254
Q8K310	MATR3_MOUSE Matrin-3 OS=Mus musculus OX=10090 GN=Matr3 PE=1 SV=1			16	16	16	0.409439	0.0949419	0.389548	0.93631	0.927303	15.9737	15.969	15.6929	15.9092	15.9569	15.6891	15.6301	15.8888
Q91XT4	SC16B_MOUSE Protein transport protein Sec16B OS=Mus musculus OX=10090 GN=Sec16b PE=1 SV=3			7	7	7	0.408901	-0.689703	0.390031	1.61295	-0.926295	14.2978	11.6721	14.3639	14.8229	14.4642	14.1085	14.2829	15.0599
Q64459	CP3AB_MOUSE Cytochrome P450 3A11 OS=Mus musculus OX=10090 GN=Cyp3a11 PE=1 SV=1			36	36	36	0.407643	0.0605307	0.391162	0.958911	0.923938	18.8812	18.9232	18.8013	18.7021	18.8778	18.6658	18.776	18.746
P59041	DJC30_MOUSE DnaJ homolog subfamily C member 30, mitochondrial OS=Mus musculus OX=10090 GN=Dnajc30 PE=1 SV=1			2	2	2	0.406398	-0.930081	0.392285	1.90538	-0.921603	13.5139	13.8033	11.8745	11.501	14.7934	11.1511	14.2329	14.2356
Q6ZQL4	WDR43_MOUSE WD repeat-containing protein 43 OS=Mus musculus OX=10090 GN=Wdr43 PE=1 SV=2			4	4	4	0.406039	0.191792	0.39261	0.875518	0.920931	14.3676	14.509	15.2036	14.9843	14.4336	14.4796	14.6922	14.692
Q9D023	MPC2_MOUSE Mitochondrial pyruvate carrier 2 OS=Mus musculus OX=10090 GN=Mpc2 PE=1 SV=1			11	11	11	0.405471	-0.11063	0.393123	1.0797	-0.919864	19.0376	19.126	19.4246	19.2497	19.2274	19.2211	19.5778	19.2542
P12787	COX5A_MOUSE Cytochrome c oxidase subunit 5A, mitochondrial OS=Mus musculus OX=10090 GN=Cox5a PE=1 SV=2			8	8	8	0.405221	0.405932	0.39335	0.754749	0.919395	18.1319	16.3715	16.307	16.88	16.2742	16.3624	16.84	16.5901
Q80X82	SYMPK_MOUSE Symplekin OS=Mus musculus OX=10090 GN=Sympk PE=1 SV=2			5	5	4	0.40495	-0.442072	0.393595	1.35855	-0.918887	14.4667	12.9907	15.0617	14.8855	15.0252	14.758	14.5393	14.8502
P16015	CAH3_MOUSE Carbonic anhydrase 3 OS=Mus musculus OX=10090 GN=Ca3 PE=1 SV=3			9	9	9	0.404089	0.673745	0.394376	0.626877	0.91727	15.0962	14.3813	14.6141	15.6733	14.6997	15.1828	12.2594	14.9281
Q99MR8	MCCA_MOUSE Methylcrotonoyl-CoA carboxylase subunit alpha, mitochondrial OS=Mus musculus OX=10090 GN=Mccc1 PE=1 SV=2			28	28	28	0.404013	-0.203815	0.394445	1.15174	-0.917127	15.5848	15.0186	14.9993	15.5543	15.6114	15.0964	15.4485	15.8161
A2ASQ1	AGRIN_MOUSE Agrin OS=Mus musculus OX=10090 GN=Agrn PE=1 SV=1			8	8	8	0.403269	-0.340221	0.395122	1.26595	-0.915731	14.637	14.3784	15.7343	15.7068	15.3011	15.5702	15.712	15.2341
Q3THE2	ML12B_MOUSE Myosin regulatory light chain 12B OS=Mus musculus OX=10090 GN=Myl12b PE=1 SV=2;sp			8	8	8	0.400408	-0.243062	0.397733	1.1835	-0.910351	15.9427	14.7647	15.1835	15.4314	15.3361	15.4815	15.6692	15.8077
Q8BFW7	LPP_MOUSE Lipoma-preferred partner homolog OS=Mus musculus OX=10090 GN=Lpp PE=1 SV=1			3	3	3	0.398781	0.16742	0.399226	0.890434	0.907287	14.8201	14.9005	15.0593	15.465	15.1826	14.6657	14.7532	14.9738
Q99JR1	SFXN1_MOUSE Sideroflexin-1 OS=Mus musculus OX=10090 GN=Sfxn1 PE=1 SV=3			28	28	26	0.397588	0.0890217	0.400324	0.94016	0.905039	19.127	19.2087	18.7722	19.0278	18.97	18.9965	18.8742	18.9388
P62141	PP1B_MOUSE Serine/threonine-protein phosphatase PP1-beta catalytic subunit OS=Mus musculus OX=10090 GN=Ppp1cb PE=1 SV=3			3	1	1	0.397284	-0.336497	0.400605	1.26269	-0.904468	12.458	11.5553	12.6165	11.4378	12.1455	12.7025	12.7206	11.845
Q8CFA2	GCST_MOUSE Aminomethyltransferase, mitochondrial OS=Mus musculus OX=10090 GN=Amt PE=1 SV=1			23	23	23	0.397279	-0.238986	0.400609	1.18016	-0.904458	16.4222	15.842	15.9352	15.9836	16.1869	15.741	16.8581	16.3529
Q3UIL6	PKHA7_MOUSE Pleckstrin homology domain-containing family A member 7 OS=Mus musculus OX=10090 GN=Plekha7 PE=1 SV=2			13	13	13	0.397253	-0.259042	0.400633	1.19668	-0.904408	14.1716	14.9756	14.9593	15.4675	15.2233	14.8569	15.3149	15.2151
Q01279	EGFR_MOUSE Epidermal growth factor receptor OS=Mus musculus OX=10090 GN=Egfr PE=1 SV=1			41	41	41	0.397141	-0.0952263	0.400737	1.06823	-0.904198	17.5566	17.3486	17.5867	17.642	17.6517	17.4598	17.8501	17.5532
Q5HZI9	S2551_MOUSE Solute carrier family 25 member 51 OS=Mus musculus OX=10090 GN=Slc25a51 PE=1 SV=1			2	2	2	0.394656	-0.452231	0.403036	1.36815	-0.899511	13.0521	11.6497	12.1012	11.0855	12.6423	11.5789	12.7157	12.7605
Q9D710	TMX2_MOUSE Thioredoxin-related transmembrane protein 2 OS=Mus musculus OX=10090 GN=Tmx2 PE=1 SV=1			8	8	8	0.394347	-0.282534	0.403323	1.21633	-0.898927	15.9873	14.822	15.729	15.7004	15.7727	15.9302	16.2785	15.3873
Q76KJ5	RPA34_MOUSE DNA-directed RNA polymerase I subunit RPA34 OS=Mus musculus OX=10090 GN=Polr1g PE=1 SV=2			4	4	4	0.393343	-0.393714	0.404256	1.31377	-0.89703	12.8352	13.5286	14.356	14.7903	14.4007	14.1286	14.3233	14.2324
Q9EPU0	RENT1_MOUSE Regulator of nonsense transcripts 1 OS=Mus musculus OX=10090 GN=Upf1 PE=1 SV=2			11	11	11	0.393293	-0.303568	0.404303	1.23419	-0.896935	14.1048	14.3345	14.8196	15.3536	15.1592	14.5238	14.7565	15.3873
Q8VCC2	EST1_MOUSE Liver carboxylesterase 1 OS=Mus musculus OX=10090 GN=Ces1 PE=1 SV=1			22	18	18	0.393064	0.171644	0.404516	0.88783	0.896504	17.9683	18.1889	17.9849	18.0814	17.8748	18.4075	17.6657	17.5889
Q75N73	S39AE_MOUSE Metal cation symporter ZIP14 OS=Mus musculus OX=10090 GN=Slc39a14 PE=1 SV=1			3	3	3	0.393015	-0.31435	0.404562	1.24345	-0.89641	15.2758	14.2419	15.6147	15.7477	15.7077	15.3379	15.4658	15.6261
Q9CZW4	ACSL3_MOUSE Long-chain-fatty-acid--CoA ligase 3 OS=Mus musculus OX=10090 GN=Acsl3 PE=1 SV=2			10	8	8	0.392852	-0.308224	0.404714	1.23818	-0.896103	15.6737	14.5329	15.8307	16.043	15.9924	15.8414	15.806	15.6734
Q9JI44	DMAP1_MOUSE DNA methyltransferase 1-associated protein 1 OS=Mus musculus OX=10090 GN=Dmap1 PE=1 SV=1			2	2	2	0.391818	-0.646081	0.405679	1.56491	-0.894148	11.3329	13.5205	14.5567	14.1941	14.0263	13.9886	14.0563	14.1174
Q3TIX9	SNUT2_MOUSE U4/U6.U5 tri-snRNP-associated protein 2 OS=Mus musculus OX=10090 GN=Usp39 PE=1 SV=2			6	6	6	0.391257	-0.217507	0.406203	1.16272	-0.893087	14.4477	14.8305	15.4496	15.3495	15.11	15.1518	15.4119	15.2735
Q3THS6	METK2_MOUSE S-adenosylmethionine synthase isoform type-2 OS=Mus musculus OX=10090 GN=Mat2a PE=1 SV=2			6	3	3	0.391203	-0.578145	0.406253	1.49293	-0.892985	11.3475	11.0485	12.9757	13.0643	13.3551	13.0796	11.6572	12.6566
Q6PA06	ATLA2_MOUSE Atlastin-2 OS=Mus musculus OX=10090 GN=Atl2 PE=1 SV=1			14	14	13	0.390609	-0.113102	0.406809	1.08155	-0.891861	16.7117	17.0571	17.0084	17.0986	17.1274	16.9452	17.3224	16.9332
Q99N96	RM01_MOUSE 39S ribosomal protein L1, mitochondrial OS=Mus musculus OX=10090 GN=Mrpl1 PE=1 SV=2			10	10	10	0.389936	0.396589	0.40744	0.759652	0.890588	14.2189	14.4898	14.5181	14.6423	14.6132	14.3164	12.7769	14.5762
Q8BK08	TMM11_MOUSE Transmembrane protein 11, mitochondrial OS=Mus musculus OX=10090 GN=Tmem11 PE=1 SV=1			3	3	3	0.38938	0.192097	0.407962	0.875332	0.889536	15.2308	15.3333	15.042	14.8668	14.7246	15.2981	15.186	14.4958
Q8BWT1	THIM_MOUSE 3-ketoacyl-CoA thiolase, mitochondrial OS=Mus musculus OX=10090 GN=Acaa2 PE=1 SV=3			48	48	48	0.388072	0.166327	0.409193	0.891108	0.887058	20.3572	19.6215	19.6506	19.8299	19.611	19.5269	19.7929	19.8632
Q9WV70	NOC2L_MOUSE Nucleolar complex protein 2 homolog OS=Mus musculus OX=10090 GN=Noc2l PE=1 SV=2			3	3	3	0.387738	-0.514083	0.409508	1.42809	-0.886425	12.8759	14.4481	13.7678	13.7487	13.6338	14.178	15.6002	13.4848
Q9Z2Z6	MCAT_MOUSE Mitochondrial carnitine/acylcarnitine carrier protein OS=Mus musculus OX=10090 GN=Slc25a20 PE=1 SV=1			25	25	25	0.387203	-0.130501	0.410012	1.09467	-0.885413	18.5871	18.0349	18.412	18.3806	18.604	18.622	18.2252	18.4855
Q8VHZ7	IMP4_MOUSE U3 small nucleolar ribonucleoprotein protein IMP4 OS=Mus musculus OX=10090 GN=Imp4 PE=2 SV=1			4	4	4	0.386034	-0.213012	0.411118	1.15911	-0.883195	14.0073	14.6434	14.2755	14.7854	14.2416	14.6978	15.0383	14.5859
Q9D855	QCR7_MOUSE Cytochrome b-c1 complex subunit 7 OS=Mus musculus OX=10090 GN=Uqcrb PE=1 SV=3			9	9	9	0.385475	0.215195	0.411647	0.86143	0.882135	17.0628	16.2901	16.2086	16.4302	16.3073	16.1135	16.0204	16.6896
P09055	ITB1_MOUSE Integrin beta-1 OS=Mus musculus OX=10090 GN=Itgb1 PE=1 SV=1			11	11	11	0.384709	-0.184424	0.412374	1.13636	-0.88068	15.7135	15.6884	15.5098	15.3435	15.5297	15.7143	16.2964	15.4526
Q8VDL4	ADPGK_MOUSE ADP-dependent glucokinase OS=Mus musculus OX=10090 GN=Adpgk PE=1 SV=2			6	6	6	0.384575	-0.106328	0.412501	1.07648	-0.880427	15.0591	15.4381	15.2284	15.3002	15.4825	15.5196	15.3322	15.1168
Q8VBZ0	DHRSX_MOUSE Dehydrogenase/reductase SDR family member on chromosome X homolog OS=Mus musculus OX=10090 GN=Dhrsx PE=1 SV=2			2	2	2	0.384094	0.757496	0.412958	0.591522	0.879513	10.8718	11.0713	13.8875	13.8563	11.7038	11.6703	11.1586	12.1241
Q9EQH2	ERAP1_MOUSE Endoplasmic reticulum aminopeptidase 1 OS=Mus musculus OX=10090 GN=Erap1 PE=1 SV=2			13	13	13	0.381497	0.583557	0.415435	0.667316	0.874577	14.2424	14.8641	15.0005	15.4538	14.5374	15.9429	13.129	13.6174
A2AJ88	PLPL7_MOUSE Patatin-like phospholipase domain-containing protein 7 OS=Mus musculus OX=10090 GN=Pnpla7 PE=1 SV=1			2	2	2	0.38101	0.192569	0.415901	0.875046	0.873652	12.6562	12.5181	13.1874	12.457	12.2448	12.9146	12.3777	12.5114
P00186	CP1A2_MOUSE Cytochrome P450 1A2 OS=Mus musculus OX=10090 GN=Cyp1a2 PE=1 SV=1			43	43	43	0.380132	-0.154733	0.416743	1.11322	-0.871981	19.0663	18.4537	19.2133	19.0659	19.243	19.0234	19.013	19.1387
Q5SWU9	ACACA_MOUSE Acetyl-CoA carboxylase 1 OS=Mus musculus OX=10090 GN=Acaca PE=1 SV=1			56	56	47	0.379659	-0.140261	0.417197	1.1021	-0.87108	16.0464	15.8295	16.262	16.1562	16.2857	16.5452	16.09	15.9342
Q9D0M3	CY1_MOUSE Cytochrome c1, heme protein, mitochondrial OS=Mus musculus OX=10090 GN=Cyc1 PE=1 SV=1			21	21	21	0.378819	-0.0642128	0.418005	1.04551	-0.869481	21.567	21.3147	21.5069	21.329	21.5931	21.4847	21.4084	21.4882
Q91VC9	GHITM_MOUSE Growth hormone-inducible transmembrane protein OS=Mus musculus OX=10090 GN=Ghitm PE=1 SV=1			5	5	5	0.378755	-0.76349	0.418066	1.69759	-0.869359	14.5401	11.4807	14.9704	14.8451	15.0218	14.9138	13.8769	15.0777
A2A7S8	K1522_MOUSE Uncharacterized protein KIAA1522 OS=Mus musculus OX=10090 GN=Kiaa1522 PE=1 SV=1			4	4	4	0.37811	-0.293977	0.418688	1.22602	-0.868129	12.5606	12.8534	13.0613	14.0547	13.1623	13.6295	13.4197	13.4945
Q8BWW4	LARP4_MOUSE La-related protein 4 OS=Mus musculus OX=10090 GN=Larp4 PE=1 SV=2			3	3	3	0.377966	0.400035	0.418826	0.75784	0.867855	11.9581	12.4589	11.8969	12.8284	10.9366	11.6961	12.0174	12.892
O08573	LEG9_MOUSE Galectin-9 OS=Mus musculus OX=10090 GN=Lgals9 PE=1 SV=1			20	20	20	0.377322	0.0830007	0.419448	0.944092	0.866627	18.4533	18.8621	18.5164	18.5985	18.5989	18.5563	18.4934	18.4498
Q61792	LASP1_MOUSE LIM and SH3 domain protein 1 OS=Mus musculus OX=10090 GN=Lasp1 PE=1 SV=1			5	5	5	0.376738	0.246822	0.420012	0.842751	0.865513	16.5547	16.2189	16.1182	16.6854	15.9393	15.5769	16.7445	16.3292
P97452	BOP1_MOUSE Ribosome biogenesis protein BOP1 OS=Mus musculus OX=10090 GN=Bop1 PE=1 SV=1			11	11	11	0.376198	0.419627	0.420535	0.747618	0.864484	12.945	14.9039	14.746	14.8533	13.6511	13.9398	14.0229	14.156
O55022	PGRC1_MOUSE Membrane-associated progesterone receptor component 1 OS=Mus musculus OX=10090 GN=Pgrmc1 PE=1 SV=4			26	26	25	0.376119	0.0542927	0.420611	0.963066	0.864334	20.0532	20.2128	19.9777	20.0862	20.0617	19.9506	20.1224	19.978
P29595	NEDD8_MOUSE NEDD8 OS=Mus musculus OX=10090 GN=Nedd8 PE=1 SV=2			2	2	2	0.374389	-0.353828	0.42229	1.27795	-0.861032	12.7689	13.8706	13.9351	13.0423	14.3961	13.6575	13.0251	13.9535
Q9DBT9	M2GD_MOUSE Dimethylglycine dehydrogenase, mitochondrial OS=Mus musculus OX=10090 GN=Dmgdh PE=1 SV=1			48	48	48	0.374216	0.169712	0.422458	0.88902	0.860701	17.3273	17.087	16.9385	17.5339	16.8006	16.7942	17.3203	17.2927
Q8BI72	CARF_MOUSE CDKN2A-interacting protein OS=Mus musculus OX=10090 GN=Cdkn2aip PE=1 SV=1			2	2	2	0.372441	0.632687	0.424189	0.644974	0.857309	10.9886	12.5141	13.7247	13.7213	13.0699	11.4347	12.1303	11.7832
P61021	RAB5B_MOUSE Ras-related protein Rab-5B OS=Mus musculus OX=10090 GN=Rab5b PE=1 SV=1			6	4	4	0.372069	-0.0838637	0.424552	1.05985	-0.856597	15.4533	15.1337	15.183	15.4526	15.487	15.4323	15.3733	15.2653
Q62418	DBNL_MOUSE Drebrin-like protein OS=Mus musculus OX=10090 GN=Dbnl PE=1 SV=2			2	2	2	0.37174	-0.329361	0.424874	1.25646	-0.855969	11.5864	12.9536	12.7814	13.1861	13.2021	12.9086	12.5669	13.1473
Q9DCI9	RM32_MOUSE 39S ribosomal protein L32, mitochondrial OS=Mus musculus OX=10090 GN=Mrpl32 PE=1 SV=1			4	4	4	0.371674	-0.425765	0.424938	1.34328	-0.855842	15.2446	13.6663	15.8317	15.3167	15.5985	15.2808	15.0609	15.8222
E9PVA8	GCN1_MOUSE eIF-2-alpha kinase activator GCN1 OS=Mus musculus OX=10090 GN=Gcn1 PE=1 SV=1			9	9	9	0.371255	-0.514823	0.425349	1.42882	-0.85504	12.5748	12.6136	13.5633	13.1926	13.8049	14.9137	12.4142	12.8707
Q62448	IF4G2_MOUSE Eukaryotic translation initiation factor 4 gamma 2 OS=Mus musculus OX=10090 GN=Eif4g2 PE=1 SV=2			11	11	11	0.370049	-0.415512	0.426531	1.33377	-0.852732	15.1638	13.9984	16.025	15.8235	15.7508	15.5681	16.0824	15.2714
O54692	ZW10_MOUSE Centromere/kinetochore protein zw10 homolog OS=Mus musculus OX=10090 GN=Zw10 PE=1 SV=3			4	4	4	0.369705	0.406318	0.426869	0.754547	0.852073	13.0979	14.7342	13.8741	14.2033	13.4959	14.5215	13.0133	13.2536
Q8BMI0	FBX38_MOUSE F-box only protein 38 OS=Mus musculus OX=10090 GN=Fbxo38 PE=1 SV=1			2	2	2	0.369295	-0.966946	0.427273	1.9547	-0.851287	10.7223	11.3963	13.4557	14.6603	14.3184	13.9711	14.3107	11.5022
Q91ZS8	RED1_MOUSE Double-stranded RNA-specific editase 1 OS=Mus musculus OX=10090 GN=Adarb1 PE=1 SV=1			4	4	4	0.369201	-0.878123	0.427365	1.83798	-0.851108	11.6941	14.3222	14.5103	14.1143	15.0728	12.195	15.1901	15.6956
P14115	RL27A_MOUSE 60S ribosomal protein L27a OS=Mus musculus OX=10090 GN=Rpl27a PE=1 SV=5			15	15	15	0.36896	0.158122	0.427602	0.896191	0.850645	19.0083	19.5233	18.793	19.1868	18.752	18.837	19.1758	19.1142
Q62261	SPTB2_MOUSE Spectrin beta chain, non-erythrocytic 1 OS=Mus musculus OX=10090 GN=Sptbn1 PE=1 SV=2			104	104	104	0.368295	-0.100189	0.428258	1.07191	-0.849372	17.2267	17.129	17.5233	17.5025	17.4746	17.2598	17.5561	17.4916
Q8CI51	PDLI5_MOUSE PDZ and LIM domain protein 5 OS=Mus musculus OX=10090 GN=Pdlim5 PE=1 SV=4			4	4	4	0.367452	0.646119	0.42909	0.638997	0.847755	13.7694	11.3818	13.5479	13.9953	13.4546	13.1974	11.7862	11.6718
Q8BPM0	DAAM1_MOUSE Disheveled-associated activator of morphogenesis 1 OS=Mus musculus OX=10090 GN=Daam1 PE=1 SV=4			10	10	10	0.366865	-0.514597	0.42967	1.4286	-0.84663	13.2002	15.3843	15.5975	15.7531	15.7975	15.3907	15.4467	15.3587
Q99N16	CP4F3_MOUSE Cytochrome P450 4F3 OS=Mus musculus OX=10090 GN=Cyp4f3 PE=1 SV=2			5	1	1	0.365721	0.115222	0.430803	0.92324	0.844434	16.5363	16.1348	16.3329	16.6917	16.2269	16.2758	16.4942	16.2378
Q99MU3	DSRAD_MOUSE Double-stranded RNA-specific adenosine deaminase OS=Mus musculus OX=10090 GN=Adar PE=1 SV=2			2	2	2	0.365435	-0.599952	0.431087	1.51567	-0.843885	11.4855	14.0121	14.4131	14.3468	13.8866	14.0951	14.523	14.1525
Q9JI13	SAS10_MOUSE Something about silencing protein 10 OS=Mus musculus OX=10090 GN=Utp3 PE=1 SV=1			5	5	5	0.365219	-0.391407	0.431302	1.31167	-0.843471	14.5076	13.562	15.3099	15.5564	15.0104	14.9554	15.4531	15.0825
P25976	UBF1_MOUSE Nucleolar transcription factor 1 OS=Mus musculus OX=10090 GN=Ubtf PE=1 SV=1			15	15	15	0.364857	-0.240706	0.431661	1.18157	-0.842774	13.718	14.9892	14.7791	14.514	14.807	14.5479	14.7912	14.8171
Q9ERA6	TFP11_MOUSE Tuftelin-interacting protein 11 OS=Mus musculus OX=10090 GN=Tfip11 PE=1 SV=1			7	7	7	0.362853	-0.27024	0.433658	1.20601	-0.838922	12.132	12.8787	13.4712	12.9283	13.4184	13.2723	12.6471	13.1535
O70252	HMOX2_MOUSE Heme oxygenase 2 OS=Mus musculus OX=10090 GN=Hmox2 PE=1 SV=1			7	7	7	0.362319	0.177787	0.434191	0.884058	0.837896	14.7127	14.7028	14.4057	14.8995	14.3277	14.0652	14.8652	14.7514
Q8JZS0	LIN7A_MOUSE Protein lin-7 homolog A OS=Mus musculus OX=10090 GN=Lin7a PE=1 SV=2			13	13	8	0.361677	0.576896	0.434834	0.670405	0.836659	15.3835	15.8527	15.7354	15.1692	15.8039	15.3434	12.967	15.719
Q9EQJ9	MAGI3_MOUSE Membrane-associated guanylate kinase, WW and PDZ domain-containing protein 3 OS=Mus musculus OX=10090 GN=Magi3 PE=1 SV=2			4	4	4	0.361229	-0.333158	0.435282	1.25977	-0.835799	13.1695	12.6149	14.103	14.1374	14.0298	13.4305	13.8565	14.0407
Q810A7	DDX42_MOUSE ATP-dependent RNA helicase DDX42 OS=Mus musculus OX=10090 GN=Ddx42 PE=1 SV=3			9	9	9	0.359821	0.437924	0.436696	0.738196	0.833085	13.7003	12.4071	14.5355	14.5773	13.1819	13.1355	13.727	13.424
Q9QXY1	ZO3_MOUSE Tight junction protein ZO-3 OS=Mus musculus OX=10090 GN=Tjp3 PE=1 SV=1			17	16	16	0.359145	0.191287	0.437376	0.875824	0.831784	14.2748	14.822	14.774	14.8711	14.7767	14.4233	14.0025	14.7742
Q5H8C4	VP13A_MOUSE Vacuolar protein sorting-associated protein 13A OS=Mus musculus OX=10090 GN=Vps13a PE=1 SV=1			4	4	4	0.358183	-0.370343	0.438346	1.29266	-0.829929	11.7215	13.5759	13.079	13.3189	12.795	13.4305	13.5255	13.4257
Q920R0	ALS2_MOUSE Alsin OS=Mus musculus OX=10090 GN=Als2 PE=1 SV=3			2	2	2	0.356338	-0.604224	0.440212	1.52016	-0.826367	11.9058	12.0282	13.7623	13.8905	14.2335	12.0451	13.9741	13.751
Q3U9N9	MOT10_MOUSE Monocarboxylate transporter 10 OS=Mus musculus OX=10090 GN=Slc16a10 PE=1 SV=1			2	2	2	0.355576	-0.25995	0.440985	1.19744	-0.824895	12.278	11.7188	12.9814	12.1534	12.9662	12.1243	12.6252	12.4556
O88428	PAPS2_MOUSE Bifunctional 3-phosphoadenosine 5-phosphosulfate synthase 2 OS=Mus musculus OX=10090 GN=Papss2 PE=1 SV=2			2	2	2	0.35503	-0.459984	0.44154	1.37553	-0.823841	13.4245	15.3031	15.5702	15.8794	15.7117	15.3258	15.5104	15.4692
Q9D0D3	PAPD1_MOUSE Poly(A) RNA polymerase, mitochondrial OS=Mus musculus OX=10090 GN=Mtpap PE=1 SV=1			4	4	4	0.354969	-0.321398	0.441602	1.24954	-0.823722	13.3032	12.7075	14.244	14.3261	14.0444	13.9443	13.9531	13.9246
Q9CXY6	ILF2_MOUSE Interleukin enhancer-binding factor 2 OS=Mus musculus OX=10090 GN=Ilf2 PE=1 SV=1			6	6	6	0.354404	-0.17637	0.442177	1.13004	-0.82263	15.5699	16.3808	16.2148	15.8653	16.0026	16.4867	16.2369	16.0101
Q8JZU2	TXTP_MOUSE Tricarboxylate transport protein, mitochondrial OS=Mus musculus OX=10090 GN=Slc25a1 PE=1 SV=1			36	36	36	0.353001	-0.0637655	0.443608	1.04519	-0.819917	20.4785	20.2528	20.2904	20.2586	20.2886	20.2869	20.4538	20.506
Q9D1J3	SARNP_MOUSE SAP domain-containing ribonucleoprotein OS=Mus musculus OX=10090 GN=Sarnp PE=1 SV=3			3	3	3	0.352068	0.383217	0.444562	0.766726	0.818111	12.2611	12.444	13.6884	13.6305	13.1466	12.1681	12.1282	13.0481
Q9QZQ1	AFAD_MOUSE Afadin OS=Mus musculus OX=10090 GN=Afdn PE=1 SV=3			38	38	38	0.350558	-0.124726	0.44611	1.0903	-0.815186	16.0337	15.8101	16.3236	16.3025	16.3268	15.9654	16.3539	16.3228
Q8BGF9	S2544_MOUSE Solute carrier family 25 member 44 OS=Mus musculus OX=10090 GN=Slc25a44 PE=1 SV=1			4	4	4	0.350202	-0.43732	0.446476	1.35409	-0.814495	11.8792	12.7922	13.5975	13.397	13.885	13.4551	12.2691	13.8058
Q9DAS9	GBG12_MOUSE Guanine nucleotide-binding protein G(I)/G(S)/G(O) subunit gamma-12 OS=Mus musculus OX=10090 GN=Gng12 PE=1 SV=3			7	7	7	0.350104	-0.219391	0.446577	1.16424	-0.814306	15.5215	15.0327	16.0752	16.009	15.9756	15.6203	15.7666	16.1535
Q8BGA8	ACSM5_MOUSE Acyl-coenzyme A synthetase ACSM5, mitochondrial OS=Mus musculus OX=10090 GN=Acsm5 PE=1 SV=1			29	29	29	0.349267	0.131625	0.447438	0.912803	0.812683	17.3045	17.6159	17.3951	17.7367	17.3305	17.7539	17.2633	17.1779
Q6QD59	SEC20_MOUSE Vesicle transport protein SEC20 OS=Mus musculus OX=10090 GN=Bnip1 PE=1 SV=1			10	10	10	0.348911	-0.58458	0.447805	1.4996	-0.811992	11.8661	13.8544	14.5991	14.6259	14.8115	14.7834	14.2077	13.4813
Q9DBG3	AP2B1_MOUSE AP-2 complex subunit beta OS=Mus musculus OX=10090 GN=Ap2b1 PE=1 SV=1			26	26	15	0.348624	-0.233686	0.448101	1.17584	-0.811434	16.2222	15.2651	16.4213	16.4779	16.3499	16.466	16.309	16.1963
Q9DCD2	SYF1_MOUSE Pre-mRNA-splicing factor SYF1 OS=Mus musculus OX=10090 GN=Xab2 PE=1 SV=1			14	14	14	0.347515	-0.208784	0.449247	1.15571	-0.809282	15.637	15.8615	16.5649	16.1463	16.2124	15.8264	16.5732	16.4328
Q8VCF0	MAVS_MOUSE Mitochondrial antiviral-signaling protein OS=Mus musculus OX=10090 GN=Mavs PE=1 SV=1			15	15	15	0.346771	-0.14632	0.450017	1.10674	-0.807836	15.1158	15.7858	15.8742	15.6606	15.7776	15.6361	15.6885	15.9196
P68181	KAPCB_MOUSE cAMP-dependent protein kinase catalytic subunit beta OS=Mus musculus OX=10090 GN=Prkacb PE=1 SV=2;sp			2	2	2	0.346276	-0.38603	0.45053	1.30679	-0.806875	13.25	11.5491	12.6149	11.4269	12.9039	12.3992	12.1463	12.9357
P40936	INMT_MOUSE Indolethylamine N-methyltransferase OS=Mus musculus OX=10090 GN=Inmt PE=1 SV=1			9	9	9	0.343067	-0.465489	0.453872	1.38079	-0.800632	15.082	14.1972	15.9501	15.5737	16.0176	16.7265	14.7477	15.1732
Q9WU19	HAOX1_MOUSE Hydroxyacid oxidase 1 OS=Mus musculus OX=10090 GN=Hao1 PE=1 SV=1			5	5	5	0.341792	0.206684	0.455206	0.866527	0.798147	15	14.389	14.3954	15.2356	14.2333	14.6656	14.89	14.4043
P61620	S61A1_MOUSE Protein transport protein Sec61 subunit alpha isoform 1 OS=Mus musculus OX=10090 GN=Sec61a1 PE=1 SV=2;sp			12	12	12	0.341305	0.439899	0.455717	0.737186	0.797197	16.9896	16.8488	17.0929	16.7588	17.0893	17.0285	14.8438	16.9688
P17426	AP2A1_MOUSE AP-2 complex subunit alpha-1 OS=Mus musculus OX=10090 GN=Ap2a1 PE=1 SV=1			27	17	17	0.339043	-0.152586	0.458097	1.11156	-0.792782	15.9741	15.418	16.2295	16.1856	15.999	16.0841	16.2302	16.1042
P14824	ANXA6_MOUSE Annexin A6 OS=Mus musculus OX=10090 GN=Anxa6 PE=1 SV=3			86	86	86	0.338416	0.0701094	0.458758	0.952566	0.791558	19.2255	19.0247	19.1292	19.1435	19.0644	18.8572	19.2393	19.0816
P00329	ADH1_MOUSE Alcohol dehydrogenase 1 OS=Mus musculus OX=10090 GN=Adh1 PE=1 SV=2			16	16	16	0.338191	0.272101	0.458996	0.828113	0.79112	17.8891	16.5328	17.5036	17.4116	16.8915	17.4733	17.2643	16.6197
Q00977	CXB2_MOUSE Gap junction beta-2 protein OS=Mus musculus OX=10090 GN=Gjb2 PE=1 SV=1			3	3	3	0.338048	-0.26087	0.459147	1.1982	-0.790841	11.2416	12.068	12.2855	11.7909	12.6979	11.622	11.8255	12.2841
Q9DCM0	ETHE1_MOUSE Persulfide dioxygenase ETHE1, mitochondrial OS=Mus musculus OX=10090 GN=Ethe1 PE=1 SV=2			3	3	3	0.337861	0.404166	0.459345	0.755673	0.790474	14.2272	12.3937	12.8304	13.5927	13.0016	12.6001	12.1839	13.6418
O09167	RL21_MOUSE 60S ribosomal protein L21 OS=Mus musculus OX=10090 GN=Rpl21 PE=1 SV=3			23	23	23	0.337826	0.109419	0.459382	0.926961	0.790405	19.6538	20.015	19.4673	19.4903	19.515	19.519	19.4461	19.7084
Q9R233	TPSN_MOUSE Tapasin OS=Mus musculus OX=10090 GN=Tapbp PE=1 SV=2			15	15	15	0.336952	0.166633	0.460307	0.89092	0.788697	17.4247	17.8789	17.144	16.958	17.1165	17.0914	17.1476	17.3836
P30115	GSTA3_MOUSE Glutathione S-transferase A3 OS=Mus musculus OX=10090 GN=Gsta3 PE=1 SV=2			9	6	6	0.336891	0.201039	0.460372	0.869924	0.788579	16.0998	15.9209	15.3036	16.3527	15.8303	16.0111	15.5156	15.5158
Q924D0	RT4I1_MOUSE Reticulon-4-interacting protein 1, mitochondrial OS=Mus musculus OX=10090 GN=Rtn4ip1 PE=1 SV=2			14	14	14	0.336719	0.139586	0.460554	0.90778	0.788241	15.156	15.3967	15.0113	15.5306	15.216	15.4591	15.0234	14.8377
P06801	MAOX_MOUSE NADP-dependent malic enzyme OS=Mus musculus OX=10090 GN=Me1 PE=1 SV=2			3	3	3	0.336315	0.434441	0.460983	0.73998	0.78745	12.6997	13.6582	13.7234	14.4301	11.9533	13.6513	13.7894	13.3796
Q91WE6	CDKAL_MOUSE Threonylcarbamoyladenosine tRNA methylthiotransferase OS=Mus musculus OX=10090 GN=Cdkal1 PE=1 SV=1			3	3	3	0.336124	-0.362281	0.461186	1.28546	-0.787077	12.8136	13.3688	12.7708	11.5454	13.5291	12.7876	12.3829	13.2481
Q8VEH3	ARL8A_MOUSE ADP-ribosylation factor-like protein 8A OS=Mus musculus OX=10090 GN=Arl8a PE=1 SV=1			4	1	1	0.335475	-0.144386	0.461876	1.10526	-0.785808	13.5612	13.7623	14.1642	14.1698	14.0897	14.3113	14.028	13.8059
Q99K67	AASS_MOUSE Alpha-aminoadipic semialdehyde synthase, mitochondrial OS=Mus musculus OX=10090 GN=Aass PE=1 SV=1			87	87	86	0.335172	0.108239	0.462198	0.92772	0.785213	20.2438	20.0682	19.7483	19.7803	19.8692	19.789	20.0381	19.7112
Q9D1M0	SEC13_MOUSE Protein SEC13 homolog OS=Mus musculus OX=10090 GN=Sec13 PE=1 SV=3			3	3	3	0.333709	-0.792398	0.463758	1.73195	-0.782348	11.3512	15.1622	15.2405	15.4574	15.3517	15.5815	14.5374	14.9105
Q9QXT0	CNPY2_MOUSE Protein canopy homolog 2 OS=Mus musculus OX=10090 GN=Cnpy2 PE=1 SV=1			2	2	2	0.332398	0.522928	0.46516	0.695958	0.779778	14.2381	12.5743	12.3963	12.1394	12.3349	10.9738	13.0639	12.8839
Q9CWU6	UQCC1_MOUSE Ubiquinol-cytochrome-c reductase complex assembly factor 1 OS=Mus musculus OX=10090 GN=Uqcc1 PE=1 SV=1			5	5	5	0.331254	-0.216152	0.466387	1.16163	-0.777532	12.233	13.0467	13.1481	13.3757	13.3868	12.9943	13.3718	12.9153
Q9WV55	VAPA_MOUSE Vesicle-associated membrane protein-associated protein A OS=Mus musculus OX=10090 GN=Vapa PE=1 SV=2			21	21	20	0.331154	-0.217304	0.466494	1.16256	-0.777337	18.0295	16.9207	17.7992	18.0162	18.0211	17.6189	18.0003	17.9944
Q9Z110	P5CS_MOUSE Delta-1-pyrroline-5-carboxylate synthase OS=Mus musculus OX=10090 GN=Aldh18a1 PE=1 SV=2			8	8	8	0.330391	0.35499	0.467314	0.781875	0.775837	14.1896	15.2407	15.7706	16.2268	15.3724	14.9582	14.7495	14.9276
Q9ES97	RTN3_MOUSE Reticulon-3 OS=Mus musculus OX=10090 GN=Rtn3 PE=1 SV=2			5	5	5	0.330118	-0.334139	0.467608	1.26062	-0.775302	15.5288	14.8268	15.9539	15.4788	16.0917	16.0951	14.6977	16.2404
P51655	GPC4_MOUSE Glypican-4 OS=Mus musculus OX=10090 GN=Gpc4 PE=1 SV=2			6	6	6	0.329449	0.332445	0.468329	0.794189	0.773986	14.3588	15.0718	14.6063	15.2506	13.9862	14.535	15.5388	13.8977
G5E870	TRIPC_MOUSE E3 ubiquitin-protein ligase TRIP12 OS=Mus musculus OX=10090 GN=Trip12 PE=1 SV=1			6	6	6	0.329235	0.348146	0.46856	0.785593	0.773565	12.0106	13.2549	13.7304	13.9652	12.7502	12.9428	13.1884	12.687
O35166	GOSR2_MOUSE Golgi SNAP receptor complex member 2 OS=Mus musculus OX=10090 GN=Gosr2 PE=1 SV=2			6	6	6	0.329151	0.709642	0.46865	0.611472	0.7734	14.283	14.2761	14.783	14.8853	14.4104	14.5892	11.1858	15.2035
Q8R1S9	S38A4_MOUSE Sodium-coupled neutral amino acid transporter 4 OS=Mus musculus OX=10090 GN=Slc38a4 PE=1 SV=1			4	4	4	0.3291	0.448055	0.468705	0.73303	0.7733	14.4148	14.3596	13.8913	13.1065	14.1219	13.9334	12.0197	13.9051
O88532	ZFR_MOUSE Zinc finger RNA-binding protein OS=Mus musculus OX=10090 GN=Zfr PE=1 SV=2			14	14	14	0.328717	0.360032	0.469119	0.779147	0.772548	14.2054	15.2139	15.5035	15.3044	15.0449	14.2617	13.9398	15.5407
Q6XVG2	CP254_MOUSE Cytochrome P450 2C54 OS=Mus musculus OX=10090 GN=Cyp2c54 PE=1 SV=1			41	13	12	0.327603	0.0569568	0.470324	0.96129	0.770356	18.5439	18.3348	18.574	18.4414	18.5141	18.4922	18.3257	18.3343
Q61510	TRI25_MOUSE E3 ubiquitin/ISG15 ligase TRIM25 OS=Mus musculus OX=10090 GN=Trim25 PE=1 SV=2			3	3	3	0.327123	0.762801	0.470844	0.589351	0.769411	10.5517	14.6855	12.2184	12.3794	13.1175	10.855	11.06	11.7513
O70404	VAMP8_MOUSE Vesicle-associated membrane protein 8 OS=Mus musculus OX=10090 GN=Vamp8 PE=1 SV=1			4	4	4	0.326048	0.371109	0.472011	0.773188	0.767293	14.5274	14.1718	14.0846	14.0888	14.6265	14.1371	12.4723	14.1523
Q9CRD2	EMC2_MOUSE ER membrane protein complex subunit 2 OS=Mus musculus OX=10090 GN=Emc2 PE=1 SV=1			16	16	16	0.325608	0.0576015	0.472489	0.96086	0.766428	17.3739	17.3846	17.1516	17.3367	17.3492	17.1622	17.1663	17.3386
Q9Z108	STAU1_MOUSE Double-stranded RNA-binding protein Staufen homolog 1 OS=Mus musculus OX=10090 GN=Stau1 PE=1 SV=1			6	6	6	0.324245	0.118068	0.473975	0.921421	0.763738	15.4378	15.7759	15.913	16.0473	15.9088	15.6196	15.6497	15.5237
Q6NV83	SR140_MOUSE U2 snRNP-associated SURP motif-containing protein OS=Mus musculus OX=10090 GN=U2surp PE=1 SV=3			18	18	18	0.324177	-0.18248	0.474049	1.13483	-0.763606	14.8113	14.9253	15.806	15.4823	15.404	15.547	15.4685	15.3355
P33622	APOC3_MOUSE Apolipoprotein C-III OS=Mus musculus OX=10090 GN=Apoc3 PE=1 SV=2			2	2	2	0.32385	0.614586	0.474406	0.653117	0.762961	14.5855	10.7015	12.5471	12.9046	12.0152	12.2344	12.2769	11.7539
Q99L28	RLP24_MOUSE Probable ribosome biogenesis protein RLP24 OS=Mus musculus OX=10090 GN=Rsl24d1 PE=2 SV=1			5	5	5	0.323258	-0.231796	0.475053	1.1743	-0.761791	14.2014	14.7001	14.6503	14.979	14.6553	14.8617	15.5762	14.3647
Q8BJW6	EIF2A_MOUSE Eukaryotic translation initiation factor 2A OS=Mus musculus OX=10090 GN=Eif2a PE=1 SV=2			2	2	2	0.322121	0.368197	0.476298	0.77475	0.759547	12.9844	12.3862	14.1519	14.2471	13.344	13.3584	12.662	12.9324
Q9D404	OXSM_MOUSE 3-oxoacyl-[acyl-carrier-protein] synthase, mitochondrial OS=Mus musculus OX=10090 GN=Oxsm PE=1 SV=1			3	3	3	0.321544	-0.513913	0.476931	1.42792	-0.758406	12.1574	12.6098	11.7905	11.1514	11.9498	11.5829	12.0021	14.2299
P35282	RAB21_MOUSE Ras-related protein Rab-21 OS=Mus musculus OX=10090 GN=Rab21 PE=1 SV=4			5	5	5	0.320786	-0.181804	0.477765	1.1343	-0.756907	13.3446	13.6688	13.7787	14.1556	14.311	13.9227	13.4713	13.9699
Q9CQQ7	AT5F1_MOUSE ATP synthase F(0) complex subunit B1, mitochondrial OS=Mus musculus OX=10090 GN=Atp5pb PE=1 SV=1			30	30	30	0.320141	-0.0767593	0.478475	1.05465	-0.755631	19.8682	19.833	19.5921	19.6711	19.9107	19.8739	19.5864	19.9004
Q9QY30	ABCBB_MOUSE Bile salt export pump OS=Mus musculus OX=10090 GN=Abcb11 PE=1 SV=2			78	78	77	0.320003	-0.0967984	0.478627	1.0694	-0.755359	19.0395	18.5137	18.9126	18.9359	18.9604	18.8157	19.0848	18.9281
Q7TQ95	LNP_MOUSE Endoplasmic reticulum junction formation protein lunapark OS=Mus musculus OX=10090 GN=Lnpk PE=1 SV=1			3	3	3	0.319667	-1.07394	0.478997	2.10517	-0.754693	11.5044	11.689	15.4456	15.958	15.7539	15.2052	12.4078	15.5259
O35465	FKBP8_MOUSE Peptidyl-prolyl cis-trans isomerase FKBP8 OS=Mus musculus OX=10090 GN=Fkbp8 PE=1 SV=2			12	12	12	0.319425	-0.0805454	0.479264	1.05742	-0.754215	16.7983	16.8225	16.8856	16.756	16.8888	16.9028	17.1495	16.6436
Q9R1C7	PR40A_MOUSE Pre-mRNA-processing factor 40 homolog A OS=Mus musculus OX=10090 GN=Prpf40a PE=1 SV=1			9	9	9	0.31912	-0.171803	0.479601	1.12647	-0.753611	14.2767	15.039	14.8728	14.5763	14.7595	15.2917	14.5637	14.8371
Q9D0M5	DYL2_MOUSE Dynein light chain 2, cytoplasmic OS=Mus musculus OX=10090 GN=Dynll2 PE=1 SV=1			3	3	2	0.319045	0.545908	0.479684	0.68496	0.753462	13.5805	11.8508	11.8626	14.0554	11.7943	11.3471	12.7271	13.2972
Q8VCZ9	HYPDH_MOUSE Hydroxyproline dehydrogenase OS=Mus musculus OX=10090 GN=Prodh2 PE=1 SV=1			24	24	24	0.318539	0.103803	0.480243	0.930577	0.75246	17.5917	17.672	17.243	17.6335	17.5194	17.6411	17.3696	17.195
Q9CR59	G45IP_MOUSE Growth arrest and DNA damage-inducible proteins-interacting protein 1 OS=Mus musculus OX=10090 GN=Gadd45gip1 PE=1 SV=1			14	14	13	0.318533	0.154708	0.48025	0.898314	0.752448	16.0325	16.5984	16.2819	16.5066	16.0848	15.9413	16.6748	16.0998
P80314	TCPB_MOUSE T-complex protein 1 subunit beta OS=Mus musculus OX=10090 GN=Cct2 PE=1 SV=4			2	2	2	0.318475	0.353562	0.480314	0.782649	0.752334	12.5873	13.6701	11.5241	12.9207	12.5252	12.1142	12.0218	12.6267
Q6GQT9	NOMO1_MOUSE Nodal modulator 1 OS=Mus musculus OX=10090 GN=Nomo1 PE=1 SV=1			20	20	20	0.318196	-0.23286	0.480622	1.17516	-0.75178	14.716	14.539	15.2536	15.5078	15.286	15.8165	14.9294	14.9158
P70245	EBP_MOUSE 3-beta-hydroxysteroid-Delta(8),Delta(7)-isomerase OS=Mus musculus OX=10090 GN=Ebp PE=1 SV=3			3	3	3	0.317927	-0.0731182	0.48092	1.05199	-0.751248	20.782	20.8515	20.7782	20.6261	20.9938	20.651	20.7258	20.9599
B7ZMP1	XPP3_MOUSE Xaa-Pro aminopeptidase 3 OS=Mus musculus OX=10090 GN=Xpnpep3 PE=1 SV=1			7	7	7	0.317363	-0.190398	0.481545	1.14108	-0.75013	14.7236	13.9841	14.8127	14.9582	14.813	14.5753	15.1754	14.6764
Q9D8B4	NDUAB_MOUSE NADH dehydrogenase [ubiquinone] 1 alpha subcomplex subunit 11 OS=Mus musculus OX=10090 GN=Ndufa11 PE=1 SV=2			2	2	2	0.31658	0.884137	0.482414	0.541812	0.748578	14.212	14.9895	14.8924	15.1373	15.5273	14.9253	14.7736	10.4684
P49935	CATH_MOUSE Pro-cathepsin H OS=Mus musculus OX=10090 GN=Ctsh PE=1 SV=2			3	3	3	0.316507	-0.20396	0.482495	1.15186	-0.748432	13.5593	13.0032	13.9433	13.9349	13.4804	14.1411	14.0243	13.6108
P14246	GTR2_MOUSE Solute carrier family 2, facilitated glucose transporter member 2 OS=Mus musculus OX=10090 GN=Slc2a2 PE=1 SV=3			17	17	17	0.316192	0.105258	0.482845	0.929639	0.747808	18.9101	18.8991	18.4651	18.6	18.4942	18.4958	18.8624	18.6009
Q9Z1X4	ILF3_MOUSE Interleukin enhancer-binding factor 3 OS=Mus musculus OX=10090 GN=Ilf3 PE=1 SV=2			24	24	22	0.315378	0.199821	0.483751	0.870659	0.746192	16.4774	17.1238	16.359	16.5087	16.2397	16.0402	16.9932	16.3965
P19221	THRB_MOUSE Prothrombin OS=Mus musculus OX=10090 GN=F2 PE=1 SV=1			8	3	3	0.315341	0.36235	0.483792	0.777896	0.746118	13.4186	14.6468	13.6276	13.3045	12.9787	13.9944	12.5302	14.045
P03930	ATP8_MOUSE ATP synthase protein 8 OS=Mus musculus OX=10090 GN=Mtatp8 PE=1 SV=1			9	9	9	0.314443	0.654055	0.484794	0.635492	0.744334	19.9945	22.8922	19.118	19.3068	19.4742	19.628	19.7848	19.8082
Q9R190	MTA2_MOUSE Metastasis-associated protein MTA2 OS=Mus musculus OX=10090 GN=Mta2 PE=1 SV=1			26	26	22	0.314071	0.119356	0.485209	0.920599	0.743596	16.6221	17.18	16.8462	16.9028	16.631	16.5695	17.0712	16.8021
Q99N89	RM43_MOUSE 39S ribosomal protein L43, mitochondrial OS=Mus musculus OX=10090 GN=Mrpl43 PE=1 SV=1			5	5	5	0.314016	0.395301	0.485271	0.760331	0.743488	15.3908	15.7893	14.313	14.7779	14.6265	13.6422	15.6958	14.7253
P16332	MUTA_MOUSE Methylmalonyl-CoA mutase, mitochondrial OS=Mus musculus OX=10090 GN=Mmut PE=1 SV=2			31	31	31	0.313116	0.110507	0.486277	0.926262	0.741698	16.8898	17.1268	16.7268	17.1174	16.786	17.1893	16.7573	16.6861
Q8VDM6	HNRL1_MOUSE Heterogeneous nuclear ribonucleoprotein U-like protein 1 OS=Mus musculus OX=10090 GN=Hnrnpul1 PE=1 SV=1			6	6	6	0.312305	-0.114807	0.487186	1.08283	-0.740085	14.7811	14.357	14.8211	15.0274	14.9911	14.9485	14.7111	14.7951
Q61490	CD166_MOUSE CD166 antigen OS=Mus musculus OX=10090 GN=Alcam PE=1 SV=3			16	16	16	0.311963	0.135405	0.48757	0.910414	0.739404	16.1285	16.4118	16.1366	16.2834	16.1804	15.6057	16.3586	16.2741
Q80X80	C2C2L_MOUSE Phospholipid transfer protein C2CD2L OS=Mus musculus OX=10090 GN=C2cd2l PE=1 SV=3			7	7	7	0.311449	-0.670851	0.488147	1.59201	-0.738381	11.5446	15.6306	14.6417	14.9457	14.7983	14.8676	15.0504	14.7298
Q922D8	C1TC_MOUSE C-1-tetrahydrofolate synthase, cytoplasmic OS=Mus musculus OX=10090 GN=Mthfd1 PE=1 SV=4			8	8	8	0.311148	-0.218881	0.488486	1.16383	-0.737782	14.8316	13.5157	14.3081	14.4618	14.4812	14.8014	14.3745	14.3356
Q4VA53	PDS5B_MOUSE Sister chromatid cohesion protein PDS5 homolog B OS=Mus musculus OX=10090 GN=Pds5b PE=1 SV=1			5	5	5	0.311064	-0.331292	0.48858	1.25814	-0.737615	12.5126	12.4085	13.9368	13.9554	13.8387	13.2094	13.4748	13.6155
Q62167	DDX3X_MOUSE ATP-dependent RNA helicase DDX3X OS=Mus musculus OX=10090 GN=Ddx3x PE=1 SV=3;sp			44	43	12	0.310898	-0.0805774	0.488767	1.05744	-0.737284	17.8403	17.6489	17.9249	17.9024	17.8551	17.7239	18.152	17.9078
Q9D6J6	NDUV2_MOUSE NADH dehydrogenase [ubiquinone] flavoprotein 2, mitochondrial OS=Mus musculus OX=10090 GN=Ndufv2 PE=1 SV=2			2	2	2	0.310624	0.277148	0.489076	0.825221	0.736738	12.3521	11.9912	12.2288	13.4325	12.6099	11.8322	11.9339	12.5201
Q99K23	UFSP2_MOUSE Ufm1-specific protease 2 OS=Mus musculus OX=10090 GN=Ufsp2 PE=1 SV=1			3	3	3	0.310606	-0.477036	0.489096	1.39188	-0.736702	11.5572	12.8986	13.662	14.0205	13.9097	14.2896	12.8559	12.9913
Q8R4H2	ARHGC_MOUSE Rho guanine nucleotide exchange factor 12 OS=Mus musculus OX=10090 GN=Arhgef12 PE=1 SV=2			2	2	2	0.310602	-0.480936	0.4891	1.39565	-0.736694	12.079	11.199	13.6583	13.6683	13.7554	12.9662	13.1364	12.6705
A6X919	D19L1_MOUSE Probable C-mannosyltransferase DPY19L1 OS=Mus musculus OX=10090 GN=Dpy19l1 PE=1 SV=1			7	7	7	0.310512	-0.0834122	0.489202	1.05952	-0.736515	14.9957	14.8661	15.0398	15.205	15.3093	14.8977	15.0449	15.1884
Q91YP3	DEOC_MOUSE Deoxyribose-phosphate aldolase OS=Mus musculus OX=10090 GN=Dera PE=1 SV=1			2	2	2	0.310349	-0.463859	0.489385	1.37923	-0.73619	11.772	12.0658	14.3671	13.2349	13.1245	13.9255	13.2883	12.957
Q8BMJ2	SYLC_MOUSE Leucine--tRNA ligase, cytoplasmic OS=Mus musculus OX=10090 GN=Lars1 PE=1 SV=2			19	19	19	0.309944	0.18208	0.489842	0.881431	0.735383	15.1652	15.8388	15.9845	16.2056	15.7943	15.7992	15.4001	15.4722
Q06185	ATP5I_MOUSE ATP synthase subunit e, mitochondrial OS=Mus musculus OX=10090 GN=Atp5me PE=1 SV=2			12	12	12	0.309916	0.120241	0.489874	0.920034	0.735327	19.1717	19.252	18.9782	19.1942	18.8878	19.426	19.0851	18.7162
Q8K2B3	SDHA_MOUSE Succinate dehydrogenase [ubiquinone] flavoprotein subunit, mitochondrial OS=Mus musculus OX=10090 GN=Sdha PE=1 SV=1			41	41	41	0.309732	0.163439	0.490081	0.892894	0.734961	18.4204	17.9362	17.948	18.2773	18.2101	18.2029	17.4288	18.0863
Q8BUE4	FSP1_MOUSE Ferroptosis suppressor protein 1 OS=Mus musculus OX=10090 GN=Aifm2 PE=1 SV=1			2	2	2	0.308148	-0.321086	0.491872	1.24927	-0.731801	12.9511	11.7627	13.665	13.5616	13.2724	13.4223	13.2973	13.2328
Q5SWD9	TSR1_MOUSE Pre-rRNA-processing protein TSR1 homolog OS=Mus musculus OX=10090 GN=Tsr1 PE=1 SV=1			4	4	4	0.307464	-0.812884	0.492647	1.75672	-0.730436	11.2198	15.0558	15.8567	15.8417	15.14	15.1281	15.6089	15.3486
Q9CYF5	RCC1L_MOUSE RCC1-like G exchanging factor-like protein OS=Mus musculus OX=10090 GN=Rcc1l PE=1 SV=1			3	3	3	0.306253	-0.498109	0.494023	1.41236	-0.728017	13.4643	14.4369	14.7709	11.742	14.2442	14.1599	14.1271	13.8754
P70255	NFIC_MOUSE Nuclear factor 1 C-type OS=Mus musculus OX=10090 GN=Nfic PE=1 SV=1			3	2	2	0.305828	0.225907	0.494506	0.855057	0.727168	13.8488	14.6666	13.535	14.0879	13.972	13.2268	14.1154	13.9205
Q9D7N9	APMAP_MOUSE Adipocyte plasma membrane-associated protein OS=Mus musculus OX=10090 GN=Apmap PE=1 SV=1			11	11	11	0.305726	0.358676	0.494623	0.77988	0.726964	14.5071	15.1941	14.6627	15.0921	14.9614	15.3252	13.1972	14.5375
P68372	TBB4B_MOUSE Tubulin beta-4B chain OS=Mus musculus OX=10090 GN=Tubb4b PE=1 SV=1;sp			20	20	3	0.304919	0.155241	0.495543	0.897982	0.72535	17.2813	16.4223	16.4076	16.7435	16.5496	16.7068	16.5786	16.3987
P01027	CO3_MOUSE Complement C3 OS=Mus musculus OX=10090 GN=C3 PE=1 SV=3			88	88	78	0.304023	-0.0618944	0.496566	1.04384	-0.723557	17.5078	17.5702	17.4726	17.5394	17.5321	17.5009	17.8307	17.474
Q9JM62	REEP6_MOUSE Receptor expression-enhancing protein 6 OS=Mus musculus OX=10090 GN=Reep6 PE=1 SV=1			6	6	6	0.30375	-0.250409	0.496878	1.18954	-0.723009	18.8633	18.2288	18.24	18.06	17.956	19.0963	19.1146	18.2268
P85094	ISC2A_MOUSE Isochorismatase domain-containing protein 2A OS=Mus musculus OX=10090 GN=Isoc2a PE=1 SV=1			4	4	4	0.303747	-0.660839	0.496882	1.581	-0.723003	15.7697	11.8567	15.1867	15.4855	15.1784	15.2371	15.2846	15.2419
Q03265	ATPA_MOUSE ATP synthase subunit alpha, mitochondrial OS=Mus musculus OX=10090 GN=Atp5f1a PE=1 SV=1			66	66	66	0.302414	-0.153162	0.498409	1.112	-0.720334	20.4963	20.0114	19.6818	19.9811	19.905	20.0607	20.4729	20.3446
Q9D880	TIM50_MOUSE Mitochondrial import inner membrane translocase subunit TIM50 OS=Mus musculus OX=10090 GN=Timm50 PE=1 SV=1			4	4	4	0.301342	-0.470111	0.499641	1.38522	-0.718185	12.3094	15.0198	14.3317	14.4503	14.2706	15.1587	13.8619	14.7004
Q8VDS8	STX18_MOUSE Syntaxin-18 OS=Mus musculus OX=10090 GN=Stx18 PE=1 SV=2			3	3	3	0.301079	0.0979309	0.499944	0.934372	0.717656	14.3875	14.9039	14.7241	14.9614	14.63	14.5292	14.701	14.725
Q9ER72	SYCC_MOUSE Cysteine--tRNA ligase, cytoplasmic OS=Mus musculus OX=10090 GN=Cars1 PE=1 SV=2			3	3	3	0.300672	0.345433	0.500412	0.787072	0.71684	11.9401	13.0458	13.5566	13.5259	12.9417	12.5011	13.318	11.9259
Q922P9	GLYR1_MOUSE Putative oxidoreductase GLYR1 OS=Mus musculus OX=10090 GN=Glyr1 PE=1 SV=1			9	9	9	0.299417	0.0739958	0.50186	0.950003	0.71432	14.9281	15.2889	15.385	15.3038	15.1868	15.1489	15.0981	15.1761
P25444	RS2_MOUSE 40S ribosomal protein S2 OS=Mus musculus OX=10090 GN=Rps2 PE=1 SV=3			31	31	31	0.298979	0.0938749	0.502367	0.937003	0.713439	19.4334	19.3366	19.2117	19.0626	18.9555	19.1885	19.4456	19.0792
Q9D3B1	HACD2_MOUSE Very-long-chain (3R)-3-hydroxyacyl-CoA dehydratase 2 OS=Mus musculus OX=10090 GN=Hacd2 PE=1 SV=1			7	7	6	0.298808	-0.0758352	0.502565	1.05397	-0.713097	16.7247	16.9025	16.5511	16.5517	16.6247	16.8482	16.6701	16.8904
Q4KL35	MAGIX_MOUSE PDZ domain-containing protein MAGIX OS=Mus musculus OX=10090 GN=Magix PE=1 SV=1			8	8	8	0.297943	-0.239783	0.503567	1.18082	-0.711357	14.1283	13.4946	14.6328	15.0054	14.7069	14.3285	14.6117	14.5732
A6H611	MIPEP_MOUSE Mitochondrial intermediate peptidase OS=Mus musculus OX=10090 GN=Mipep PE=1 SV=1			5	5	5	0.297593	0.390422	0.503973	0.762906	0.710653	14.54	14.8061	15.2364	15.5255	15.0998	15.7298	13.3986	14.3182
Q8CI59	STEA3_MOUSE Metalloreductase STEAP3 OS=Mus musculus OX=10090 GN=Steap3 PE=1 SV=1			10	10	10	0.295156	-0.0804217	0.506809	1.05733	-0.705746	15.8999	16.0238	15.886	15.8153	15.863	15.8544	16.2987	15.9305
Q505D7	OPA3_MOUSE Optic atrophy 3 protein homolog OS=Mus musculus OX=10090 GN=Opa3 PE=1 SV=1			3	3	3	0.295085	-0.117309	0.506891	1.08471	-0.705604	16.9106	16.8693	16.5784	16.3117	16.5747	16.9208	16.9483	16.6955
P53395	ODB2_MOUSE Lipoamide acyltransferase component of branched-chain alpha-keto acid dehydrogenase complex, mitochondrial OS=Mus musculus OX=10090 GN=Dbt PE=1 SV=2			12	12	12	0.294932	-0.335864	0.50707	1.26213	-0.705296	15.1219	13.1927	14.3158	15.2358	14.7077	14.6675	14.8936	14.9408
Q62186	SSRD_MOUSE Translocon-associated protein subunit delta OS=Mus musculus OX=10090 GN=Ssr4 PE=1 SV=1			10	10	10	0.293949	-0.0826349	0.508219	1.05895	-0.703313	19.0493	18.9291	19.1712	19.2113	19.2667	19.2818	18.8771	19.2659
P59017	B2L13_MOUSE Bcl-2-like protein 13 OS=Mus musculus OX=10090 GN=Bcl2l13 PE=1 SV=2			6	6	6	0.293828	-0.295485	0.508361	1.2273	-0.70307	15.0945	13.8126	15.2487	15.5765	15.3689	14.8725	15.6145	15.0584
Q8R4H7	NAGS_MOUSE N-acetylglutamate synthase, mitochondrial OS=Mus musculus OX=10090 GN=Nags PE=1 SV=2			4	4	4	0.293745	0.254127	0.508458	0.838494	0.702901	13.0109	13.2152	13.218	13.5607	12.7987	14.0138	12.6372	12.5387
P11499	HS90B_MOUSE Heat shock protein HSP 90-beta OS=Mus musculus OX=10090 GN=Hsp90ab1 PE=1 SV=3			19	17	11	0.291715	0.240374	0.51084	0.846526	0.698802	16.4377	15.8397	15.7333	16.1421	16.0789	16.4407	15.0212	15.6505
Q9R0P3	ESTD_MOUSE S-formylglutathione hydrolase OS=Mus musculus OX=10090 GN=Esd PE=1 SV=1			6	6	6	0.290737	0.416343	0.511992	0.749322	0.696825	14.7981	15.3213	13.738	14.6711	14.6334	14.9065	12.7357	14.5875
P25911	LYN_MOUSE Tyrosine-protein kinase Lyn OS=Mus musculus OX=10090 GN=Lyn PE=1 SV=4			12	12	11	0.290195	-0.0790267	0.512631	1.05631	-0.69573	14.8101	14.8574	15.217	15.2009	15.1255	15.0215	15.1748	15.0798
Q7TNG8	LDHD_MOUSE Probable D-lactate dehydrogenase, mitochondrial OS=Mus musculus OX=10090 GN=Ldhd PE=1 SV=1			9	9	9	0.290133	0.298244	0.512704	0.813242	0.695604	15.6235	13.6134	14.3768	14.9159	14.3994	14.1832	14.4439	14.3103
Q64505	CP7A1_MOUSE Cytochrome P450 7A1 OS=Mus musculus OX=10090 GN=Cyp7a1 PE=2 SV=2			6	6	6	0.289828	-0.166673	0.513065	1.12247	-0.694987	13.918	14.1181	14.7835	14.5912	14.7917	14.1657	14.5847	14.5353
Q8C2E4	PTCD1_MOUSE Pentatricopeptide repeat-containing protein 1, mitochondrial OS=Mus musculus OX=10090 GN=Ptcd1 PE=2 SV=2			2	2	2	0.289758	-0.532359	0.513147	1.44629	-0.694845	14.0101	11.835	14.9685	15.1663	14.7343	14.4848	14.4328	14.4574
Q9CQC9	SAR1B_MOUSE GTP-binding protein SAR1b OS=Mus musculus OX=10090 GN=Sar1b PE=1 SV=1			7	7	7	0.289418	-0.29335	0.513549	1.22548	-0.694158	15.3691	13.6681	15.2285	15.2464	15.1193	15.5237	15.0826	14.9599
P58252	EF2_MOUSE Elongation factor 2 OS=Mus musculus OX=10090 GN=Eef2 PE=1 SV=2			9	8	8	0.289307	0.162227	0.51368	0.893645	0.693931	15.2807	14.9375	14.4011	14.8379	14.7624	14.8643	14.9126	14.269
Q61334	BAP29_MOUSE B-cell receptor-associated protein 29 OS=Mus musculus OX=10090 GN=Bcap29 PE=1 SV=1			2	2	2	0.288892	-0.471592	0.514171	1.38664	-0.693092	11.5331	11.8196	13.1429	12.7879	13.3916	13.1981	11.115	13.4651
Q9D799	FMT_MOUSE Methionyl-tRNA formyltransferase, mitochondrial OS=Mus musculus OX=10090 GN=Mtfmt PE=2 SV=3			2	2	2	0.287682	-0.338562	0.515606	1.2645	-0.69064	12.5163	11.6183	12.3253	12.1713	13.4073	11.2526	12.7065	12.6192
Q78PY7	SND1_MOUSE Staphylococcal nuclease domain-containing protein 1 OS=Mus musculus OX=10090 GN=Snd1 PE=1 SV=1			41	41	41	0.287061	-0.0879011	0.516344	1.06282	-0.68938	17.3217	17.3319	16.8599	17.3947	17.3494	17.2193	17.3466	17.3445
Q99L88	SNTB1_MOUSE Beta-1-syntrophin OS=Mus musculus OX=10090 GN=Sntb1 PE=1 SV=4			41	41	39	0.286994	-0.0699902	0.516424	1.04971	-0.689245	17.6898	17.4369	17.7893	17.7135	17.6904	17.657	17.925	17.637
Q99MI1	RB6I2_MOUSE ELKS/Rab6-interacting/CAST family member 1 OS=Mus musculus OX=10090 GN=Erc1 PE=1 SV=1;sp			2	2	2	0.285874	0.644145	0.517757	0.639872	0.686973	13.6606	13.3558	13.8811	12.0978	10.1773	13.579	13.9427	12.7197
Q9Z103	ADNP_MOUSE Activity-dependent neuroprotector homeobox protein OS=Mus musculus OX=10090 GN=Adnp PE=1 SV=2			3	3	3	0.285505	-0.399186	0.518197	1.31876	-0.686223	11.9833	12.1917	13.6096	13.5511	13.4065	12.0896	13.7075	13.729
Q9WVL3	S12A7_MOUSE Solute carrier family 12 member 7 OS=Mus musculus OX=10090 GN=Slc12a7 PE=1 SV=1			10	10	10	0.285207	-0.272408	0.518553	1.20782	-0.685617	14.195	13.7624	15.0029	15.0338	14.8837	14.9067	14.0734	15.2199
Q3U2P1	SC24A_MOUSE Protein transport protein Sec24A OS=Mus musculus OX=10090 GN=Sec24a PE=1 SV=1			8	8	8	0.282775	-0.179324	0.521465	1.13235	-0.680674	14.0642	13.6231	14.6555	14.7244	14.4878	14.4558	14.5038	14.3371
Q99KY4	GAK_MOUSE Cyclin-G-associated kinase OS=Mus musculus OX=10090 GN=Gak PE=1 SV=2			3	3	3	0.282599	-0.861115	0.521676	1.81644	-0.680315	12.7709	11.6815	12.5303	14.9049	15.8148	14.3522	14.3522	10.8128
Q922E6	FAKD2_MOUSE FAST kinase domain-containing protein 2, mitochondrial OS=Mus musculus OX=10090 GN=Fastkd2 PE=2 SV=2			4	4	4	0.281984	-0.103358	0.522415	1.07427	-0.679062	14.0933	14.5507	14.4479	14.5349	14.7271	14.2175	14.5998	14.4959
Q925I1	ATAD3_MOUSE ATPase family AAA domain-containing protein 3 OS=Mus musculus OX=10090 GN=Atad3 PE=1 SV=1			49	49	49	0.280465	0.148305	0.524246	0.90231	0.675967	17.8416	18.1754	17.2704	17.352	17.5362	17.6394	17.3919	17.4786
P49312	ROA1_MOUSE Heterogeneous nuclear ribonucleoprotein A1 OS=Mus musculus OX=10090 GN=Hnrnpa1 PE=1 SV=2			13	13	13	0.280313	0.138012	0.524429	0.908771	0.675658	15.1761	15.5469	15.2771	15.3306	14.9282	14.8241	15.6023	15.4241
O35683	NDUA1_MOUSE NADH dehydrogenase [ubiquinone] 1 alpha subcomplex subunit 1 OS=Mus musculus OX=10090 GN=Ndufa1 PE=1 SV=1			6	6	6	0.280185	-0.20855	0.524584	1.15553	-0.675397	18.4589	19.6728	18.7398	18.3218	18.8637	19.0089	19.1177	19.0373
P97450	ATP5J_MOUSE ATP synthase-coupling factor 6, mitochondrial OS=Mus musculus OX=10090 GN=Atp5pf PE=1 SV=1			7	7	7	0.280125	-0.42559	0.524656	1.34312	-0.675275	16.8817	14.0471	16.1943	16.0501	16.4472	16.1449	15.7978	16.4856
Q9CYH6	RRS1_MOUSE Ribosome biogenesis regulatory protein homolog OS=Mus musculus OX=10090 GN=Rrs1 PE=1 SV=1			11	11	11	0.279792	0.174765	0.525059	0.885912	0.674595	15.5635	15.724	16.5308	15.7439	15.4601	15.6402	16.1194	15.6435
Q91ZW3	SMCA5_MOUSE SWI/SNF-related matrix-associated actin-dependent regulator of chromatin subfamily A member 5 OS=Mus musculus OX=10090 GN=Smarca5 PE=1 SV=1			32	32	23	0.279409	-0.190378	0.525522	1.14106	-0.673813	15.2062	14.4081	15.5596	15.5219	15.2418	15.1745	15.538	15.503
O70439	STX7_MOUSE Syntaxin-7 OS=Mus musculus OX=10090 GN=Stx7 PE=1 SV=3			2	2	2	0.27854	0.453384	0.526575	0.730328	0.672039	12.9468	14.059	13.6145	12.9839	11.616	13.9691	12.1705	14.035
Q9DCU9	HOGA1_MOUSE 4-hydroxy-2-oxoglutarate aldolase, mitochondrial OS=Mus musculus OX=10090 GN=Hoga1 PE=1 SV=1			3	3	3	0.278343	0.483751	0.526814	0.715116	0.671637	10.9016	13.6322	12.5903	13.1974	12.6171	11.9026	11.0508	12.816
Q9D8B6	F210B_MOUSE Protein FAM210B, mitochondrial OS=Mus musculus OX=10090 GN=Fam210b PE=1 SV=3			3	3	3	0.278248	0.366097	0.526929	0.775879	0.671444	14.4353	14.925	14.0558	13.5625	13.496	14.3898	12.7772	14.8514
Q05920	PYC_MOUSE Pyruvate carboxylase, mitochondrial OS=Mus musculus OX=10090 GN=Pc PE=1 SV=1			80	80	80	0.277892	0.148389	0.527361	0.902257	0.670716	18.7579	18.3045	17.7801	18.295	18.0312	17.931	18.3517	18.2301
O08529	CAN2_MOUSE Calpain-2 catalytic subunit OS=Mus musculus OX=10090 GN=Capn2 PE=1 SV=4			2	2	2	0.277821	-0.293705	0.527447	1.22578	-0.670572	12.5323	12.398	13.8743	13.4868	12.7395	13.7636	13.7674	13.1958
P61222	ABCE1_MOUSE ATP-binding cassette sub-family E member 1 OS=Mus musculus OX=10090 GN=Abce1 PE=1 SV=1			11	11	11	0.276598	0.135275	0.528935	0.910496	0.668071	14.2541	14.3315	14.966	14.7038	14.4035	14.381	14.7435	14.1863
Q3UIU2	NDUB6_MOUSE NADH dehydrogenase [ubiquinone] 1 beta subcomplex subunit 6 OS=Mus musculus OX=10090 GN=Ndufb6 PE=1 SV=3			13	13	12	0.276283	0.0960555	0.529318	0.935588	0.667428	20.1191	19.9525	19.9879	19.9246	19.9203	19.552	20.2238	19.9038
Q80ZS3	RT26_MOUSE 28S ribosomal protein S26, mitochondrial OS=Mus musculus OX=10090 GN=Mrps26 PE=1 SV=1			13	13	13	0.276067	0.141757	0.529582	0.906415	0.666985	16.5511	15.626	16.0976	16.3018	15.8505	16.2076	15.8911	16.0603
P27659	RL3_MOUSE 60S ribosomal protein L3 OS=Mus musculus OX=10090 GN=Rpl3 PE=1 SV=3			50	50	50	0.275092	-0.049345	0.530772	1.0348	-0.66499	20.1084	20.201	20.0438	20.0768	20.1141	19.9945	20.2991	20.2196
P12382	PFKAL_MOUSE ATP-dependent 6-phosphofructokinase, liver type OS=Mus musculus OX=10090 GN=Pfkl PE=1 SV=4			4	4	4	0.274184	-0.307045	0.531883	1.23717	-0.663129	12.1761	11.6759	13.3727	13.3628	13.0444	13.3041	12.4681	12.9991
Q9EQC1	3BHS7_MOUSE 3 beta-hydroxysteroid dehydrogenase type 7 OS=Mus musculus OX=10090 GN=Hsd3b7 PE=1 SV=1			10	10	10	0.273688	0.0984263	0.532491	0.934051	0.662113	17.6541	17.7261	17.4047	17.538	17.4786	17.8382	17.3988	17.2136
Q9CQN7	RM41_MOUSE 39S ribosomal protein L41, mitochondrial OS=Mus musculus OX=10090 GN=Mrpl41 PE=1 SV=1			9	9	9	0.273337	-0.198174	0.532921	1.14725	-0.661393	14.368	13.7211	14.9796	14.7438	14.471	14.8314	14.4194	14.8834
P62855	RS26_MOUSE 40S ribosomal protein S26 OS=Mus musculus OX=10090 GN=Rps26 PE=1 SV=3			7	7	7	0.270121	-0.136305	0.536882	1.09909	-0.654788	19.3844	19.5145	19.7867	19.3567	19.2895	19.7539	20.1139	19.4303
Q60936	COQ8A_MOUSE Atypical kinase COQ8A, mitochondrial OS=Mus musculus OX=10090 GN=Coq8a PE=1 SV=2			24	24	24	0.269943	0.0553055	0.537102	0.962391	0.654422	18.244	17.9855	17.9146	18.1714	18.0253	18.1079	18.0213	17.9397
P17225	PTBP1_MOUSE Polypyrimidine tract-binding protein 1 OS=Mus musculus OX=10090 GN=Ptbp1 PE=1 SV=2			18	18	14	0.269832	-0.0875483	0.53724	1.06256	-0.654194	17.6773	17.5726	17.4991	17.4915	17.6826	17.3631	17.9715	17.5736
Q91VC3	IF4A3_MOUSE Eukaryotic initiation factor 4A-III OS=Mus musculus OX=10090 GN=Eif4a3 PE=1 SV=3			4	3	3	0.269238	0.2531	0.537975	0.839091	0.652972	12.4528	13.4813	12.8231	13.8528	12.7698	12.451	13.5211	12.8557
A2AJI0	MA7D1_MOUSE MAP7 domain-containing protein 1 OS=Mus musculus OX=10090 GN=Map7d1 PE=1 SV=1			3	3	3	0.269192	-0.215672	0.538032	1.16124	-0.652878	12.544	12.1722	13.5196	13.3354	13.1798	13.1297	13.2492	12.8752
P84091	AP2M1_MOUSE AP-2 complex subunit mu OS=Mus musculus OX=10090 GN=Ap2m1 PE=1 SV=1			31	31	31	0.267573	-0.100244	0.540041	1.07195	-0.649544	18.1062	18.2803	18.2386	18.3106	18.2415	17.9856	18.6851	18.4246
Q9CZ83	RM55_MOUSE 39S ribosomal protein L55, mitochondrial OS=Mus musculus OX=10090 GN=Mrpl55 PE=1 SV=1			7	7	7	0.26727	-0.21867	0.540418	1.16366	-0.648919	14.4791	14.8873	15.8394	15.555	15.6774	15.3632	15.0611	15.5337
P48771	CX7A2_MOUSE Cytochrome c oxidase subunit 7A2, mitochondrial OS=Mus musculus OX=10090 GN=Cox7a2 PE=1 SV=2			4	4	4	0.266929	-0.1418	0.540843	1.10328	-0.648217	17.9376	17.1801	17.8149	17.9426	17.9961	18.0068	17.499	17.9405
Q8BRF7	SCFD1_MOUSE Sec1 family domain-containing protein 1 OS=Mus musculus OX=10090 GN=Scfd1 PE=1 SV=1			6	6	6	0.266762	-0.339171	0.541051	1.26503	-0.647871	12.8922	11.2642	13.0328	13.513	12.8315	13.2721	13.3767	12.5786
O35423	SPYA_MOUSE Serine--pyruvate aminotransferase, mitochondrial OS=Mus musculus OX=10090 GN=Agxt PE=1 SV=3			12	12	12	0.265987	0.131176	0.542017	0.913087	0.646274	16.3302	16.7832	16.6143	16.9095	16.3293	16.977	16.533	16.2731
P47740	AL3A2_MOUSE Aldehyde dehydrogenase family 3 member A2 OS=Mus musculus OX=10090 GN=Aldh3a2 PE=1 SV=2			44	44	44	0.264391	0.0656328	0.544013	0.955526	0.642978	20.5466	20.0699	20.3578	20.3825	20.3412	20.2769	20.2292	20.247
P56379	ATP68_MOUSE ATP synthase subunit ATP5MPL, mitochondrial OS=Mus musculus OX=10090 GN=Atp5mpl PE=1 SV=1			2	2	2	0.264012	-0.113461	0.544488	1.08182	-0.642195	19.5815	19.4993	19.8507	19.3927	19.3948	19.9462	19.9481	19.4891
Q8K2C6	SIR5_MOUSE NAD-dependent protein deacylase sirtuin-5, mitochondrial OS=Mus musculus OX=10090 GN=Sirt5 PE=1 SV=1			2	2	2	0.263637	-0.32708	0.544958	1.25447	-0.64142	12.2899	12.245	12.5855	11.4604	13.034	11.1598	12.6167	13.0786
Q9EQQ2	YIPF5_MOUSE Protein YIPF5 OS=Mus musculus OX=10090 GN=Yipf5 PE=1 SV=1			2	2	2	0.261011	0.546014	0.548263	0.68491	0.635984	14.4351	13.7548	14.1745	13.9737	14.4279	14.2353	11.005	14.4859
P48036	ANXA5_MOUSE Annexin A5 OS=Mus musculus OX=10090 GN=Anxa5 PE=1 SV=1			4	4	4	0.260975	0.372642	0.548309	0.772367	0.635908	12.3898	12.1384	12.3056	13.7616	11.8605	13.5071	11.4119	12.3253
Q8CI11	GNL3_MOUSE Guanine nucleotide-binding protein-like 3 OS=Mus musculus OX=10090 GN=Gnl3 PE=1 SV=2			8	8	8	0.260946	-0.308355	0.548345	1.23829	-0.635849	13.5775	15.6698	14.7119	15.0749	14.928	15.6375	15.0193	14.6829
Q921M3	SF3B3_MOUSE Splicing factor 3B subunit 3 OS=Mus musculus OX=10090 GN=Sf3b3 PE=1 SV=1			11	11	11	0.260347	0.121549	0.549102	0.9192	0.634607	15.1396	15.1541	15.4345	15.3552	15.2149	15.5986	15.0273	14.7563
P67778	PHB_MOUSE Prohibitin OS=Mus musculus OX=10090 GN=Phb PE=1 SV=1			20	20	20	0.260186	-0.126603	0.549306	1.09172	-0.634274	17.0065	16.1634	16.2394	16.39	16.7354	16.4688	16.5594	16.542
Q8BJM7	TYW1_MOUSE S-adenosyl-L-methionine-dependent tRNA 4-demethylwyosine synthase TYW1 OS=Mus musculus OX=10090 GN=Tyw1 PE=1 SV=1			10	10	10	0.259533	-0.0841265	0.550132	1.06005	-0.63292	14.686	14.8158	14.5824	14.7713	14.7027	14.4998	14.9451	15.0443
Q6ZWV3	RL10_MOUSE 60S ribosomal protein L10 OS=Mus musculus OX=10090 GN=Rpl10 PE=1 SV=3;sp			35	35	35	0.25923	0.06457	0.550516	0.95623	0.632289	19.3249	19.467	19.1312	19.1495	19.1781	19.0745	19.3815	19.1802
Q9QX47	SON_MOUSE Protein SON OS=Mus musculus OX=10090 GN=Son PE=1 SV=2			3	3	3	0.25877	-0.521586	0.551099	1.43553	-0.631334	12.5815	12.1552	10.4506	11.2627	11.7459	11.2422	11.4104	14.1378
Q9QXY6	EHD3_MOUSE EH domain-containing protein 3 OS=Mus musculus OX=10090 GN=Ehd3 PE=1 SV=2			9	3	3	0.258668	-0.0697758	0.551229	1.04955	-0.631124	13.3276	13.231	12.9384	13.1073	13.0144	13.3288	13.3081	13.2321
Q7TNE1	SUCHY_MOUSE Succinate--hydroxymethylglutarate CoA-transferase OS=Mus musculus OX=10090 GN=Sugct PE=1 SV=2			3	3	3	0.258644	-0.341943	0.551259	1.26746	-0.631073	12.1743	12.0953	11.2911	13.6907	12.8892	12.3331	12.2789	13.1179
Q8BTZ5	ANR46_MOUSE Ankyrin repeat domain-containing protein 46 OS=Mus musculus OX=10090 GN=Ankrd46 PE=1 SV=1			2	2	2	0.258577	-0.279709	0.551344	1.21395	-0.630935	11.9862	12.904	13.1757	12.8479	13.6634	13.3436	11.9981	13.0274
O35658	C1QBP_MOUSE Complement component 1 Q subcomponent-binding protein, mitochondrial OS=Mus musculus OX=10090 GN=C1qbp PE=1 SV=1			4	4	4	0.257935	-0.258222	0.55216	1.196	-0.629602	15.6027	13.6125	14.5041	14.6914	14.8138	14.9435	14.9165	14.7697
P01898	HA10_MOUSE H-2 class I histocompatibility antigen, Q10 alpha chain OS=Mus musculus OX=10090 GN=H2-Q10 PE=1 SV=3			5	1	1	0.257649	0.147403	0.552524	0.902874	0.629006	12.1594	12.1815	11.953	12.6244	12.0233	12.5871	11.6838	12.0346
Q8C8U0	LIPB1_MOUSE Liprin-beta-1 OS=Mus musculus OX=10090 GN=Ppfibp1 PE=1 SV=3			14	14	12	0.256533	-0.182713	0.553945	1.13502	-0.626687	14.1978	14.9861	15.1765	15.2633	14.869	15.2081	15.4877	14.7897
Q9CQV7	TIM14_MOUSE Mitochondrial import inner membrane translocase subunit TIM14 OS=Mus musculus OX=10090 GN=Dnajc19 PE=1 SV=3			8	8	8	0.255782	0.249753	0.554904	0.84104	0.625123	13.6908	15.2789	13.9953	13.7257	13.6295	13.8377	14.29	13.9344
P62242	RS8_MOUSE 40S ribosomal protein S8 OS=Mus musculus OX=10090 GN=Rps8 PE=1 SV=2			26	26	26	0.254222	0.0326056	0.556901	0.977653	0.621874	20.1828	20.3034	20.1885	20.1836	20.149	20.0973	20.3011	20.1805
Q9QYI4	DJB12_MOUSE DnaJ homolog subfamily B member 12 OS=Mus musculus OX=10090 GN=Dnajb12 PE=1 SV=2			14	14	14	0.254009	-0.0873725	0.557174	1.06243	-0.621429	15.5786	15.4582	15.5626	15.7782	15.923	15.3714	15.6008	15.832
B2RY56	RBM25_MOUSE RNA-binding protein 25 OS=Mus musculus OX=10090 GN=Rbm25 PE=1 SV=2			2	2	2	0.253708	0.266196	0.557561	0.831509	0.620801	11.7018	12.157	12.3205	11.8406	12.2619	12.4937	11.49	10.7095
P35492	HUTH_MOUSE Histidine ammonia-lyase OS=Mus musculus OX=10090 GN=Hal PE=1 SV=1			2	2	2	0.25366	0.671498	0.557622	0.627854	0.620701	12.1855	12.1855	16.2611	12.6701	13.5734	12.3194	13.1585	11.5648
Q8BM55	TM214_MOUSE Transmembrane protein 214 OS=Mus musculus OX=10090 GN=Tmem214 PE=1 SV=1			24	24	24	0.253633	-0.13392	0.557657	1.09727	-0.620645	16.4803	15.9511	16.9416	16.5222	16.7824	16.4259	16.5921	16.6306
Q00899	TYY1_MOUSE Transcriptional repressor protein YY1 OS=Mus musculus OX=10090 GN=Yy1 PE=1 SV=1			3	3	3	0.253387	-0.169312	0.557973	1.12452	-0.620133	13.3092	13.6856	14.3973	14.123	13.8467	14.0755	14.4069	13.8633
Q8VCB1	NDC1_MOUSE Nucleoporin NDC1 OS=Mus musculus OX=10090 GN=Ndc1 PE=1 SV=1			6	6	6	0.251785	-0.174248	0.560035	1.12838	-0.616788	14.6384	15.346	15.5157	15.8543	15.3465	15.4271	15.8662	15.4114
P80318	TCPG_MOUSE T-complex protein 1 subunit gamma OS=Mus musculus OX=10090 GN=Cct3 PE=1 SV=1			4	4	4	0.251176	0.173645	0.560821	0.8866	0.615516	13.7347	14.3698	14.2231	14.5331	13.9243	14.4638	14.3137	13.4644
Q8BGA5	KRR1_MOUSE KRR1 small subunit processome component homolog OS=Mus musculus OX=10090 GN=Krr1 PE=2 SV=1			7	7	7	0.250859	-0.395169	0.56123	1.3151	-0.614853	12.0693	14.303	14.4758	14.5639	13.9465	14.7443	14.553	13.7488
Q3UHB1	NT5D3_MOUSE 5-nucleotidase domain-containing protein 3 OS=Mus musculus OX=10090 GN=Nt5dc3 PE=1 SV=1			4	4	4	0.250682	-0.206785	0.561459	1.15411	-0.614482	12.588	11.6735	13.0569	12.9399	12.817	12.4148	12.9691	12.8846
Q91WD5	NDUS2_MOUSE NADH dehydrogenase [ubiquinone] iron-sulfur protein 2, mitochondrial OS=Mus musculus OX=10090 GN=Ndufs2 PE=1 SV=1			27	27	26	0.249909	0.171679	0.562459	0.887809	0.612866	18.0169	18.0517	18.0107	18.4356	18.0997	18.6314	17.4929	17.6041
Q9D0I9	SYRC_MOUSE Arginine--tRNA ligase, cytoplasmic OS=Mus musculus OX=10090 GN=Rars1 PE=1 SV=2			7	7	7	0.249646	-0.185717	0.5628	1.13738	-0.612315	13.4675	13.8625	14.5507	14.6344	14.4525	14.5621	14.0612	14.1822
Q8QZS1	HIBCH_MOUSE 3-hydroxyisobutyryl-CoA hydrolase, mitochondrial OS=Mus musculus OX=10090 GN=Hibch PE=1 SV=1			9	9	9	0.24869	0.21426	0.56404	0.861988	0.610314	14.8434	14.0048	13.4017	14.2128	13.3703	13.9553	14.2373	14.0429
Q9CXE7	TMED5_MOUSE Transmembrane emp24 domain-containing protein 5 OS=Mus musculus OX=10090 GN=Tmed5 PE=1 SV=1			6	6	6	0.248647	-0.144051	0.564096	1.105	-0.610224	15.4558	15.6948	15.6499	15.0467	15.6536	15.512	16.073	15.1847
O35972	RM23_MOUSE 39S ribosomal protein L23, mitochondrial OS=Mus musculus OX=10090 GN=Mrpl23 PE=1 SV=1			8	8	8	0.248382	0.0825062	0.56444	0.944416	0.609669	17.3529	16.9856	17.1598	17.3306	17.0734	17.0983	17.4142	16.913
Q8JZM7	CDC73_MOUSE Parafibromin OS=Mus musculus OX=10090 GN=Cdc73 PE=1 SV=1			3	3	3	0.248313	0.296362	0.56453	0.814303	0.609523	11.6661	12.2826	13.4146	13.5584	12.5905	12.476	11.9449	12.7247
Q9D0L7	ARM10_MOUSE Armadillo repeat-containing protein 10 OS=Mus musculus OX=10090 GN=Armc10 PE=1 SV=1			3	3	3	0.247711	-0.1714	0.565313	1.12615	-0.608261	14.7198	15.5734	15.7785	15.861	15.6514	15.6697	15.9052	15.392
P28352	APEX1_MOUSE DNA-(apurinic or apyrimidinic site) endonuclease OS=Mus musculus OX=10090 GN=Apex1 PE=1 SV=2			3	3	3	0.247523	0.626871	0.565558	0.647579	0.607867	11.6916	11.8028	14.8274	14.746	12.0418	13.6014	11.4179	13.4992
P48678	LMNA_MOUSE Prelamin-A/C OS=Mus musculus OX=10090 GN=Lmna PE=1 SV=2			33	33	32	0.246389	0.134776	0.567036	0.910811	0.605489	15.8029	15.8949	15.4176	15.9949	15.9356	15.4259	15.239	15.9707
P43024	CX6A1_MOUSE Cytochrome c oxidase subunit 6A1, mitochondrial OS=Mus musculus OX=10090 GN=Cox6a1 PE=1 SV=2			5	5	5	0.246056	0.205932	0.567471	0.866978	0.604789	18.9333	18.0526	17.5986	18.3283	18.3586	17.5567	17.8435	18.3304
A2AKK5	ACNT1_MOUSE Acyl-coenzyme A amino acid N-acyltransferase 1 OS=Mus musculus OX=10090 GN=Acnat1 PE=1 SV=1			18	18	8	0.245851	0.0472775	0.567739	0.967761	0.60436	17.9381	18.0733	18.2411	17.9257	17.9955	17.9435	18.0702	17.98
Q00PI9	HNRL2_MOUSE Heterogeneous nuclear ribonucleoprotein U-like protein 2 OS=Mus musculus OX=10090 GN=Hnrnpul2 PE=1 SV=2			22	22	22	0.245019	0.0998206	0.568828	0.933149	0.60261	16.7102	16.9678	16.3222	16.4962	16.5303	16.6143	16.6806	16.272
P63154	CRNL1_MOUSE Crooked neck-like protein 1 OS=Mus musculus OX=10090 GN=Crnkl1 PE=1 SV=1			12	12	12	0.243952	-0.228876	0.570227	1.17192	-0.600367	12.4906	13.0976	13.3805	13.9154	13.3656	12.8254	13.9446	13.664
Q923T9	KCC2G_MOUSE Calcium/calmodulin-dependent protein kinase type II subunit gamma OS=Mus musculus OX=10090 GN=Camk2g PE=1 SV=1			3	3	2	0.243926	-0.180402	0.570261	1.1332	-0.600311	14.8421	14.3489	15.5731	15.5142	15.384	15.1292	15.363	15.1236
P47934	CACP_MOUSE Carnitine O-acetyltransferase OS=Mus musculus OX=10090 GN=Crat PE=1 SV=3			8	8	8	0.24169	0.29394	0.573205	0.815671	0.595602	13.3949	13.165	14.2769	14.9967	13.8278	14.1791	13.696	12.9548
Q9JM96	BORG4_MOUSE Cdc42 effector protein 4 OS=Mus musculus OX=10090 GN=Cdc42ep4 PE=1 SV=1			3	3	3	0.24133	-0.271389	0.57368	1.20697	-0.594844	12.3024	11.2736	12.602	12.2339	11.6548	12.7281	13.1874	11.9271
P11881	ITPR1_MOUSE Inositol 1,4,5-trisphosphate receptor type 1 OS=Mus musculus OX=10090 GN=Itpr1 PE=1 SV=2			23	22	22	0.241252	-0.0878441	0.573783	1.06278	-0.59468	14.4651	14.9192	15.0069	14.8859	14.9884	14.7035	14.8432	15.0933
Q9JHS4	CLPX_MOUSE ATP-dependent Clp protease ATP-binding subunit clpX-like, mitochondrial OS=Mus musculus OX=10090 GN=Clpx PE=1 SV=2			5	5	5	0.241144	0.283204	0.573926	0.821764	0.594452	14.0852	15.4914	13.3348	14.2053	14.1865	13.5106	14.0987	14.1881
O08810	U5S1_MOUSE 116 kDa U5 small nuclear ribonucleoprotein component OS=Mus musculus OX=10090 GN=Eftud2 PE=1 SV=1			14	14	13	0.240455	0.267152	0.574837	0.830958	0.592998	14.1572	14.746	15.0009	15.0432	14.6874	15.5118	13.906	13.7736
Q7TQG1	PKHA6_MOUSE Pleckstrin homology domain-containing family A member 6 OS=Mus musculus OX=10090 GN=Plekha6 PE=1 SV=1			8	8	8	0.240251	0.277429	0.575107	0.82506	0.592567	15.7738	17.4473	16.3449	16.8548	16.6861	16.3983	15.452	16.7746
P16254	SRP14_MOUSE Signal recognition particle 14 kDa protein OS=Mus musculus OX=10090 GN=Srp14 PE=1 SV=1			6	6	6	0.240062	-0.117931	0.575358	1.08518	-0.592168	15.7999	16.5922	16.0434	16.2857	16.0126	16.2909	16.5044	16.3852
P35279	RAB6A_MOUSE Ras-related protein Rab-6A OS=Mus musculus OX=10090 GN=Rab6a PE=1 SV=4;sp			8	8	7	0.239584	-0.126295	0.575991	1.09149	-0.591158	18.0179	17.1983	17.6981	18.1236	17.8368	17.9858	17.9495	17.771
Q8R081	HNRPL_MOUSE Heterogeneous nuclear ribonucleoprotein L OS=Mus musculus OX=10090 GN=Hnrnpl PE=1 SV=2			15	15	15	0.239315	0.0733397	0.576348	0.950435	0.590591	15.8056	16.0787	15.6712	15.9051	15.9069	15.7013	15.5859	15.9731
Q91VT4	CBR4_MOUSE Carbonyl reductase family member 4 OS=Mus musculus OX=10090 GN=Cbr4 PE=1 SV=2			21	21	21	0.238737	0.0474582	0.577116	0.96764	0.589369	18.9201	18.688	18.8447	18.8025	18.709	18.6788	18.9575	18.7202
Q6PDQ2	CHD4_MOUSE Chromodomain-helicase-DNA-binding protein 4 OS=Mus musculus OX=10090 GN=Chd4 PE=1 SV=1			33	33	33	0.238383	0.105895	0.577586	0.929228	0.58862	15.0451	15.6686	15.2822	15.4803	15.3424	15.0968	15.0458	15.5675
Q61937	NPM_MOUSE Nucleophosmin OS=Mus musculus OX=10090 GN=Npm1 PE=1 SV=1			10	10	10	0.237965	-0.248161	0.578143	1.18769	-0.587737	15.9725	16.7876	15.4113	16.2833	15.6592	16.18	17.1397	16.4685
Q80VP1	EPN1_MOUSE Epsin-1 OS=Mus musculus OX=10090 GN=Epn1 PE=1 SV=3			6	6	6	0.237963	-0.201383	0.578145	1.1498	-0.587732	16.2236	15.3043	16.6234	16.6135	16.3678	15.9897	16.5777	16.6352
Q9EQW7	KI13A_MOUSE Kinesin-like protein KIF13A OS=Mus musculus OX=10090 GN=Kif13a PE=1 SV=1			3	3	3	0.2375	0.392586	0.578762	0.761763	0.586753	13.4368	11.8551	13.0307	13.6869	13.3493	12.56	11.1225	13.4075
Q8VE37	RCC1_MOUSE Regulator of chromosome condensation OS=Mus musculus OX=10090 GN=Rcc1 PE=1 SV=1			14	14	14	0.237249	-0.121959	0.579097	1.08821	-0.586222	16.4802	16.4654	17.1903	17.0076	16.7879	16.7245	17.1506	16.9683
O08715	AKAP1_MOUSE A-kinase anchor protein 1, mitochondrial OS=Mus musculus OX=10090 GN=Akap1 PE=1 SV=4			3	3	3	0.236927	-0.258764	0.579526	1.19645	-0.585539	13.4589	11.8243	13.1947	13.114	12.5414	13.1923	13.1356	13.7577
Q9JL15	LEG8_MOUSE Galectin-8 OS=Mus musculus OX=10090 GN=Lgals8 PE=1 SV=1			3	3	3	0.236762	-0.433423	0.579746	1.35043	-0.58519	12.3611	11.7369	13.7352	13.9125	13.7175	13.0333	14.5866	12.1421
Q7TQK4	EXOS3_MOUSE Exosome complex component RRP40 OS=Mus musculus OX=10090 GN=Exosc3 PE=1 SV=3			3	3	3	0.236701	-0.712278	0.579828	1.63839	-0.585061	12.2481	12.1857	13.7004	15.5118	15.3867	11.3501	14.931	14.8273
O08784	TCOF_MOUSE Treacle protein OS=Mus musculus OX=10090 GN=Tcof1 PE=1 SV=1			2	2	2	0.236306	-0.194585	0.580355	1.14439	-0.584225	14.0553	15.2275	15.1546	15.4556	15.2195	15.0965	15.4519	14.9035
Q922K7	NOP2_MOUSE Probable 28S rRNA (cytosine-C(5))-methyltransferase OS=Mus musculus OX=10090 GN=Nop2 PE=1 SV=1			16	16	16	0.236134	-0.0942211	0.580585	1.06749	-0.58386	16.1274	16.6056	16.8035	16.635	16.5157	16.5239	16.8016	16.7073
Q8BX10	PGAM5_MOUSE Serine/threonine-protein phosphatase PGAM5, mitochondrial OS=Mus musculus OX=10090 GN=Pgam5 PE=1 SV=1			3	3	3	0.236083	0.372171	0.580653	0.772619	0.583751	13.3052	12.1765	13.0285	13.3401	13.3735	12.9759	10.8768	13.1355
Q8K2Y7	RM47_MOUSE 39S ribosomal protein L47, mitochondrial OS=Mus musculus OX=10090 GN=Mrpl47 PE=1 SV=2			20	20	20	0.23547	0.0495381	0.581474	0.966246	0.582451	16.4355	16.6629	16.5573	16.4109	16.3546	16.3663	16.5886	16.5589
P11589	MUP2_MOUSE Major urinary protein 2 OS=Mus musculus OX=10090 GN=Mup2 PE=1 SV=1			9	1	1	0.235061	-0.27106	0.582021	1.20669	-0.581586	11.8108	13.0975	13.8377	13.3176	13.0424	13.1235	13.1656	13.8163
Q91WT8	RBM47_MOUSE RNA-binding protein 47 OS=Mus musculus OX=10090 GN=Rbm47 PE=1 SV=1			5	3	3	0.23444	-0.229826	0.582854	1.17269	-0.580266	12.0591	12.037	12.895	13.2377	12.4415	12.3674	12.8544	13.4847
P61161	ARP2_MOUSE Actin-related protein 2 OS=Mus musculus OX=10090 GN=Actr2 PE=1 SV=1			8	8	8	0.234053	-0.0878971	0.583374	1.06282	-0.579446	15.26	15.3402	15.5889	15.709	15.5094	15.8859	15.4224	15.4322
Q921T2	TOIP1_MOUSE Torsin-1A-interacting protein 1 OS=Mus musculus OX=10090 GN=Tor1aip1 PE=1 SV=3			20	20	20	0.233448	-0.117088	0.584187	1.08454	-0.578161	16.2657	16.4179	16.9658	16.9189	16.6744	16.5332	16.9929	16.8361
Q9D8W7	OCAD2_MOUSE OCIA domain-containing protein 2 OS=Mus musculus OX=10090 GN=Ociad2 PE=1 SV=1			10	10	10	0.233276	0.233602	0.584419	0.850509	0.577795	16.8081	16.1792	16.5251	16.6447	16.9474	16.1742	15.2795	16.8215
P56960	EXOSX_MOUSE Exosome component 10 OS=Mus musculus OX=10090 GN=Exosc10 PE=1 SV=2			10	10	10	0.233193	-0.495332	0.58453	1.40965	-0.577619	11.7531	14.9741	15.0626	15.1887	14.9412	14.3923	14.3934	15.2329
Q8VCI0	PLBL1_MOUSE Phospholipase B-like 1 OS=Mus musculus OX=10090 GN=Plbd1 PE=1 SV=1			4	4	4	0.233122	0.213115	0.584626	0.862673	0.577469	12.8392	14.0825	13.9537	14.2026	13.6731	13.4013	14.0289	13.1222
Q7TPR4	ACTN1_MOUSE Alpha-actinin-1 OS=Mus musculus OX=10090 GN=Actn1 PE=1 SV=1			25	12	12	0.231793	-0.377674	0.586418	1.29925	-0.574641	12.2355	13.5195	14.9823	14.7892	14.7288	14.0084	14.1431	14.1569
Q8VCG4	CO8G_MOUSE Complement component C8 gamma chain OS=Mus musculus OX=10090 GN=C8g PE=1 SV=1			5	5	5	0.231127	-0.144053	0.587318	1.10501	-0.573225	14.3927	13.7372	14.6871	14.6247	14.4043	14.6022	14.7992	14.2122
Q9D8T7	SLIRP_MOUSE SRA stem-loop-interacting RNA-binding protein, mitochondrial OS=Mus musculus OX=10090 GN=Slirp PE=1 SV=2			2	2	2	0.230647	-0.360634	0.587967	1.28399	-0.572202	13.5895	11.0035	13.1439	13.4525	13.2415	12.7008	13.1375	13.5521
P59481	LMA2L_MOUSE VIP36-like protein OS=Mus musculus OX=10090 GN=Lman2l PE=1 SV=1			2	2	2	0.230595	0.188396	0.588037	0.877581	0.572092	11.9676	12.1686	12.7902	11.4729	12.0787	11.3718	11.9951	12.2001
Q99J47	DRS7B_MOUSE Dehydrogenase/reductase SDR family member 7B OS=Mus musculus OX=10090 GN=Dhrs7b PE=1 SV=1			14	14	14	0.23004	0.0509934	0.588789	0.965271	0.570908	16.7554	16.8821	16.72	16.6042	16.566	16.6583	16.8857	16.6478
Q61838	PZP_MOUSE Pregnancy zone protein OS=Mus musculus OX=10090 GN=Pzp PE=1 SV=3			12	12	12	0.229673	-0.17598	0.589287	1.12973	-0.570126	14.6846	14.2569	14.9995	15.3199	15.2848	15.409	14.5579	14.7131
P16858	G3P_MOUSE Glyceraldehyde-3-phosphate dehydrogenase OS=Mus musculus OX=10090 GN=Gapdh PE=1 SV=2			25	25	25	0.228918	0.0912375	0.590313	0.938717	0.568516	19.5055	18.9027	19.0051	19.1309	18.977	19.1973	19.189	18.8161
P42225	STAT1_MOUSE Signal transducer and activator of transcription 1 OS=Mus musculus OX=10090 GN=Stat1 PE=1 SV=1			4	4	4	0.225863	-0.635686	0.59448	1.55368	-0.561988	11.4927	11.2036	14.7587	14.1738	14.5358	13.9253	11.5629	14.1477
P52480	KPYM_MOUSE Pyruvate kinase PKM OS=Mus musculus OX=10090 GN=Pkm PE=1 SV=4			10	8	8	0.225332	-0.169698	0.595207	1.12482	-0.56085	16.6079	16.6051	15.4924	15.7007	16.2357	16.1111	16.2951	16.443
P29341	PABP1_MOUSE Polyadenylate-binding protein 1 OS=Mus musculus OX=10090 GN=Pabpc1 PE=1 SV=2			34	34	34	0.224491	0.0346746	0.596361	0.976252	0.559049	17.6375	17.3737	17.5089	17.5643	17.5056	17.4052	17.5163	17.5185
Q9CZ13	QCR1_MOUSE Cytochrome b-c1 complex subunit 1, mitochondrial OS=Mus musculus OX=10090 GN=Uqcrc1 PE=1 SV=2			24	24	24	0.223165	0.160842	0.598184	0.894503	0.556208	17.1136	15.9173	15.8801	16.2977	16.2167	16.1009	16.0503	16.1974
Q922V4	PLRG1_MOUSE Pleiotropic regulator 1 OS=Mus musculus OX=10090 GN=Plrg1 PE=1 SV=1			13	13	13	0.222961	0.142712	0.598465	0.905815	0.555768	15.2169	15.3824	15.7173	16.0031	15.572	14.8789	15.6107	15.6873
P18581	CTR2_MOUSE Cationic amino acid transporter 2 OS=Mus musculus OX=10090 GN=Slc7a2 PE=1 SV=3			2	2	2	0.222728	0.218118	0.598786	0.859686	0.555269	11.4603	12.3354	12.1919	11.9225	12.2385	11.9218	10.7511	12.1262
Q8BHF7	PGPS1_MOUSE CDP-diacylglycerol--glycerol-3-phosphate 3-phosphatidyltransferase, mitochondrial OS=Mus musculus OX=10090 GN=Pgs1 PE=1 SV=1			2	2	2	0.22267	-0.139873	0.598866	1.10181	-0.555145	11.4639	11.8332	12.1526	12.3509	11.7166	12.0272	12.4973	12.1189
P0C0A3	CHMP6_MOUSE Charged multivesicular body protein 6 OS=Mus musculus OX=10090 GN=Chmp6 PE=1 SV=2			3	3	3	0.22197	0.271331	0.599833	0.828555	0.553641	16.0283	15.2319	16.5591	16.4067	16.0769	16.367	14.634	16.0628
Q3THW5	H2AV_MOUSE Histone H2A.V OS=Mus musculus OX=10090 GN=H2az2 PE=1 SV=3;sp			12	10	10	0.221698	0.074192	0.600208	0.949874	0.553057	19.4528	19.575	19.2143	19.173	19.2227	19.1642	19.1738	19.5576
P67871	CSK2B_MOUSE Casein kinase II subunit beta OS=Mus musculus OX=10090 GN=Csnk2b PE=1 SV=1			2	2	2	0.220832	0.302452	0.601406	0.810873	0.551196	11.7805	11.4507	12.0616	13.3319	12.3306	12.5829	11.0311	11.4702
Q3UMF0	COBL1_MOUSE Cordon-bleu protein-like 1 OS=Mus musculus OX=10090 GN=Cobll1 PE=1 SV=2			8	8	8	0.220326	0.189836	0.602107	0.876705	0.550107	14.0172	13.0515	14.2613	14.3446	14.1732	13.5283	13.3819	13.8318
Q8BHC7	RHBL4_MOUSE Rhomboid-related protein 4 OS=Mus musculus OX=10090 GN=Rhbdd1 PE=1 SV=1			2	2	2	0.219979	-0.0799069	0.602589	1.05695	-0.54936	16.1536	16.6424	16.5911	16.7211	16.5527	16.553	16.8154	16.5068
P04939	MUP3_MOUSE Major urinary protein 3 OS=Mus musculus OX=10090 GN=Mup3 PE=1 SV=1			2	1	1	0.219594	-0.370535	0.603123	1.29283	-0.548532	11.6717	12.6108	12.7898	11.2641	12.7507	13.8447	12.0677	11.1554
P62259	1433E_MOUSE 14-3-3 protein epsilon OS=Mus musculus OX=10090 GN=Ywhae PE=1 SV=1			2	2	2	0.218666	-0.487156	0.604413	1.40168	-0.546533	11.9676	11.5378	14.0881	14.5267	14.0899	13.6453	12.1111	14.2225
P97384	ANX11_MOUSE Annexin A11 OS=Mus musculus OX=10090 GN=Anxa11 PE=1 SV=2			27	26	26	0.218449	0.0510721	0.604715	0.965219	0.546065	16.5847	16.8128	16.6521	16.653	16.5739	16.5996	16.8505	16.4743
P63325	RS10_MOUSE 40S ribosomal protein S10 OS=Mus musculus OX=10090 GN=Rps10 PE=1 SV=1			14	14	14	0.21802	0.11793	0.605313	0.921509	0.545139	18.1695	17.3104	18.2313	17.9237	17.7414	17.7758	17.7075	17.9384
Q64478	H2B1H_MOUSE Histone H2B type 1-H OS=Mus musculus OX=10090 GN=H2bc9 PE=1 SV=3;sp			26	26	0	0.217274	-0.100905	0.606354	1.07245	-0.543531	22.0038	22.3276	21.6059	21.7104	21.8226	21.904	22.214	22.1108
Q6DVA0	LEMD2_MOUSE LEM domain-containing protein 2 OS=Mus musculus OX=10090 GN=Lemd2 PE=1 SV=1			4	4	4	0.216181	-0.112178	0.607882	1.08086	-0.54117	13.9399	14.3797	13.8777	14.3474	13.8017	14.4919	14.4658	14.2339
Q60575	KIF1B_MOUSE Kinesin-like protein KIF1B OS=Mus musculus OX=10090 GN=Kif1b PE=1 SV=2			3	3	1	0.215849	0.152812	0.608346	0.899496	0.540453	14.2067	13.8485	13.7769	14.1745	13.3002	14.2086	14.3706	13.5159
Q99J87	DHX58_MOUSE Probable ATP-dependent RNA helicase DHX58 OS=Mus musculus OX=10090 GN=Dhx58 PE=1 SV=2			4	4	4	0.214857	-0.375608	0.609738	1.29739	-0.538308	11.1363	13.1525	13.4548	14.1618	13.6117	13.9491	12.9286	12.9185
Q8R0G9	NU133_MOUSE Nuclear pore complex protein Nup133 OS=Mus musculus OX=10090 GN=Nup133 PE=1 SV=2			6	6	6	0.213998	0.234209	0.610945	0.850151	0.536449	13.8246	12.5639	13.8024	14.1625	13.1011	14.0887	13.3221	12.9046
Q8BHE8	MAIP1_MOUSE m-AAA protease-interacting protein 1, mitochondrial OS=Mus musculus OX=10090 GN=Maip1 PE=1 SV=1			3	3	3	0.21371	-0.11179	0.61135	1.08057	-0.535826	15.3435	14.9254	15.3523	15.5353	15.7601	15.2886	15.0033	15.5517
Q91V81	RBM42_MOUSE RNA-binding protein 42 OS=Mus musculus OX=10090 GN=Rbm42 PE=1 SV=2			4	4	4	0.213289	-0.528367	0.611943	1.4423	-0.534913	12.4707	11.8081	14.4202	14.5386	14.7325	14.2371	11.7401	14.6413
O55125	NIPS1_MOUSE Protein NipSnap homolog 1 OS=Mus musculus OX=10090 GN=Nipsnap1 PE=1 SV=1			31	31	31	0.213125	-0.0600996	0.612174	1.04254	-0.534559	20.1732	20.1275	19.8769	19.9486	20.119	19.8873	20.3095	20.0509
Q8R086	SUOX_MOUSE Sulfite oxidase, mitochondrial OS=Mus musculus OX=10090 GN=Suox PE=1 SV=2			9	9	9	0.212559	0.224658	0.612973	0.855798	0.533332	15.8687	14.4668	15.2774	16.3216	15.5444	15.1413	14.9595	15.3908
Q9DD20	MET7B_MOUSE Methyltransferase-like protein 7B OS=Mus musculus OX=10090 GN=Mettl7b PE=1 SV=2			21	21	21	0.21165	0.0313897	0.614257	0.978477	0.531359	20.5637	20.3666	20.323	20.3293	20.3443	20.3553	20.412	20.3453
Q9CR47	NSA2_MOUSE Ribosome biogenesis protein NSA2 homolog OS=Mus musculus OX=10090 GN=Nsa2 PE=2 SV=1			4	4	4	0.211507	0.110417	0.614459	0.92632	0.531048	13.1938	13.4152	13.7838	13.6692	13.0763	13.1993	13.7626	13.5821
O70475	UGDH_MOUSE UDP-glucose 6-dehydrogenase OS=Mus musculus OX=10090 GN=Ugdh PE=1 SV=1			4	4	4	0.211392	0.268207	0.614622	0.830351	0.530798	14.046	13.3208	14.0272	13.7892	14.2215	14.2213	13.4649	12.2027
Q91XE8	TM205_MOUSE Transmembrane protein 205 OS=Mus musculus OX=10090 GN=Tmem205 PE=1 SV=1			7	7	7	0.21119	0.177366	0.614908	0.884316	0.53036	20.489	20.1245	20.5224	20.3446	20.6219	20.4823	19.2344	20.4325
Q62165	DAG1_MOUSE Dystroglycan OS=Mus musculus OX=10090 GN=Dag1 PE=1 SV=4			2	2	2	0.211144	-0.406774	0.614973	1.32572	-0.530259	11.5569	12.7944	14.7285	12.7973	12.3756	13.608	14.2903	13.2303
Q7TMS5	ABCG2_MOUSE Broad substrate specificity ATP-binding cassette transporter ABCG2 OS=Mus musculus OX=10090 GN=Abcg2 PE=1 SV=1			16	16	16	0.210746	-0.0437083	0.615537	1.03076	-0.529396	16.9463	16.9553	16.9045	16.715	16.9574	16.7453	17.0096	16.9836
O08579	EMD_MOUSE Emerin OS=Mus musculus OX=10090 GN=Emd PE=1 SV=1			5	5	5	0.210444	-0.152068	0.615965	1.11116	-0.528741	13.0468	13.9976	14.0909	14.3137	13.9445	13.889	14.1944	14.0293
Q99KI3	EMC3_MOUSE ER membrane protein complex subunit 3 OS=Mus musculus OX=10090 GN=Emc3 PE=1 SV=3			14	14	14	0.209474	-0.0563917	0.617342	1.03986	-0.52663	16.9858	16.8302	16.8841	17.2006	17.1755	16.9963	16.8559	17.0986
O70324	MOT8_MOUSE Monocarboxylate transporter 8 OS=Mus musculus OX=10090 GN=Slc16a2 PE=1 SV=2			2	2	2	0.209452	-0.117689	0.617374	1.085	-0.526584	17.688	17.1549	17.8918	18.082	17.9228	17.7179	18.0454	17.6015
P97872	FMO5_MOUSE Flavin-containing monooxygenase 5 OS=Mus musculus OX=10090 GN=Fmo5 PE=1 SV=4			55	55	55	0.209282	-0.0881748	0.617615	1.06302	-0.526213	20.3834	19.6746	20.228	20.115	20.2978	20.25	19.9833	20.2226
Q05CL8	LARP7_MOUSE La-related protein 7 OS=Mus musculus OX=10090 GN=Larp7 PE=1 SV=2			5	5	5	0.209007	0.288828	0.618006	0.818567	0.525615	12.9267	12.4668	14.2808	14.1458	13.2167	13.9283	12.3757	13.1441
P31786	ACBP_MOUSE Acyl-CoA-binding protein OS=Mus musculus OX=10090 GN=Dbi PE=1 SV=2			3	3	3	0.208787	0.162894	0.61832	0.893231	0.525136	13.9996	13.9757	13.8067	14.7818	13.9512	13.3727	14.1992	14.389
Q8BU30	SYIC_MOUSE Isoleucine--tRNA ligase, cytoplasmic OS=Mus musculus OX=10090 GN=Iars1 PE=1 SV=2			9	9	9	0.208442	-0.301906	0.618811	1.23277	-0.524386	12.4789	12.8415	14.1348	13.6531	14.5493	13.7765	12.4422	13.548
Q5FW60	MUP20_MOUSE Major urinary protein 20 OS=Mus musculus OX=10090 GN=Mup20 PE=1 SV=1			3	3	2	0.20813	0.223342	0.619256	0.856579	0.523705	12.4288	12.6229	13.225	13.116	12.7321	12.3624	11.7941	13.6106
Q3UIR3	DTX3L_MOUSE E3 ubiquitin-protein ligase DTX3L OS=Mus musculus OX=10090 GN=Dtx3l PE=1 SV=1			3	3	3	0.207944	-0.259485	0.619521	1.19705	-0.5233	13.218	12.0178	13.7371	13.8306	13.9342	13.4353	12.716	13.7559
Q9DB85	RRP8_MOUSE Ribosomal RNA-processing protein 8 OS=Mus musculus OX=10090 GN=Rrp8 PE=1 SV=1			2	2	2	0.2077	0.152916	0.619869	0.899431	0.522769	12.6171	12.9767	13.5	13.478	12.8718	12.6933	13.5814	12.8137
P57780	ACTN4_MOUSE Alpha-actinin-4 OS=Mus musculus OX=10090 GN=Actn4 PE=1 SV=1			33	33	20	0.207673	0.0835705	0.619908	0.943719	0.522709	17.0351	17.0104	17.3325	17.659	17.3055	17.1424	17.1855	17.0692
Q9D1G1	RAB1B_MOUSE Ras-related protein Rab-1B OS=Mus musculus OX=10090 GN=Rab1b PE=1 SV=1			12	7	7	0.207225	0.247834	0.620547	0.84216	0.521733	15.8424	16.3331	16.2134	16.4132	16.2521	16.6847	16.2614	14.6126
Q9Z2I8	SUCB2_MOUSE Succinate--CoA ligase [GDP-forming] subunit beta, mitochondrial OS=Mus musculus OX=10090 GN=Suclg2 PE=1 SV=3			24	24	24	0.205792	-0.0707741	0.622598	1.05028	-0.518607	18.1431	17.7243	17.6574	18.0279	17.7944	17.9327	18.1346	17.974
Q8VCU1	EST3B_MOUSE Carboxylesterase 3B OS=Mus musculus OX=10090 GN=Ces3b PE=1 SV=2			20	7	7	0.205549	0.295585	0.622947	0.814742	0.518076	15.7112	15.2482	16.6658	16.8093	15.8194	17.001	15.4187	15.0131
Q99LC5	ETFA_MOUSE Electron transfer flavoprotein subunit alpha, mitochondrial OS=Mus musculus OX=10090 GN=Etfa PE=1 SV=2			26	26	26	0.204788	0.119724	0.624039	0.920364	0.516414	18.5953	17.5858	17.7853	18.1946	17.9352	17.7707	18.0581	17.9181
Q61335	BAP31_MOUSE B-cell receptor-associated protein 31 OS=Mus musculus OX=10090 GN=Bcap31 PE=1 SV=4			19	19	19	0.204333	0.215424	0.624694	0.861293	0.515419	18.3188	17.3997	18.0056	18.2642	18.2407	17.8602	16.7373	18.2885
Q99L13	3HIDH_MOUSE 3-hydroxyisobutyrate dehydrogenase, mitochondrial OS=Mus musculus OX=10090 GN=Hibadh PE=1 SV=1			11	11	11	0.203863	0.125161	0.62537	0.916902	0.514391	16.553	15.6259	15.7376	16.3716	15.7623	15.8915	16.1461	15.9877
P56135	ATPK_MOUSE ATP synthase subunit f, mitochondrial OS=Mus musculus OX=10090 GN=Atp5mf PE=1 SV=3			14	14	14	0.203508	0.120347	0.625881	0.919966	0.513614	21.7555	22.2891	21.4725	21.3292	21.4118	21.6073	21.8654	21.4804
Q5SFM8	RBM27_MOUSE RNA-binding protein 27 OS=Mus musculus OX=10090 GN=Rbm27 PE=1 SV=3;sp			2	2	2	0.203009	-0.382298	0.626601	1.30342	-0.512522	11.0478	13.5341	12.507	12.7582	11.714	12.8701	14.2766	12.5156
Q8BSQ9	PB1_MOUSE Protein polybromo-1 OS=Mus musculus OX=10090 GN=Pbrm1 PE=1 SV=4			5	5	5	0.202574	-0.92766	0.627229	1.90219	-0.511569	11.1558	18.057	17.5076	18.0009	17.3346	16.7954	15.4982	18.8035
Q810J8	ZFYV1_MOUSE Zinc finger FYVE domain-containing protein 1 OS=Mus musculus OX=10090 GN=Zfyve1 PE=1 SV=2			3	3	3	0.202265	-0.162106	0.627675	1.11892	-0.51089	12.3684	12.7839	12.7876	13.1865	12.9772	12.4192	13.6774	12.701
Q2PFD7	PSD3_MOUSE PH and SEC7 domain-containing protein 3 OS=Mus musculus OX=10090 GN=Psd3 PE=1 SV=2			4	4	4	0.202222	-0.339458	0.627737	1.26528	-0.510798	12.0074	11.7589	13.766	14.0429	13.1851	12.8518	14.1206	12.7754
Q62241	RU1C_MOUSE U1 small nuclear ribonucleoprotein C OS=Mus musculus OX=10090 GN=Snrpc PE=1 SV=1			2	2	2	0.201889	-0.587276	0.628219	1.50241	-0.510066	14.5693	11.4762	15.8299	14.86	14.7412	12.984	15.2235	16.1357
Q8CHT0	AL4A1_MOUSE Delta-1-pyrroline-5-carboxylate dehydrogenase, mitochondrial OS=Mus musculus OX=10090 GN=Aldh4a1 PE=1 SV=3			26	26	26	0.201611	0.118924	0.628621	0.920874	0.509457	17.9951	17.4154	17.0031	17.4284	17.2965	17.0393	17.4836	17.5469
Q9JLF6	TGM1_MOUSE Protein-glutamine gamma-glutamyltransferase K OS=Mus musculus OX=10090 GN=Tgm1 PE=1 SV=2			18	18	18	0.2015	0.0700495	0.628782	0.952605	0.509215	15.6157	15.8249	15.9292	15.9508	16.0168	15.5603	15.5747	15.8886
Q6Q2Z6	ACOT5_MOUSE Acyl-coenzyme A thioesterase 5 OS=Mus musculus OX=10090 GN=Acot5 PE=1 SV=2;sp			5	2	1	0.201218	0.666549	0.62919	0.630012	0.508596	15.8498	16.0553	16.2967	16.2659	16.2947	16.3054	11.6348	17.5667
Q8BFR5	EFTU_MOUSE Elongation factor Tu, mitochondrial OS=Mus musculus OX=10090 GN=Tufm PE=1 SV=1			20	20	20	0.200129	0.178164	0.63077	0.883827	0.506204	16.2469	15.0532	14.6436	15.3749	15.1441	14.9055	15.2366	15.3197
O70131	NINJ1_MOUSE Ninjurin-1 OS=Mus musculus OX=10090 GN=Ninj1 PE=1 SV=1			4	4	4	0.20007	0.0921748	0.630856	0.938108	0.506076	14.5413	14.7831	14.5473	14.1511	14.6211	14.2102	14.6437	14.1791
Q8BIJ6	SYIM_MOUSE Isoleucine--tRNA ligase, mitochondrial OS=Mus musculus OX=10090 GN=Iars2 PE=1 SV=1			26	26	26	0.199769	0.105081	0.631293	0.929753	0.505414	16.7779	17.1035	16.89	17.0253	16.8375	17.3971	16.5951	16.5467
Q8BW75	AOFB_MOUSE Amine oxidase [flavin-containing] B OS=Mus musculus OX=10090 GN=Maob PE=1 SV=4			56	56	56	0.199662	0.0389142	0.631449	0.973387	0.505179	21.2304	20.972	21.0188	21.082	21.1074	20.9034	21.0033	21.1335
P14576	SRP54_MOUSE Signal recognition particle 54 kDa protein OS=Mus musculus OX=10090 GN=Srp54 PE=1 SV=2			21	21	21	0.198967	-0.0262756	0.63246	1.01838	-0.503651	16.2472	16.1906	16.1353	16.3299	16.1974	16.2615	16.3373	16.212
P21278	GNA11_MOUSE Guanine nucleotide-binding protein subunit alpha-11 OS=Mus musculus OX=10090 GN=Gna11 PE=1 SV=1			7	6	6	0.198966	-0.117287	0.632461	1.08469	-0.503649	15.1693	14.4982	15.3905	15.3302	15.2441	15.5143	15.0745	15.0244
O35728	CP4AE_MOUSE Cytochrome P450 4A14 OS=Mus musculus OX=10090 GN=Cyp4a14 PE=1 SV=1			11	6	6	0.197492	-0.286245	0.634612	1.21946	-0.500405	13.637	11.5061	12.3399	12.2725	11.9976	13.7071	12.7674	12.4283
Q99PG0	AAAD_MOUSE Arylacetamide deacetylase OS=Mus musculus OX=10090 GN=Aadac PE=1 SV=3			39	39	39	0.197023	-0.0656929	0.635297	1.04659	-0.499371	20.4833	20.039	20.3472	20.2442	20.3002	20.1231	20.5677	20.3854
Q9D0Y8	RM52_MOUSE 39S ribosomal protein L52, mitochondrial OS=Mus musculus OX=10090 GN=Mrpl52 PE=1 SV=1			6	6	6	0.196465	0.0977366	0.636114	0.934498	0.498142	15.5231	15.4359	15.9647	15.902	15.5839	15.2258	15.9123	15.7127
Q8K4L3	SVIL_MOUSE Supervillin OS=Mus musculus OX=10090 GN=Svil PE=1 SV=1			27	27	27	0.196369	-0.0899081	0.636255	1.0643	-0.497929	14.9934	15.5559	15.4199	15.8106	15.6513	15.5568	15.3733	15.5581
Q99J39	DCMC_MOUSE Malonyl-CoA decarboxylase, mitochondrial OS=Mus musculus OX=10090 GN=Mlycd PE=1 SV=1			20	20	20	0.196055	-0.191683	0.636715	1.1421	-0.497238	15.9107	15.9725	16.5493	16.5033	16.5568	17.3502	15.8302	15.9653
P08113	ENPL_MOUSE Endoplasmin OS=Mus musculus OX=10090 GN=Hsp90b1 PE=1 SV=2			43	43	41	0.195565	0.0837317	0.637434	0.943614	0.496155	17.164	16.6168	16.4919	16.8599	16.657	16.9376	16.6196	16.5835
Q7TND5	RPF1_MOUSE Ribosome production factor 1 OS=Mus musculus OX=10090 GN=Rpf1 PE=2 SV=2			5	5	5	0.194828	-0.382721	0.638516	1.3038	-0.494528	13.9127	11.4664	14.3469	14.8912	13.8977	13.8193	14.5265	13.9045
Q99N87	RT05_MOUSE 28S ribosomal protein S5, mitochondrial OS=Mus musculus OX=10090 GN=Mrps5 PE=1 SV=1			24	24	24	0.194076	0.0576801	0.639623	0.960808	0.492867	16.9165	17.0835	16.8374	16.7712	16.7865	16.6186	16.8991	17.0737
Q9QZ85	IIGP1_MOUSE Interferon-inducible GTPase 1 OS=Mus musculus OX=10090 GN=Iigp1 PE=1 SV=2			14	14	14	0.193368	0.0875032	0.640666	0.94115	0.491301	15.2493	15.6184	15.5001	15.2838	15.3359	15.7561	15.1519	15.0576
P38647	GRP75_MOUSE Stress-70 protein, mitochondrial OS=Mus musculus OX=10090 GN=Hspa9 PE=1 SV=3			44	44	44	0.192421	0.118637	0.642065	0.921057	0.489205	18.0447	17.3273	17.0136	17.4994	17.161	17.1868	17.6258	17.4368
Q9CXZ1	NDUS4_MOUSE NADH dehydrogenase [ubiquinone] iron-sulfur protein 4, mitochondrial OS=Mus musculus OX=10090 GN=Ndufs4 PE=1 SV=3			14	14	14	0.190015	-0.0654664	0.645632	1.04642	-0.483868	17.5213	17.2697	17.2671	17.2217	17.4264	17.1235	17.3094	17.6822
P01887	B2MG_MOUSE Beta-2-microglobulin OS=Mus musculus OX=10090 GN=B2m PE=1 SV=2			2	2	2	0.189974	0.296648	0.645693	0.814142	0.483778	14.7678	14.1569	14.7388	14.8398	14.8815	14.8418	12.556	15.0374
Q9WTQ8	TIM23_MOUSE Mitochondrial import inner membrane translocase subunit Tim23 OS=Mus musculus OX=10090 GN=Timm23 PE=1 SV=1			4	4	4	0.189674	-0.19119	0.646139	1.14171	-0.483112	14.2167	15.9736	15.3261	15.2948	15.4053	15.8277	15.2033	15.1398
P51881	ADT2_MOUSE ADP/ATP translocase 2 OS=Mus musculus OX=10090 GN=Slc25a5 PE=1 SV=3			54	54	37	0.189295	0.0649877	0.646703	0.955953	0.482269	22.2731	22.0369	21.8717	21.8204	21.7331	21.9953	22.1456	21.8682
P09922	MX1_MOUSE Interferon-induced GTP-binding protein Mx1 OS=Mus musculus OX=10090 GN=Mx1 PE=1 SV=1			2	2	2	0.189101	-0.2346	0.646992	1.17658	-0.481838	15.0502	14.3803	15.0892	15.4186	15.9489	14.2271	14.7484	15.9523
Q9D2R6	COA3_MOUSE Cytochrome c oxidase assembly factor 3 homolog, mitochondrial OS=Mus musculus OX=10090 GN=Coa3 PE=1 SV=1			6	6	6	0.188979	-0.0395958	0.647174	1.02783	-0.481566	15.0521	14.736	14.7781	14.802	14.7902	14.987	14.8905	14.859
Q7TMK9	HNRPQ_MOUSE Heterogeneous nuclear ribonucleoprotein Q OS=Mus musculus OX=10090 GN=Syncrip PE=1 SV=2			25	25	25	0.188916	-0.050791	0.647268	1.03583	-0.481426	15.9288	16.1612	15.9922	16.1141	16.1179	15.872	16.0934	16.3161
Q9WTP6	KAD2_MOUSE Adenylate kinase 2, mitochondrial OS=Mus musculus OX=10090 GN=Ak2 PE=1 SV=5			12	12	12	0.188852	0.175979	0.647363	0.885167	0.481285	17.158	15.8734	15.6937	16.4354	15.7772	15.9568	16.2196	16.5031
[truncated: 456 more rows]

## Sheet: WT+ vs WT-
T: Accession	T: Description	C: Student's T-test Significant WT-_WT+	C: Student's T-test significant	N: Peptides	N: Razor + unique peptides	N: Unique peptides	N: -Log Student's T-test p-value WT-_WT+	N: Student's T-test Difference WT-_WT+	p value	+/-	N: Student's T-test Test statistic WT-_WT+	WT-_1	WT-_2	WT-_3	WT-_4	WT+_1	WT+_2	WT+_3	WT+_4
[truncated: 2,266 more rows]
