# Supplementary material for: The spike of SARS-CoV-2 promotes metabolic rewiring in hepatocytes
Source: Commun Biol. 2022 Aug 17;5:827. doi: 10.1038/s42003-022-03789-9 (PMC9383691; doi:10.1038/s42003-022-03789-9)
Supplement: Supplementary file 5 — Supplementary Data 2 [file 42003_2022_3789_MOESM5_ESM.xlsx]

## Sheet: Mouse
Gene	Forward oligo (5'-3')	Reverse oligo (5'-3')
Nrp-1	CGCTACCAGAAGCCAGAGGA	CATCCACAGCAATCCCACCAA
Tmprss2	CCTGCGTTTAGGGGTGTCA	CGACCTACTCCAGTTCTCGC
Glut1	CGGGGTCTTAAGTGCGTCAG	CTCCCACAGCCAACATGAGG
Glut2	TCGGGGACAAACTTGGAAGG	GAGTGTGGTTGGAGCGATCT
Hk2	TAGCTCCTAGCCCCTTCTCC	TCAACCAAAACCAAGTGCAG
G6pd	CCCAGCCCTTCCCCTATGTA	GGGCTCAGTGCTTGTGAGTA
Pklr	CATATATGTGGGGGCCAAG	GACACACAGGTTGGTGATGC
Pkm2	CGCAGCTGTGATAACCTTGA	TGTGTTCCAGGAAGGTGTCA
Pfkl	GAGGGATGTGGGGGTCTAC	GCAATGTGGGTCTGACTGGA
Ldha	CAAGGAGCAGTGGAAGGAGG	CCAAGTCTGCCACAGAGAGG
Ldhb	TGGTGGACAGTGCCTATGAA	CCTCATCGTCCTTCAGCTTC
Gls1	ACAGGGGTGTCAGAACCAAG	TGTGAATGAGCCGCTAACTG
Gls2	CTCGCACGTCTGGAGCG	GTTCTGCAGAGCCCTCATGG
Glul	GCGGAGAATGGGAGTAGAGC	GGATGGGTGAACAGGTCAGG
Fth	GGAGCATGCCGAGAAACTGA	TCTCCCAGTCATCACGGTCT
Ftl	TTGCCCGGGACTTAGAGCA	TGGAGAGACTTGTAAAGGCGG
Trfc1	GCACCACTCGCCCAAGTTAT	TGGAATCCCATTATGCACGGT
Trfc2	CTCTCCCCGCTTAGGCAAAC	GAATGTCCTGAGTCAGAGCGG
Tnf	AGCCCACGTCGTAGCAAACCAC	ATCGGCTGGCACCACTAGTTGGT
Il-6	TTCTCATTTCCACGATTTCCCAG	ACCACGGCCTTCCCTACTTCAC
Arp	CGACCTGGAAGTCCAACTAC	ATCTGCTGCATCTGCTTG

## Sheet: Human
Gene	Forward oligo (5'-3')	Reverse oligo (5'-3')
ACE2	GTGCACAAAGGTGACAATGG	GGCTGCAGAAAGTGACATGA
NRP-1	TGTGCCAAAGATGTCAGAGA	ACCTGGTGTTTTCTGTCCAC
TMPRSS2	CTCTCCCTAACCCCTTGTCC	AGAGGTGACAGCTCCATGCT
GLUT1	GGCTTCTCCAACTGGACCTC	CCGGAAGCGATCTCATCGAA
GLUT2	TGGGACTTGTGCTGCTGAAT	GGCCTGGCCCAATTTCAAAG
HK2	TAGGGCTTGAGAGCACCTGT	CCACACCCACTGTCACTTTG
G6PD	GTCCTGCATGAGCCAGATAGG	GGTCGATGCGGTAGATCTGG
PKLR	CTGGTGATTGTGGTGACAGG	TGGGCTGGAGAACGTAGACT
PKM2	AGTACCATGCGGAGACCATC	GCGTTATCCAGCGTGATTTT
PFKL	GGAGCTTCGAGAACAACTGG	CTGTGTGTCCATGGGAGATG
LDHA	GACGTCAGCATAGCTGTTCC	GAATCGGGAATGCACGTCG
LDHB	CTTTGTCTTCTCCGCACGAC	CTTCCGCAACTGGTGCAATG
GLS1	GGAAGCCTGCAAAGTAAACCC	CCAAAGTGCAGTGCTTCATCC
GLS2	TTCTCCTTCATCCCCAACGC	AAAGCTGGCTCCAGGGTTAG
GLUL	AGGCCAGCTGTGGTTTTCTT	GCTGCTTTGGGCAGTTACAC
FTH	AGAACTACCACCAGGACTCAGA	GACAGGTAAACGTAGGAGGCG
FTL	AAGGCTCACTCTCAAGCACG	AAAGCTGCCTATTGGCTGGA
TRFC1	TGAAGGTCTGACACGTCTGC	TGATGGTTCACTCACGGAGC
TRFC2	CCTACCCATGGACAGCAGTG	AAAGGAGAACTCGACGGCAG
TNF	ATCCTGGGGGACCCAATGTA	AAAAGAAGGCACAGAGGCCA
IL-6	AGGAGACTTGCCTGGTGAAA	CAGGGGTGGTTATTGCATCT
ARP	CGACCTGGAAGTCCAACTAC	ATCTGCTGCATCTGCTTG
