# Supplementary material for: The spike of SARS-CoV-2 promotes metabolic rewiring in hepatocytes
Source: Commun Biol. 2022 Aug 17;5:827. doi: 10.1038/s42003-022-03789-9 (PMC9383691; doi:10.1038/s42003-022-03789-9)
Supplement: Supplementary file 6 — Supplementary Data 3 [file 42003_2022_3789_MOESM6_ESM.xlsx]

## Sheet: Fig. 1
	Fig. 1c	RBD binding (gMFI values).
		Vero E6			THLE-2
	Unstained	88.9	88.9	88.9	65	65	65
	SAV-PE	86	86	86	63.6	63.6	63.6
	RBD	6924	6434	6309	2047	3681	3184
	Fig. 1h	Percentage of infection. Gating strategy was based on non-infected cells.
		Infectivity (%)
	WT (-)	0.12	0.52	0.17	0.32	0.36
	WT (spike)	1.05	1.28	0.53	1.15	1.02
	hACE2 (-)	0.25	0.046	0.2	0.14
	hACE2 (spike)	8.6	7.4	7.43	6.66
	hACE2 (control)	0.34	0.22	0.1	0.19
	Fig. 1i	Percentage of infection.
		Infectivity (%)
	Human hepatocytes (-)	0.7	0.73	0.97
	Human hepatocytes (spike)	31.2	30.6	30
	Human hepatocytes (control)	0.42	0.47	0.57

## Sheet: Fig. 2
	Fig. 2a	hACE2 (+) vs. hACE2 (-)				Fig. 2b	WT (+) vs. WT (-)				Fig. 2d	Top-25 upregulated										Fig. 2e		hACE2 (+) vs. hACE2 (-)		WT (+) vs. WT (-)
		Peptide	P-value (-log10)	Fold-change (log2)			Peptide	P-value (-log10)	Fold-change (log2)			Peptide	hACE2(-)				hACE2(+)						Pathway	Number of proteins	P-value (-log10)	Number of proteins	P-value (-log10)
		Q60893	1.82589	-4.39444			O88428	3.35071	-4.01383			SMDC1	0.825577	1.27457	0.940828	0.959029	1.28596	1.33989	1.37152	1.35575			Translation	15	10.1919
		Q8R1M2	1.85894	-3.42838			Q9CPU4	2.86638	-3.09902			PPIL2	0.909234	0.976284	1.07334	1.04114	1.10232	1.41871	1.45835	1.33704			Lipid metabolic process	8	1.43252	7	3.01311
		P15864	1.18974	-2.67252			Q8C7G5	1.79548	-3.07061			SYNE2	0.938018	0.932019	1.08174	1.04822	1.2504	1.35153	1.30813	1.26798			mRNA processing	7	2.35652
		Q3TIU4	1.75936	-2.16633			Q8C0C7	1.62103	-2.46556			SIAT9	0.978377	0.864152	1.21757	0.939898	1.22736	1.25751	1.2611	1.25036			Response to virus	6	4.18252
		Q8C0C7	1.42168	-2.00068			P60904	1.15561	-2.17731			SRSF2	1.01639	1.00125	0.904175	1.07819	1.24318	1.28379	1.27271	1.22022			Mitochondrial translation	4	3.19891
		Q8R2L5	2.5097	-1.97308			Q9QXG4	1.2804	-2.07004			MERL	0.96666	0.89149	0.920159	1.22169	1.19813	1.21936	1.24138	1.23206			Cholesterol metabolic process	4	1.84912
		Q8K1A5	1.98158	-1.96739			Q91VX9	0.831732	-2.03775			INT4	0.945687	0.95031	1.16017	0.943832	1.23301	1.22938	1.2573	1.24386			Steroid metabolic process	4	1.7457	3	1.73802
		P07356	1.50585	-1.93737			Q00897	1.02288	-2.02597			NAA16	0.980561	0.967133	1.16332	0.888986	1.14376	1.25939	1.27511	1.19812			rRNA processing	4	1.57413
		P05366	1.92414	-1.79868			Q7TQG1	0.624565	-2.01585			LRC8D	0.999064	0.822279	1.09826	1.0804	1.17112	1.15912	1.19003	1.18112			Cytoplasmic translation	4	3.04454
		E9Q3S4	0.847274	-1.79238			Q9D1Z3	1.85271	-2.00947			MYH8	1.02637	0.987359	1.00387	0.982403	1.27539	1.01577	1.28262	1.26224			mRNA splicing, via spliceosome	4	1.40996
		Q8K339	1.62906	-1.78393			P05366	2.13477	-1.95777			CD14	0.937471	0.918534	1.15915	0.984848	1.17862	1.17496	1.2629	1.20472			Iron ion homeostasis	3	1.84911
		P17095	1.7373	-1.78329			O54950	1.17633	-1.95049			ELOV6	0.963373	0.922383	1.16685	0.947396	1.18253	1.21016	1.17715	1.20939			Porphyrin-containing compound metabolic process	2	1.52568
		P27546	1.46223	-1.75018			Q8VBZ0	1.51271	-1.94493			URP2	0.879853	1.0187	1.01348	1.08798	1.21895	1.11576	1.20499	1.20449			Positive regulation of substrate adhesion-dependent cell spreading			3	2.63535
		Q8BHS3	0.984306	-1.69834			P27656	1.22508	-1.9398			RAB32	0.965119	0.93482	1.02207	1.07799	1.19593	1.19116	1.20237	1.13345			Carbohydrate metabolic process			4	2.32113
		P18406	3.34643	-1.64451			Q9D0L7	0.474188	-1.87188			NU1M	0.988336	0.851493	1.13902	1.02115	1.16713	1.1686	1.15958	1.14424
		O88822	1.33031	-1.62278			Q61510	0.880946	-1.83391			RHOG	0.905627	0.972	1.06024	1.06213	1.19765	1.13046	1.11619	1.20947
		Q8CGC7	0.523975	-1.5959			Q9JMG1	1.54426	-1.83283			TRAM1	0.983183	0.936598	1.13422	0.946002	1.16207	1.17535	1.1789	1.16117
		P18608	0.477461	-1.58343			Q91X44	1.04357	-1.83159			EPHA2	0.985333	0.929283	1.15518	0.930202	1.16627	1.22373	1.18159	1.1042
		P47915	0.633904	-1.57801			Q8BRG8	1.0297	-1.79085			ZCH18	0.884099	0.915673	1.12206	1.07817	1.18547	1.16789	1.15753	1.14622
		Q9CQA6	1.22449	-1.56732			Q61136	2.01561	-1.78011			ERD21	0.925382	0.877617	1.14044	1.05656	1.18485	1.11423	1.16379	1.17887
		Q9D1Q6	1.29182	-1.50477			Q9ESZ8	3.37404	-1.77826			CDIPT	1.02578	0.872411	1.10879	0.99302	1.14211	1.15199	1.14184	1.1465
		Q6PCP5	1.02684	-1.46072			P55264	0.837373	-1.77129			FAM3C	0.897086	0.939916	1.10954	1.05346	1.13496	1.1719	1.18736	1.12409
		O08705	0.43511	-1.44722			Q61879	1.42034	-1.76432			VKORL	0.871717	0.937571	1.12629	1.06442	1.17116	1.19788	1.14717	1.13812
		Q8VCX1	1.05982	-1.44056			Q99KY4	0.80034	-1.75887			TFR2	0.928473	1.04629	1.12183	0.903405	1.17146	1.16941	1.1784	1.14161
		Q9QZN4	1.4736	-1.4349			P32507	0.665349	-1.73514			TM9S1	0.892502	1.03253	1.09257	0.982391	1.11849	1.19933	1.1451	1.12448
		Q6ZWU9	1.16571	-1.43455			P97379	1.41808	-1.71698
		A2ASS6	0.423895	-1.43112			P63158	1.80788	-1.68175			Top-25 downregulated
		Q9D7S7	1.36986	-1.41962			P42225	0.739565	-1.67344
		Q9CQ75	0.736236	-1.40527			P07901	2.31091	-1.66851			Peptide	hACE2(-)				hACE2(+)
		Q3TIV5	1.36152	-1.3979			Q9QYI6	0.942503	-1.66735			PDLI7	0.97354	1.03707	0.988239	1.00115	0.935479	0.912602	0.95726	0.938466
		Q9QXA5	2.86605	-1.32321			Q791T5	1.0012	-1.65694			AL8A1	1.01247	0.970136	0.985374	1.03202	0.904681	0.981603	0.922674	0.900395
		Q920E5	2.20371	-1.31481			Q9D0F9	0.887692	-1.6532			F16P1	1.02561	0.999649	0.947038	1.0277	0.922378	0.984525	0.89205	0.922385
		Q68FH0	0.874054	-1.30214			Q2PFD7	1.7986	-1.65098			FIBG	0.998058	0.996374	0.990234	1.01533	0.949118	0.972304	0.929598	0.935547
		P21107	1.07561	-1.29109			Q8CIM8	0.678059	-1.65075			PPIA	1.02095	1.00348	0.972648	1.00293	0.923083	0.932393	0.92973	0.934452
		P40142	0.8623	-1.27129			O35134	1.07476	-1.62627			RS6	1.01132	1.02532	0.95717	1.00618	0.937313	0.946316	0.93708	0.95831
		P70266	1.43481	-1.26236			Q9QWR8	3.5068	-1.59618			RL36	0.996558	1.0443	0.95442	1.00472	0.910379	0.923092	0.970222	0.935127
		Q9DCJ7	0.779452	-1.24449			Q8BSQ9	0.398804	-1.58465			NOP10	0.99045	1.04106	0.972126	0.996367	0.933263	0.925077	0.890495	0.972161
		Q91W52	0.478806	-1.23625			Q5RJG1	1.0799	-1.54722			GBB1	0.998233	1.01208	0.906247	1.08344	0.878665	0.911178	0.936818	0.894816
		Q9CY57	0.921871	-1.23221			Q8VCF1	1.36473	-1.54299			F261	0.984836	1.00188	0.990609	1.02267	0.956975	0.957742	0.81461	0.8984
		Q00623	2.12064	-1.22881			Q91WG0	0.566129	-1.53468			FPPS	0.98157	1.03688	0.987642	0.993905	0.883843	0.92132	0.87819	0.955452
		P62874	1.30919	-1.21284			Q497J1	0.78517	-1.52185			LSM4	0.989481	0.997153	0.985461	1.0279	0.900007	0.879558	0.94445	0.900695
		Q8C7G5	3.82332	-1.20375			Q9CU62	0.680913	-1.51981			ZC3HF	0.956714	1.11263	0.968219	0.96244	0.909984	0.93156	0.883047	0.860135
		Q63739	1.07224	-1.19894			Q8BHD7	2.04751	-1.50659			RL22L	0.979793	1.02756	0.993837	0.99881	0.944707	0.923476	0.787585	0.943678
		Q9CQS2	1.69478	-1.17165			P61750	0.922091	-1.50634			FBX6	0.986653	1.02099	1.00945	0.982899	0.940621	0.851062	0.817316	0.974199
		Q9D2R0	0.949656	-1.15822			Q9ER72	1.38565	-1.48176			SC5D	1.01153	1.07193	0.909017	1.00752	0.860646	0.927675	0.940563	0.793352
		P47964	1.56619	-1.15614			Q8BI72	1.8126	-1.47958			MAP4	0.899538	1.08662	1.01694	0.996904	0.935679	0.872004	0.799818	0.874343
		P52503	1.10927	-1.13688			Q9JI44	0.942792	-1.47001			HMGA1	0.993463	1.03766	0.97349	0.995392	0.932229	0.899642	0.817621	0.944489
		Q9JMD0	0.938549	-1.12954			Q9D1L0	2.92073	-1.45933			KIN17	0.979261	0.98203	0.992525	1.04618	0.873664	0.982574	0.808359	0.844003
		Q31125	0.773045	-1.12536			E9Q7G0	2.79627	-1.42621			TM41B	0.999659	1.05486	0.933977	1.01151	0.923146	0.894656	0.806096	0.819353
		P63158	1.16719	-1.1207			P07356	1.53004	-1.42352			RT18C	1.00084	1.06206	0.947723	0.989384	0.874742	0.833239	0.874268	0.89831
		P62754	1.90657	-1.11008			Q9EPC1	1.08401	-1.4223			SYFA	0.963087	0.989215	1.04673	1.00097	0.976653	0.860678	0.740458	0.876126
		Q8JZX4	0.670677	-1.1096			Q9WU78	1.17431	-1.42139			PDE12	1.05831	1.03667	1.00311	0.901915	0.84349	0.871533	0.779253	0.918049
		E9PV24	2.5462	-1.10692			Q8BH74	1.40681	-1.41909			H2AJ	1.01769	1.11016	0.883409	0.988745	0.762803	0.841573	0.819409	0.866067
		P17742	3.29914	-1.09229			Q920B9	0.418366	-1.4167			OL151	1.02938	1.08494	0.917323	0.96836	0.862688	0.859283	0.672271	0.616432
		Q99KR7	0.774002	-1.08922			Q6P9R1	1.5026	-1.4135
		Q8VCM7	2.56466	-1.08713			P32233	0.516425	-1.41316
		P34884	1.23522	-1.06398			Q7TQ95	0.457532	-1.41181
		Q9JJK5	1.0344	-1.05977			Q63739	1.24084	-1.40799
		Q9QXD6	1.37848	-1.05207			Q9D1M0	0.488056	-1.405
		Q8BHN3	0.890073	-1.0497			Q60902	1.23567	-1.3935
		Q8BH00	1.68864	-1.0443			Q8R1A4	1.23116	-1.386
		Q3TJD7	2.10282	-1.04185			Q8VCU1	0.680343	-1.37772
		P45878	1.25015	-1.03212			P18406	1.47111	-1.37558
		Q8BG81	2.05025	-1.02063			Q8BG81	1.10933	-1.36958
		Q9DC61	1.66478	-1.00708			Q9Z110	0.653139	-1.36949
		P17182	1.74548	-1.0046			Q9JKY5	1.2136	-1.36508
		Q8BGA9	0.458114	-0.990631			P40936	0.643137	-1.35673
		P83882	0.70125	-0.986947			Q66JZ4	1.48715	-1.34146
		Q8K0E8	2.40381	-0.985799			Q8BKE6	0.614897	-1.32882
		P46656	0.813979	-0.982223			P23249	0.510833	-1.3278
		P17665	0.634245	-0.967189			Q9CQW0	0.435505	-1.32538
		Q9R0U0	0.618136	-0.965472			Q63ZW7	1.35712	-1.32193
		O35680	0.873304	-0.952875			Q6P5B0	0.765692	-1.31296
		Q9QWR8	1.18414	-0.946225			Q9JJ00	1.01091	-1.30852
		Q9QXM0	3.73446	-0.944417			Q8BWP5	0.562819	-1.30676
		Q9JKB3	0.557819	-0.94094			Q60520	0.956469	-1.29998
		Q64471	2.12849	-0.939727			Q9CWU6	1.146	-1.29816
		P20152	1.24898	-0.934095			Q8BRK8	0.815588	-1.29398
		P28665	0.678461	-0.933843			Q91YI0	0.798472	-1.29203
		Q99K30	0.765031	-0.93127			Q7TPR4	1.20075	-1.29193
		P62862	1.92198	-0.915512			Q80XI4	1.0272	-1.29004
		Q3U186	1.14398	-0.90563			Q9CYF5	0.882483	-1.28417
		Q71RI9	0.784154	-0.899688			Q9QXM0	2.44467	-1.27847
		Q9D8B4	0.31658	-0.884137			Q91XD7	0.670918	-1.27644
		P55264	0.724192	-0.879688			Q9DCJ7	0.732863	-1.26978
		Q64282	2.63492	-0.877664			Q9WTK7	0.378288	-1.26534
		Q80YV3	0.814418	-0.868735			Q8BGS0	1.76345	-1.25699
		Q9CQS8	0.504062	-0.86585			Q9DCT8	1.32414	-1.25015
		O35682	0.689108	-0.850423			Q9D1J3	2.15497	-1.24983
		Q9CZU4	0.665856	-0.828996			Q8BP47	0.932211	-1.24924
		O70303	0.584885	-0.827108			Q640M1	0.579369	-1.24813
		Q62376	1.24124	-0.820312			O09044	0.715161	-1.2419
		Q9CPX7	3.91171	-0.818575			P39061	2.16905	-1.24157
		Q64337	1.0484	-0.817554			Q91XT4	1.23485	-1.23589
		P43275	0.908587	-0.804235			Q91WJ7	0.803712	-1.23484
		Q6TCG2	0.425412	-0.797626			Q8CFI5	0.702681	-1.23146
		Q9CPY1	1.29439	-0.793668			Q4VA53	1.07663	-1.23132
		Q5F2E7	2.16305	-0.783329			Q80X82	0.662802	-1.23086
		Q8C0Z1	0.581088	-0.781121			Q8VCM7	0.976817	-1.2279
		Q922E4	0.741212	-0.781082			P84096	0.735625	-1.21861
		P47963	2.4279	-0.775676			P97452	0.486689	-1.21286
		P25688	2.03253	-0.773876			Q3THS6	1.92185	-1.19643
		Q80UG1	1.65046	-0.773326			Q99K23	0.74945	-1.19595
		Q9Z2Q5	0.526914	-0.770951			Q91W92	2.19021	-1.19213
		Q8BK48	0.983314	-0.765867			P57776	0.941669	-1.19154
		Q9JLI8	0.554567	-0.763987			Q3UM18	0.537707	-1.19126
		Q61510	0.327123	-0.762801			Q60960	0.498606	-1.18996
		Q99JI4	1.12022	-0.761844			Q99L45	0.859732	-1.18813
		Q61749	0.59089	-0.760015			Q8C4X2	0.782332	-1.18626
		Q9JMD3	0.537127	-0.759954			Q91XB7	1.14056	-1.17911
		P56382	0.801308	-0.759128			Q8CI51	1.11924	-1.17872
		Q8VBZ0	0.384094	-0.757496			Q9CZU3	0.45849	-1.17736
		Q9D8P4	2.39269	-0.754108			P61967	0.886261	-1.17536
		Q91W90	0.570944	-0.745867			Q9QZ85	0.380164	-1.17374
		Q8QZT1	1.68979	-0.745584			Q8BJS4	0.817225	-1.17284
		P58064	0.627382	-0.73721			Q3ULF4	0.712563	-1.16761
		O35988	1.64299	-0.72541			Q9Z0W3	0.419812	-1.16469
		Q8BMJ3	3.42866	-0.717477			P28665	0.397471	-1.16432
		P99024	1.5431	-0.713553			Q9WTX6	0.769074	-1.16355
		P18760	0.488568	-0.710726			Q9JKC8	0.355755	-1.16174
		O35166	0.329151	-0.709642			Q8CI11	0.435396	-1.15713
		Q91V16	0.814273	-0.707037			Q9Z0M5	1.08552	-1.15412
		A2AS89	0.734103	-0.703091			Q921J2	1.2146	-1.15111
		Q99N92	1.63371	-0.702978			A2BE28	0.829082	-1.14984
		Q9CQI7	1.23522	-0.699426			Q9Z103	1.4019	-1.14581
		Q3TC72	1.90421	-0.699374			Q9DBI0	1.11691	-1.13435
		Q8BYM8	0.467425	-0.697308			P97494	0.55306	-1.12582
		Q99KK2	3.85287	-0.692394			Q3THF9	1.27517	-1.12518
		Q6ZWV7	1.37103	-0.686882			P62342	0.633856	-1.12344
		Q9D7J9	0.784322	-0.684192			P49769	0.86882	-1.10912
		P60867	1.8188	-0.676675			Q80SU7	0.967676	-1.09542
		Q9QXG4	1.3179	-0.673827			B2RXS4	0.926584	-1.09469
		P16015	0.404089	-0.673745			Q8BS95	0.448783	-1.09393
		P35492	0.25366	-0.671498			Q99N84	1.61088	-1.09073
		P11438	0.185623	-0.669077			P84084	1.23652	-1.08792
		Q6Q2Z6	0.201218	-0.666549			Q8K0H1	1.28749	-1.08416
		Q8CIB5	1.02882	-0.664384			P19221	0.547599	-1.08038
		Q01853	0.476229	-0.662766			Q6PCM2	1.40757	-1.07992
		P60229	0.548759	-0.658549			Q8R1Z9	0.438482	-1.07812
		Q922U1	0.699841	-0.656936			Q9JI99	0.600607	-1.07478
		P09411	1.09135	-0.656702			O08810	0.387405	-1.07264
		P08752	0.4915	-0.654666			P27546	2.76946	-1.07207
		P03930	0.314443	-0.654055			Q5SUF2	1.28478	-1.07206
		Q8BTV2	0.643828	-0.650035			Q9CQA6	2.60722	-1.06572
		Q8CBW3	0.514393	-0.647909			Q8C6B9	0.979916	-1.06279
		Q8CI51	0.367452	-0.646119			Q8BJW6	0.967194	-1.05705
		Q99MI1	0.285874	-0.644145			Q8R2R1	0.738494	-1.05444
		P61255	1.08962	-0.64343			Q8VD00	0.691637	-1.0518
		P62305	1.04201	-0.642968			Q9ERU3	0.574808	-1.04963
		Q9CXF0	2.02916	-0.641961			O70228	1.31809	-1.04724
		B1AR13	1.76361	-0.640005			Q8R180	0.830916	-1.03926
		Q64176	0.865382	-0.639139			P52019	0.585218	-1.03769
		P08226	2.76206	-0.636757			Q8CAS9	0.589545	-1.03092
		Q9CQC7	1.21867	-0.635968			G3X982	0.654788	-1.02417
		Q9ESB3	1.75584	-0.635831			P61222	0.946945	-1.02413
		Q8BI72	0.372441	-0.632687			Q8CIB5	0.484769	-1.0155
		O08795	0.948637	-0.630686			Q91WT8	0.669892	-1.00733
		Q06890	1.23254	-0.628081			O88532	1.49995	-0.995132
		P28352	0.247523	-0.626871			Q3UPH1	0.388153	-0.993066
		Q9EPA7	1.58354	-0.625159			P40142	0.546508	-0.992828
		Q8BHD0	1.1304	-0.622907			P06684	0.659806	-0.992735
		Q99K28	0.927471	-0.619955			Q9D0I9	0.768769	-0.991877
		P43274	1.02557	-0.618126			Q64282	0.811478	-0.989414
		Q9WVM8	1.03464	-0.617418			Q9JKX3	0.49763	-0.984415
		P33622	0.32385	-0.614586			Q9CRY7	0.779812	-0.984338
		P62960	1.75332	-0.611995			P15208	0.916436	-0.982967
		P08122	0.996522	-0.611724			O54750	0.553082	-0.981973
		P07759	0.829856	-0.607869			Q9JKW0	1.80985	-0.981372
		P58466	0.584092	-0.607861			Q9WUU9	0.464953	-0.979661
		Q9CQX8	0.556724	-0.606573			E9Q394	0.530507	-0.976431
		Q9CPQ1	1.17153	-0.605528			Q9DB42	0.754875	-0.972456
		P47754	2.12045	-0.603283			Q9D7N3	1.88145	-0.971295
		P24457	0.757749	-0.603275			Q9EQH3	0.566327	-0.970497
		Q02053	0.989056	-0.602206			Q91YP3	1.46562	-0.952137
		Q9CY58	1.38214	-0.598953			Q9DB85	1.2591	-0.949959
		Q91Z49	0.845818	-0.597252			Q14AX6	0.856	-0.949113
		O70194	2.89671	-0.596408			A6H611	0.339268	-0.948806
		P62274	1.1012	-0.594192			Q61411	1.20261	-0.947399
		Q9D7J4	0.550022	-0.593483			O35711	0.545813	-0.945862
		Q9QXE0	0.871062	-0.591746			Q9DBD5	0.863584	-0.943119
		P43277	1.17022	-0.590579			A2ASQ1	1.65176	-0.940969
		E9Q6J5	0.966284	-0.590049			Q9CZ83	1.05538	-0.939383
		Q3TLP5	0.722017	-0.586861			Q9Z2Q5	0.673586	-0.93834
		Q9CR51	0.512651	-0.585437			Q8K0E8	1.63005	-0.938161
		Q9EQH2	0.381497	-0.583557			Q8BYM8	0.506281	-0.936751
		Q9DBR1	1.03239	-0.580801			Q8C0I1	0.618338	-0.932924
		Q9WUM4	0.585307	-0.579105			P33622	0.74759	-0.932598
		P11276	2.06593	-0.578809			P06801	0.592384	-0.926016
		Q8JZS0	0.361677	-0.576896			Q80WW9	0.791423	-0.92544
		P42125	2.22547	-0.576458			P32883	0.396188	-0.91993
		P61924	0.886089	-0.573267			P23780	1.45073	-0.919686
		P97386	0.702974	-0.571125			Q6ZQ89	0.692597	-0.906284
		Q921I1	1.00733	-0.56947			Q64176	0.460189	-0.898456
		P63001	0.731718	-0.566835			Q68FL6	1.2232	-0.896561
		Q91YP0	0.46677	-0.566417			O35988	1.7049	-0.89631
		P52196	1.85722	-0.560748			A2AKQ0	0.280862	-0.894968
		P02301	0.613618	-0.559936			Q63836	0.624029	-0.892412
		Q9CSN1	1.28126	-0.558294			Q9D799	0.747339	-0.89107
		Q8BK72	0.488112	-0.554619			Q810A7	1.93534	-0.889146
		Q99LE6	0.709995	-0.552387			Q8VCM4	0.499093	-0.888857
		Q8QZR3	0.821569	-0.55067			Q3UMF0	1.42986	-0.888545
		Q64152	1.6922	-0.547025			Q9D081	0.792204	-0.886419
		Q9EQQ2	0.261011	-0.546014			Q99J95	0.508883	-0.881473
		Q9D0M5	0.319045	-0.545908			Q61464	1.13744	-0.880699
		Q9CR88	1.57963	-0.54547			P47934	0.698037	-0.880541
		Q8R3L2	0.538254	-0.54474			P07759	0.390837	-0.879849
		Q9Z2E1	1.42344	-0.544064			Q8BH00	0.509097	-0.876503
		Q99LB7	1.29651	-0.541203			P52840	1.24628	-0.875436
		Q8VDW0	0.558397	-0.538771			Q8CHY6	2.10127	-0.873491
		P47757	0.972293	-0.537928			P50295	0.506755	-0.868126
		Q8BU14	0.521299	-0.535464			Q8R123	0.405362	-0.868063
		Q9CQ69	0.802339	-0.53512			Q8VC12	0.48924	-0.866184
		Q8BWN8	1.30399	-0.534283			Q80V03	0.992389	-0.865911
		Q9JKN1	0.561113	-0.533777			Q9CVB6	0.814936	-0.864385
		Q9Z0U1	1.96108	-0.531745			Q8BMJ3	1.43878	-0.862792
		Q69ZK0	0.129863	-0.528231			Q60634	0.964952	-0.859934
		Q8K4G5	0.912552	-0.527941			Q8R0G9	0.401697	-0.858643
		Q8VCL2	0.999805	-0.52668			Q9JL15	0.433664	-0.858524
		Q8BVA5	2.44798	-0.525554			O08784	0.19936	-0.854233
		P08249	1.221	-0.524687			Q9EP71	1.20612	-0.853525
		Q9QXT0	0.332398	-0.522928			Q99P88	0.794789	-0.853115
		Q6PFD9	0.155154	-0.521681			Q8BTZ5	0.574642	-0.852491
		Q8BYB9	0.794008	-0.516561			Q9DCQ3	0.360562	-0.847852
		Q80X85	2.14792	-0.515451			Q64152	0.64944	-0.84626
		P39061	1.22683	-0.512337			Q9Z0K8	0.58743	-0.845839
		Q9D1R9	0.508136	-0.511596			Q8R0N6	0.6306	-0.845204
		Q9CQF4	1.65188	-0.510478			Q9CPW3	1.04312	-0.845072
		Q9CQW9	0.514833	-0.509059			Q9CQF4	0.79158	-0.845009
		Q8BGI5	1.56505	-0.507979			P59999	0.259983	-0.842328
		Q8VCN5	1.47368	-0.504617			P11928	0.370704	-0.84028
		P19536	0.572488	-0.501335			O35682	2.2768	-0.83375
		P67984	1.70514	-0.498818			Q99JY9	0.370417	-0.832729
		Q64012	1.70399	-0.497367			Q8K0R6	1.36762	-0.826917
		P62918	1.12114	-0.49712			Q9D2R0	0.297878	-0.826868
		P99029	1.27071	-0.492899			Q91VU0	0.282355	-0.824477
		Q922B2	0.620292	-0.489362			Q8CJF7	0.968352	-0.817624
		Q91XD4	0.488666	-0.486393			P16056	1.17098	-0.811965
		Q9DCU9	0.278343	-0.483751			Q91VS8	2.26679	-0.809594
		P17809	1.25665	-0.483441			Q99KC8	0.710998	-0.809139
		Q3UTJ2	2.89158	-0.479155			Q8BSF4	0.638229	-0.809032
		Q8VI84	0.671146	-0.476062			Q99LI7	1.52712	-0.808765
		P45952	0.751007	-0.47573			Q8BPM0	0.645835	-0.808687
		Q9CWT6	0.725114	-0.474944			Q9CZJ1	0.504027	-0.807392
		Q9CRB2	0.844131	-0.470136			Q8BWW4	0.810262	-0.806307
		Q9D5V5	0.0830397	-0.468478			O35638	0.62377	-0.806298
		Q9Z1N5	0.75412	-0.468194			O88967	0.66677	-0.803904
		P62270	1.19707	-0.463511			Q64471	0.87066	-0.80318
		Q8VCT4	0.844579	-0.46287			P54823	0.912905	-0.802989
		P11103	0.985391	-0.462723			Q9CXF0	1.72051	-0.802415
		Q91XC9	0.649888	-0.457746			P63321	0.934827	-0.799438
		Q5SUC9	1.35241	-0.456413			Q61749	0.386478	-0.798984
		Q9CQ62	1.6048	-0.456346			Q8BLR5	0.718537	-0.798245
		O55142	1.12341	-0.454787			Q8R3C6	1.06448	-0.797216
		Q9CQF8	2.21762	-0.453876			Q3TJD7	1.31182	-0.794493
		P54099	0.452769	-0.453692			Q91WM3	0.994333	-0.794438
		O70439	0.27854	-0.453384			Q9R092	1.44105	-0.790444
		Q8C5L7	0.515654	-0.452025			Q80Y81	0.655586	-0.78852
		Q91W92	0.658677	-0.451912			P15535	0.31285	-0.786794
		Q91WG0	0.520153	-0.449727			P62880	1.02829	-0.785933
		Q8R1S9	0.3291	-0.448055			A2A8L5	1.24741	-0.785316
		Q99M04	0.901933	-0.443404			Q810V0	0.46984	-0.784644
		P11725	1.50922	-0.442261			Q6A026	0.7972	-0.784551
		Q9D1L0	0.86214	-0.441785			Q5SFM8	1.98166	-0.776901
		P61620	0.341305	-0.439899			Q8BMJ2	0.86792	-0.774437
		P35822	0.158672	-0.439232			Q9DAS9	1.14977	-0.772795
		Q9DBF1	1.3663	-0.43834			Q80V86	1.09184	-0.770992
		Q810A7	0.359821	-0.437924			E9PVA8	1.62708	-0.770844
		Q9CPS7	0.759625	-0.436894			P53569	0.663436	-0.769347
		P40630	2.19381	-0.436504			P18581	0.857044	-0.767839
		P62301	2.351	-0.435244			Q9EPU0	0.685418	-0.763786
		P47911	1.24301	-0.434674			P08775	1.022	-0.76223
		P06801	0.336315	-0.434441			Q9JMH9	1.85986	-0.756137
		Q9D773	1.64757	-0.431121			Q3TCH7	0.908838	-0.755636
		P62852	1.35855	-0.430294			P97434	0.965772	-0.755146
		Q91VD9	0.551575	-0.42956			Q9EQ61	1.50389	-0.754656
		Q0VBL3	0.593518	-0.425167			Q62448	1.34433	-0.752911
		Q6PB66	0.586823	-0.424811			E9QAT4	1.02372	-0.752628
		Q62189	1.09608	-0.424738			P58064	1.14457	-0.751617
		P97452	0.376198	-0.419627			Q8K4B0	0.985445	-0.750366
		Q9CSH3	0.45741	-0.418327			P17751	0.795397	-0.748994
		Q9R0P3	0.290737	-0.416343			Q8VDP2	1.08684	-0.74634
		P56480	0.741415	-0.413951			Q9R0A1	0.869761	-0.744699
		Q8VC12	0.499367	-0.41366			Q8C2E4	1.42489	-0.740756
		Q9D7A6	0.732046	-0.412391			E9PV24	1.90599	-0.739804
		Q9DBL1	1.02437	-0.409685			Q8BX10	0.571129	-0.739324
		O54692	0.369705	-0.406318			Q9CQI7	1.75607	-0.738877
		P32883	0.728365	-0.406025			Q60749	1.07735	-0.738721
		P12787	0.405221	-0.405932			Q8R1B4	1.69475	-0.736675
		P12970	1.48325	-0.405218			P06745	0.910623	-0.735778
		Q9DCM0	0.337861	-0.404166			P21981	0.577694	-0.734407
		P38060	1.07577	-0.401702			Q9D819	0.890279	-0.730256
		Q99L04	1.52456	-0.400799			Q8BU30	0.227883	-0.728227
		Q8BWW4	0.377966	-0.400035			Q9DAT5	0.500156	-0.726835
		Q5EG47	1.27186	-0.398941			Q71RI9	0.287414	-0.725228
		Q91X34	1.00215	-0.39863			O35841	1.1867	-0.724467
		P50247	0.700465	-0.39698			Q920R0	0.721483	-0.723211
		Q99N96	0.389936	-0.396589			P59041	0.520599	-0.722612
		Q99N89	0.314016	-0.395301			Q8BMP6	0.452491	-0.71926
		Q9CWX9	0.488384	-0.39348			P62858	0.442672	-0.716181
		Q9EQW7	0.2375	-0.392586			Q69ZQ1	0.362511	-0.710225
		P97478	0.744386	-0.39214			Q9Z1G4	0.26758	-0.707854
		Q9CQJ8	1.33605	-0.391715			Q9QYJ0	0.344398	-0.706115
		Q8VEK3	2.13815	-0.391364			Q9QZN4	1.11833	-0.704445
		A6H611	0.297593	-0.390422			O08579	0.652028	-0.703605
		Q3UEG6	0.724365	-0.390169			Q810J8	0.719805	-0.698552
		Q8CCS6	0.602608	-0.389206			Q9D0R2	0.699766	-0.696194
		P97429	1.3782	-0.387596			Q00623	1.18893	-0.695191
		P62892	0.662814	-0.384205			Q9CR21	0.32901	-0.694746
		Q60597	0.785522	-0.384165			P99024	0.384627	-0.687649
		P20029	0.934828	-0.383647			Q8C8U0	2.53976	-0.686887
		P35700	0.775331	-0.383272			Q91X78	0.444686	-0.685839
		Q9D1J3	0.352068	-0.383217			Q9QXZ0	0.937069	-0.685727
		Q8C2Q3	0.61843	-0.382094			Q61409	0.645598	-0.685538
		Q64374	0.740709	-0.381545			Q61838	0.389223	-0.684565
		P17751	0.963531	-0.379753			Q62418	0.748665	-0.679168
		Q64433	0.640264	-0.379653			Q8BTM8	1.91194	-0.677268
		Q9Z1P6	0.556457	-0.37881			Q9Z1T1	0.476109	-0.673046
		Q02257	1.5795	-0.37873			Q99LE6	0.860471	-0.671698
		Q9CQZ6	0.947079	-0.377503			Q62203	0.637541	-0.67135
		Q6PDN3	0.622292	-0.375955			Q9CYW4	0.494078	-0.670547
		P58059	1.81972	-0.375374			Q9CQS4	0.30117	-0.669577
		Q9CPY7	0.517181	-0.374287			O35643	0.307256	-0.669219
		P63276	3.31101	-0.373648			P48962	0.978984	-0.669147
		P48036	0.260975	-0.372642			P43276	1.10938	-0.667975
		Q8BX10	0.236083	-0.372171			Q75N73	1.22705	-0.667809
		O70310	1.98486	-0.371415			Q7TNE1	0.340397	-0.667119
		O70404	0.326048	-0.371109			Q8BTI8	0.563183	-0.664406
		Q6P3A8	0.422218	-0.369382			Q61595	1.58959	-0.662542
		Q8BJW6	0.322121	-0.368197			Q8VI84	1.26006	-0.662134
		Q8JZS9	0.702841	-0.367417			Q61712	0.453758	-0.660319
		Q9D8B6	0.278248	-0.366097			Q8BX02	0.312862	-0.658983
		Q9EQH3	0.578482	-0.364236			Q8BK72	0.30619	-0.652047
		Q6NZJ6	1.99656	-0.363899			Q8VCH7	0.618121	-0.651027
		P19221	0.315341	-0.36235			Q9D0R8	0.256603	-0.65051
		Q9D903	0.801834	-0.360825			P63001	1.1515	-0.650099
		Q9JKW0	0.45203	-0.360188			P12382	1.85152	-0.650035
		O88532	0.328717	-0.360032			Q64685	0.977126	-0.649772
		Q9D7N9	0.305726	-0.358676			Q64446	0.457145	-0.647738
		Q8BGV0	0.627062	-0.358377			P08226	1.9873	-0.646682
		Q9Z110	0.330391	-0.35499			Q01405	0.659187	-0.646258
		P80314	0.318475	-0.353562			Q9JMC8	0.803548	-0.642426
		Q9CPW3	0.148506	-0.352441			Q3TDN2	0.73145	-0.641175
		Q8R164	0.707079	-0.351406			P70691	0.266128	-0.640939
		Q9D7A8	0.999445	-0.349971			Q3UIR3	0.51275	-0.639029
		G5E870	0.329235	-0.348146			B1AUE5	1.44856	-0.638122
		P62264	1.77998	-0.347795			Q80U93	0.371244	-0.637735
		Q63880	1.08998	-0.346783			Q99JF8	1.17738	-0.634189
		Q9ER72	0.300672	-0.345433			P16330	0.747412	-0.631486
		P61358	0.95959	-0.342002			O88952	0.597093	-0.630806
		Q9CZX8	1.33194	-0.341927			Q01730	0.266208	-0.628426
		P70441	0.984272	-0.341842			Q8VDZ4	0.420306	-0.626063
		Q9D7B6	0.841557	-0.341157			Q3UHN9	0.0829502	-0.624893
		P57784	2.73167	-0.340963			Q5HZI9	0.498716	-0.624662
		Q6NZF1	1.01324	-0.340914			P11276	1.79169	-0.622887
		P05202	1.03124	-0.339317			Q811U4	0.907471	-0.61848
		Q8VC30	0.721859	-0.337206			Q0VG49	1.10121	-0.617215
		Q569Z6	0.900446	-0.336959			O08529	0.198185	-0.616916
		P51655	0.329449	-0.332445			Q6NV83	0.754333	-0.615494
		Q9WUR9	0.116347	-0.332263			Q6Q899	0.458139	-0.615091
		Q8BGC4	0.583557	-0.331681			Q9CZ69	1.09525	-0.614971
		Q8R2Q8	0.140997	-0.329634			Q922V4	1.73344	-0.614019
		P63038	0.467849	-0.328988			O70378	0.410255	-0.611674
		P27773	0.641208	-0.32857			Q8BYB9	0.60226	-0.610511
		Q8CFX1	0.431874	-0.328321			Q8JZM7	0.564723	-0.608621
		Q9CYI4	0.534928	-0.328299			Q6PGH1	0.493393	-0.607509
		Q9DCS3	0.554535	-0.32758			Q8CFQ3	2.29987	-0.607384
		Q99KG5	0.696345	-0.327322			Q3UN04	0.403236	-0.604244
		P97461	1.29179	-0.324102			Q8BQU3	0.385836	-0.604057
		Q9CQP0	0.549296	-0.322803			Q9WUH1	0.261618	-0.60361
		Q8BVI4	0.412302	-0.319509			Q924K8	0.933888	-0.603429
		Q8JZM0	0.795996	-0.319426			Q3U9N9	0.364938	-0.602785
		Q9D8Y1	0.576114	-0.319356			Q9Z321	0.399151	-0.601217
		O88952	1.11862	-0.318469			Q8CB77	0.548367	-0.59962
		Q8R0Y6	0.42461	-0.316471			Q8BKT7	0.669087	-0.599438
		Q9JJ28	0.924352	-0.314635			P61205	0.549301	-0.599415
		P29788	1.13289	-0.314544			O35166	0.958694	-0.599321
		Q9D7N6	0.697566	-0.313901			Q8BGF9	1.08199	-0.598901
		P62889	1.40897	-0.313811			Q61545	1.71407	-0.597128
		Q9WV02	0.503184	-0.310751			Q99JT1	0.469146	-0.596765
		Q91VE6	0.9018	-0.309786			Q8BWS5	0.986945	-0.594949
		G3X982	0.742414	-0.309295			Q9CYS6	1.38206	-0.594724
		P60766	1.05308	-0.309146			Q9Z315	0.975973	-0.592168
		Q9DCW4	0.540225	-0.308168			Q8BW00	0.602297	-0.589972
		Q8BQU3	0.586206	-0.307752			Q8BKS9	0.747614	-0.589757
		Q9D6Y9	1.28654	-0.307247			Q99N85	0.958486	-0.587918
		P24270	1.15426	-0.306787			Q9WV70	0.591384	-0.585368
		Q8C196	0.782958	-0.303576			Q6P9Q6	0.404087	-0.585301
		Q9WVL0	0.675307	-0.303462			O70579	0.587644	-0.5851
		P62911	0.897059	-0.302587			Q6P542	0.903486	-0.584547
		P67871	0.220832	-0.302452			Q91VS7	2.82389	-0.58165
		Q6P4S8	0.185394	-0.301514			Q64505	1.04479	-0.580777
		O88783	0.903906	-0.301332			Q99PU8	1.76286	-0.579875
		D3YXK2	0.711314	-0.300077			P03911	0.333017	-0.579027
		P62267	1.02929	-0.298453			Q9ET01	1.15038	-0.578581
		Q99JR8	0.705348	-0.29842			Q9CZ44	0.308909	-0.5783
		Q60759	0.67589	-0.298363			P12815	0.226438	-0.5766
		Q7TNG8	0.290133	-0.298244			Q80UP8	0.258023	-0.576287
		Q9CY73	1.28842	-0.297781			P27786	1.46273	-0.575543
		O08583	1.10622	-0.297575			Q9JLV5	0.621314	-0.575073
		Q9D0R2	0.583379	-0.297182			Q9D7S7	1.19157	-0.574793
		P01887	0.189974	-0.296648			O88746	0.640942	-0.574562
		Q8JZM7	0.248313	-0.296362			P62320	1.0226	-0.574429
		Q8VCU1	0.205549	-0.295585			Q99J27	0.728808	-0.574182
		P24549	0.514205	-0.2954			P70122	0.407839	-0.573517
		Q8CH25	0.731342	-0.294691			Q3UUQ7	0.525702	-0.572182
		P32067	0.641594	-0.294233			Q9JKN1	0.237949	-0.572009
		P47934	0.24169	-0.29394			Q6ZPR5	0.893658	-0.571679
		P14148	1.40128	-0.292636			Q9DCV4	0.417765	-0.57155
		P56959	0.722912	-0.292428			Q3UHB1	0.557968	-0.571396
		P62082	1.42949	-0.29204			Q9WVL0	0.527638	-0.568836
		P50544	0.74464	-0.290994			P53986	0.547399	-0.568593
		P28660	0.523833	-0.29061			Q62417	1.61808	-0.568575
		P13707	0.904307	-0.290586			Q9ET43	0.601449	-0.568573
		Q05CL8	0.209007	-0.288828			Q9EPA7	0.565192	-0.567957
		P19157	0.628198	-0.288821			P14152	1.1867	-0.565538
		P18242	0.730423	-0.288429			Q8VC30	0.812265	-0.565084
		Q9CZS1	0.532787	-0.285102			P25688	0.491316	-0.564598
		Q9D0Q7	0.728853	-0.284044			Q9QUI0	1.878	-0.561727
		Q9JHS4	0.241144	-0.283204			Q9Z1Q9	1.46606	-0.560079
		P62317	0.689641	-0.282524			Q9EQH2	0.260532	-0.56003
		P19096	0.568909	-0.27959			Q9D338	0.690694	-0.558351
		P51174	0.839274	-0.279188			Q9Z2A7	0.473691	-0.554874
		P62830	1.38504	-0.279171			Q8C650	1.17346	-0.554782
		P47962	1.39318	-0.277901			Q6P4S8	0.397903	-0.554406
		Q7TQG1	0.240251	-0.277429			Q9WVT6	2.03236	-0.553528
		Q9D6J6	0.310624	-0.277148			Q8BH79	0.858659	-0.552025
		Q8K0Z7	1.28562	-0.276913			Q80X90	2.55515	-0.551284
		P84084	0.125721	-0.272881			Q99KR7	0.242216	-0.550747
		P23780	0.481736	-0.272504			Q9DCI9	0.515106	-0.550622
		P00329	0.338191	-0.272101			Q9CZR4	0.476704	-0.547286
		P0C0A3	0.22197	-0.271331			P43275	1.45924	-0.546733
		P70168	0.73775	-0.270872			Q6P6J9	1.04467	-0.545025
		Q9JIW9	0.695339	-0.268743			P20152	0.339234	-0.544484
		P62900	2.14672	-0.268725			Q91ZE0	0.428103	-0.544299
		O70475	0.211392	-0.268207			Q9EQJ9	0.642873	-0.543886
		P10922	0.496771	-0.267721			Q7TT50	1.52311	-0.543211
		O08810	0.240455	-0.267152			Q8BJ71	0.712401	-0.541327
		Q01730	0.167791	-0.266965			A2AQ25	0.433714	-0.53944
		P34914	0.767323	-0.266906			Q3U276	0.537431	-0.537382
		Q9CZU6	1.05832	-0.26689			Q8C7V8	0.234575	-0.536479
		Q9R0H0	0.865477	-0.266266			Q61733	1.40256	-0.53546
		B2RY56	0.253708	-0.266196			Q76KJ5	1.03055	-0.532418
		Q6ZQ38	0.916316	-0.265782			Q91VC9	0.727697	-0.530534
		Q9WUM5	0.731463	-0.265323			E9Q4Z2	0.93312	-0.529305
		Q91V61	0.0536866	-0.264121			P62331	1.08141	-0.527879
		Q9CVB6	2.5283	-0.263998			P70168	0.484336	-0.527479
		Q9D1I6	1.82884	-0.26364			Q8R3N1	0.383948	-0.527111
		Q9EP71	0.164584	-0.262645			Q8C5N3	0.228429	-0.526875
		Q7TNC4	0.582874	-0.261957			Q62241	0.326329	-0.52681
		P18572	0.436627	-0.261039			Q99JX7	0.823921	-0.526797
		Q9D3D9	0.126481	-0.260856			Q3TKT4	0.964165	-0.526556
		Q9D6Y7	0.468185	-0.259957			Q9DBR1	1.88099	-0.526395
		Q91WU0	0.662119	-0.255802			Q8BVI4	0.272167	-0.525652
		Q9ET01	0.835082	-0.255019			Q497V5	0.926944	-0.525503
		Q8R4H7	0.293745	-0.254127			Q4VBD2	0.716527	-0.52516
		Q91VC3	0.269238	-0.2531			Q8BKF1	1.19385	-0.524765
		P62751	1.68267	-0.250844			Q9DBJ1	0.357726	-0.524421
		Q7TMB8	0.44781	-0.250663			Q8BWY7	0.359818	-0.523297
		Q9CQV7	0.255782	-0.249753			Q9JKJ9	0.35767	-0.523017
		Q9DCA2	0.593837	-0.248397			Q8JZN7	0.549162	-0.51942
		P21981	0.432327	-0.248251			Q9DC51	0.516064	-0.518706
		Q9D1G1	0.207225	-0.247834			Q8BZ98	0.407443	-0.518572
		O55111	0.697257	-0.247075			Q8BKX1	0.848656	-0.518187
		Q8BGS0	0.462911	-0.246982			Q9JJW0	0.520796	-0.518177
		Q61792	0.376738	-0.246822			P08003	0.450431	-0.518095
		P12710	0.730156	-0.246306			Q80U72	1.25655	-0.515539
		Q99JF8	0.823328	-0.245564			O88736	2.69347	-0.514325
		Q921Y2	0.446459	-0.245439			Q6RHR9	1.53669	-0.511541
		Q9Z321	0.121211	-0.245117			Q8VBZ3	1.21897	-0.509984
		Q8K297	0.774408	-0.244953			P45878	0.439088	-0.509491
		P62281	1.09296	-0.244613			Q9JKF6	0.983946	-0.507752
		Q8CCF0	0.443462	-0.242747			Q3U2P1	1.40999	-0.505645
		Q9JKF6	0.510097	-0.242422			P26149	0.536234	-0.505463
		Q8JZY4	0.490855	-0.242125			Q8BJ03	0.171983	-0.505217
		P11499	0.291715	-0.240374			Q8K1N2	1.1545	-0.502256
		Q922Q1	1.81026	-0.239107			P17182	0.9825	-0.502186
		P22315	0.830249	-0.238212			O55028	0.463711	-0.501341
		Q9CQV5	0.625658	-0.237669			P11103	1.32208	-0.500845
		Q9EQ20	0.614067	-0.236168			Q9D6Y9	1.29411	-0.499172
		P09925	0.586232	-0.235398			Q9D882	0.42508	-0.497588
		P35980	1.54493	-0.235024			P16406	0.624781	-0.496767
		Q8R0G9	0.213998	-0.234209			Q8VDI9	1.30121	-0.496669
		Q9D8W7	0.233276	-0.233602			Q9JI39	1.77691	-0.496493
		Q9R112	2.03767	-0.233346			Q62351	0.364557	-0.496059
		Q3UV17	0.142856	-0.232013			Q99JX4	0.224632	-0.495891
		Q80SW1	0.179478	-0.231802			Q8CFX1	0.282262	-0.49346
		Q9CYW4	0.161876	-0.230917			Q9JLI8	0.436485	-0.493455
		P62827	1.20163	-0.230425			Q6Q2Z6	0.737342	-0.493109
		P84099	0.541689	-0.229548			G5E870	0.705443	-0.492966
		P97434	0.157159	-0.227311			Q9CZW4	2.43872	-0.492608
		Q9CQ91	0.591796	-0.227256			P50637	0.36497	-0.488176
		Q3UNZ8	0.650344	-0.226951			O88291	0.317164	-0.488054
		P70255	0.305828	-0.225907			P0C0A3	0.780197	-0.486959
		P10126	0.841052	-0.224739			Q9QUK3	0.407983	-0.486734
		Q8R086	0.212559	-0.224658			Q8C3X4	0.282412	-0.483713
		P97351	1.07001	-0.224645			Q148W0	0.53371	-0.483202
		P51863	0.184191	-0.224052			Q3TUH1	0.755447	-0.478896
		P29758	0.555853	-0.223875			Q5SWU9	0.705134	-0.4778
		Q9JHI5	0.581578	-0.22348			P62141	0.301569	-0.476042
		P06745	0.638783	-0.223387			Q14C51	0.771669	-0.475332
		Q5FW60	0.20813	-0.223342			Q9Z210	2.76163	-0.471983
		Q99PL5	1.10273	-0.222824			P97449	0.581398	-0.469625
		P41105	0.477196	-0.221059			Q8K1E0	1.98018	-0.467138
		Q02780	0.638455	-0.219575			P57780	0.689048	-0.466572
		O09174	1.2311	-0.218899			P46638	0.376701	-0.46642
		Q9D1B9	1.03964	-0.21864			P62960	2.06256	-0.466296
		P18581	0.222728	-0.218118			P51612	0.674549	-0.465172
		Q61335	0.204333	-0.215424			Q9CQF8	1.51349	-0.46438
		Q9D855	0.385475	-0.215195			Q9ESW4	1.33363	-0.463292
		Q8VCW8	0.873929	-0.215049			Q80TA1	0.866431	-0.463022
		P70295	1.63274	-0.214909			Q9CQN6	0.747744	-0.462729
		Q8BMG8	0.150807	-0.214352			P60229	1.38443	-0.462607
		Q8QZS1	0.24869	-0.21426			Q8VDG7	0.66759	-0.46239
		Q8BVY0	0.445997	-0.21375			P62192	1.05548	-0.460912
		Q8CHY6	0.171618	-0.213283			Q9QZS3	0.83101	-0.460625
		Q5F2F2	0.153669	-0.213163			Q8BU03	0.301669	-0.460412
		Q8VCI0	0.233122	-0.213115			Q9JLV1	0.318488	-0.460301
		P63017	0.868025	-0.212327			Q9D8B4	0.139209	-0.457125
		Q9DB96	0.121021	-0.211743			Q9D787	0.101221	-0.456645
		Q9WV32	0.494124	-0.210891			Q8CFD4	0.420415	-0.455497
		Q05117	0.658428	-0.210737			Q9D1G1	0.613979	-0.455368
		Q9DC70	0.732633	-0.210402			Q9Z0G9	0.379565	-0.455115
		P06151	0.187571	-0.210311			P03888	0.293938	-0.452383
		P09671	0.49239	-0.208865			Q9JHW4	1.03784	-0.452101
		P19253	0.607426	-0.207307			Q6AW69	1.02012	-0.449238
		Q9WU19	0.341792	-0.206684			P00329	1.03598	-0.448603
		Q9DC50	1.89523	-0.205986			Q8VHG0	0.564587	-0.448425
		P43024	0.246056	-0.205932			Q9DCD0	0.370422	-0.443422
		Q99JI6	0.478285	-0.204537			Q91YU8	0.655266	-0.44321
		Q99N95	1.30308	-0.204237			O08808	0.412191	-0.443106
		Q9CXS4	0.847025	-0.203311			P19096	0.702533	-0.442946
		P62849	1.26644	-0.202361			D3YXK2	0.480543	-0.442677
		P30115	0.336891	-0.201039			Q6PFD9	0.357803	-0.442147
		Q9Z1X4	0.315378	-0.199821			Q63880	0.422883	-0.442132
		Q6GSS7	1.37698	-0.196635			Q6P6M5	1.0181	-0.440173
		P26443	0.451251	-0.196501			Q09200	0.718031	-0.440149
		Q9CWL8	0.109748	-0.195732			Q8BLN5	0.524542	-0.440086
		Q9WUR2	0.533637	-0.195518			Q8QZY1	0.709678	-0.439303
		Q3TEA8	0.507146	-0.1935			Q9CSN1	1.14151	-0.439188
		Q61146	0.0831876	-0.1934			Q00977	0.253977	-0.439069
		Q9JMH9	0.556435	-0.192847			P97386	0.49494	-0.438684
		A2AJ88	0.38101	-0.192569			Q91WE6	1.88003	-0.438595
		Q8BK08	0.38938	-0.192097			Q0VBL3	0.835254	-0.437098
		Q6ZQL4	0.406039	-0.191792			Q6A068	0.876936	-0.436831
		Q9QXY1	0.359145	-0.191287			Q80YD1	0.792853	-0.436447
		P60710	0.852771	-0.190891			P62317	0.881585	-0.434229
		Q8VCH0	0.428888	-0.190669			P56960	0.922754	-0.433413
		Q8VDD5	1.37101	-0.190643			Q9Z1N5	0.23204	-0.432902
		O88967	0.632252	-0.190022			Q9D0Q7	0.606627	-0.432271
		P62843	0.616826	-0.189988			Q9CQN7	0.621398	-0.432201
		Q3UMF0	0.220326	-0.189836			Q5YD48	1.52324	-0.432079
		Q8R035	0.464192	-0.188842			Q9DBK0	1.45867	-0.430817
		P59481	0.230595	-0.188396			Q6PA06	1.57326	-0.430087
		Q99KC8	0.418134	-0.188321			Q9DBJ3	1.56187	-0.430076
		Q6P5B0	0.142631	-0.187669			Q8BFW7	1.23511	-0.428757
		Q9CYV5	0.443113	-0.18562			P97370	1.2813	-0.426733
		Q501J6	0.511226	-0.185504			Q6DIC0	0.727755	-0.425775
		Q8VIJ6	1.14944	-0.18504			P23116	1.86425	-0.42545
		Q07417	0.466814	-0.184279			Q91V92	0.615159	-0.424953
		Q91ZA3	0.159257	-0.183903			Q99N89	0.111971	-0.424723
		P57776	0.140652	-0.183656			P35762	1.09592	-0.424164
		Q8CB77	0.137206	-0.183498			Q9QZE5	0.5258	-0.424073
		Q91VR2	0.740399	-0.183227			Q8VCL2	1.09162	-0.424016
		Q8BMJ2	0.309944	-0.18208			Q9Z277	0.621049	-0.424002
		Q9CPR5	1.7452	-0.179592			P22892	0.974586	-0.422393
		Q60960	0.0628284	-0.179485			P52332	0.401534	-0.422166
		Q8VDP2	0.142119	-0.178994			Q9WUM4	0.786089	-0.422071
		Q8BFR5	0.200129	-0.178164			Q9CR59	1.26985	-0.421203
		O70252	0.362319	-0.177787			Q9D8V0	0.375788	-0.421187
		Q91XE8	0.21119	-0.177366			Q9JHU4	0.523749	-0.420347
		Q9WTP6	0.188852	-0.175979			O88844	0.451714	-0.420175
		Q9CR57	0.723888	-0.174929			Q9ERU9	2.97006	-0.418819
		Q9CYH6	0.279792	-0.174765			Q8BXQ2	1.08627	-0.418322
		P80318	0.251176	-0.173645			P11881	2.0025	-0.418314
		Q9CPV3	1.00968	-0.173181			Q9R0Q9	0.313824	-0.417411
		Q8BRH0	0.146156	-0.172779			Q9CQB5	0.85471	-0.41739
		Q8K370	0.453389	-0.17224			O70194	1.23483	-0.417336
		Q9DCX2	0.478651	-0.171961			Q5XJY4	0.297492	-0.41626
		Q91WD5	0.249909	-0.171679			P63154	0.366893	-0.415395
		Q8VCC2	0.393064	-0.171644			Q9JMD0	0.888597	-0.414563
		Q9JJI8	1.0832	-0.170449			P25976	0.379443	-0.414021
		Q9DBT9	0.374216	-0.169712			Q8R4H2	0.186436	-0.413646
		Q8BFW7	0.398781	-0.16742			Q9D0I8	0.695757	-0.412565
		Q9R233	0.336952	-0.166633			P61924	0.209718	-0.411913
		Q9CXV1	0.153533	-0.16651			Q3UMR5	0.552392	-0.411736
		Q8BWT1	0.388072	-0.166327			Q6ZWU9	1.08841	-0.411193
		Q9CR13	0.476784	-0.165983			Q91WU2	1.12015	-0.40954
		Q91WJ7	0.0952474	-0.165532			Q8VCY6	0.929357	-0.409369
		P14152	1.31088	-0.163895			O70305	0.343812	-0.409221
		Q8K2B3	0.309732	-0.163439			Q8R480	0.95176	-0.408901
		Q9CQX2	0.513541	-0.163006			O35704	0.858603	-0.408868
		P31786	0.208787	-0.162894			Q9D0Y8	1.67912	-0.407679
		P58252	0.289307	-0.162227			P61922	0.940654	-0.407554
		Q9CY66	0.149395	-0.161687			Q05CL8	0.329977	-0.405591
		Q9CZ13	0.223165	-0.160842			Q9DCA2	0.590089	-0.405025
		Q8CJ96	0.111111	-0.159829			Q9QXZ6	0.492859	-0.404786
		Q91V92	0.425237	-0.159482			Q8K440	1.0128	-0.403723
		P14115	0.36896	-0.158122			Q99N96	0.725898	-0.403536
		Q9QYI6	0.112728	-0.157044			Q99MI1	0.557719	-0.403418
		Q8K0L9	0.445054	-0.156838			Q9CQV7	0.494236	-0.400582
		P68372	0.304919	-0.155241			Q920G8	0.146211	-0.400323
		Q9CR59	0.318533	-0.154708			Q62465	0.193566	-0.398021
		Q9Z1Q9	0.780269	-0.153987			Q9WV32	0.989757	-0.397975
		Q9D6R2	0.0805935	-0.153321			Q8BTV2	0.505527	-0.397511
		Q9DB85	0.2077	-0.152916			Q6ZPE2	0.429287	-0.397398
		Q60575	0.215849	-0.152812			Q9WVM8	0.296534	-0.397316
		Q924T2	0.720858	-0.152168			Q9D8Y1	0.267233	-0.396899
		Q8K0H1	0.0859958	-0.151367			P70279	0.188525	-0.396339
		Q9QYG0	0.663465	-0.151144			Q99J39	0.289615	-0.395329
		Q9ESZ8	0.100024	-0.150653			O35453	0.218542	-0.394403
		O09111	0.576942	-0.149649			P06151	0.281473	-0.39413
		Q05920	0.277892	-0.148389			Q9ERA6	0.565022	-0.393703
		Q925I1	0.280465	-0.148305			Q9JLF6	1.34477	-0.393005
		P01898	0.257649	-0.147403			P16015	0.341804	-0.392501
		Q8C165	0.0828422	-0.14644			Q99LH2	0.602299	-0.390957
		P62702	0.789209	-0.145635			Q68FF9	0.40539	-0.390766
		Q9JIK5	0.548213	-0.145521			Q8C0Z1	0.597907	-0.390468
		Q3U276	0.145706	-0.144916			Q8BXV2	0.634978	-0.389891
		Q8BMA6	1.79271	-0.144446			P50247	0.795665	-0.389101
		Q91VH2	0.0865016	-0.144022			Q9R1J0	0.949546	-0.388852
		Q9DBM2	0.743852	-0.143917			Q99KK1	0.956436	-0.388309
		Q922V4	0.222961	-0.142712			Q8C1E7	0.840399	-0.387993
		Q9ERI6	0.107663	-0.142213			Q9Z329	1.06768	-0.387616
		Q80ZS3	0.276067	-0.141757			O08709	0.412028	-0.386992
		Q924D0	0.336719	-0.139586			P70266	0.495493	-0.386432
		P14131	0.450418	-0.139199			Q9Z0U1	1.43919	-0.384886
		Q8R2M2	0.136895	-0.139159			Q9JIA7	0.28542	-0.384449
		P39447	0.630502	-0.13902			Q9Z108	1.44266	-0.381781
		P49312	0.280313	-0.138012			P62137	2.06141	-0.381731
		Q91VM5	0.550701	-0.137552			Q9QXY9	1.35259	-0.380197
		Q61490	0.311963	-0.135405			Q8VCB1	1.13482	-0.379429
		P61222	0.276598	-0.135275			Q6PE01	0.400793	-0.378449
		P48678	0.246389	-0.134776			P59242	1.24164	-0.377844
		Q9CRB9	0.096093	-0.13405			Q9CQX8	0.097055	-0.377748
		P23116	0.412086	-0.131696			P56959	1.90875	-0.374476
		Q8BGA8	0.349267	-0.131625			Q9D2C7	0.74421	-0.374346
		O35423	0.265987	-0.131176			Q9D0D3	0.690256	-0.373378
		Q8JZN7	0.0969004	-0.129812			Q9CZ42	0.278755	-0.372943
		P48193	0.427989	-0.128963			Q9DC28	0.334097	-0.371763
		Q00519	0.125335	-0.128342			Q80SW1	0.89441	-0.371484
		O35857	0.164588	-0.127902			P12791	0.309807	-0.368887
		Q8BGS7	0.123494	-0.127835			P49698	0.161096	-0.368249
		Q9DCC8	0.075784	-0.127116			Q9D824	0.497842	-0.368128
		P51660	0.596291	-0.126859			Q69Z99	0.34081	-0.367654
		Q3ULD5	0.180207	-0.125661			Q91XD4	0.233332	-0.365489
		Q99L13	0.203863	-0.125161			Q8CFJ7	0.594152	-0.364964
		P59999	0.12979	-0.12443			Q9CZU4	0.349828	-0.364662
		Q60737	0.693592	-0.121981			Q9Z204	1.3749	-0.363386
		Q8CJF7	0.106184	-0.121599			Q91V41	0.436171	-0.36333
		Q91WM3	0.0838456	-0.12156			P51863	0.138932	-0.362727
		Q921M3	0.260347	-0.121549			O88455	0.612291	-0.362119
		Q3UMR5	0.437847	-0.121371			Q9QZH6	0.545128	-0.361045
		Q99LI7	0.173567	-0.120473			Q9DCU9	0.21112	-0.360772
		P56135	0.203508	-0.120347			Q99K48	0.470759	-0.360571
		Q06185	0.309916	-0.120241			P53798	0.391695	-0.359401
		Q99LC5	0.204788	-0.119724			P35282	0.62846	-0.359265
		Q9R190	0.314071	-0.119356			Q9EQW7	0.34646	-0.357524
		Q8CHT0	0.201611	-0.118924			P47758	0.478736	-0.355565
		Q9QZS3	0.119496	-0.118887			Q8K2M0	1.10771	-0.355102
		P38647	0.192421	-0.118637			Q8BK03	0.606938	-0.354927
		Q9Z108	0.324245	-0.118068			Q9JLR9	1.3821	-0.354674
		P63325	0.21802	-0.11793			Q8BJZ4	1.33446	-0.354576
		Q99N16	0.365721	-0.115222			Q99KK2	0.792327	-0.35341
		Q3UPF5	0.531571	-0.114469			O55111	1.17724	-0.350943
		Q922R8	0.162345	-0.11223			Q7TND5	0.165559	-0.349977
		Q8CIW5	0.116076	-0.111889			Q8CGB6	0.203767	-0.349488
		P16332	0.313116	-0.110507			P29788	0.584734	-0.34886
		Q9CR47	0.211507	-0.110417			P10852	0.462327	-0.348324
		O09167	0.337826	-0.109419			Q9Z2J0	0.241953	-0.347628
		Q99K67	0.335172	-0.108239			Q9CS00	0.259064	-0.347016
		Q99J99	0.166109	-0.107014			A2AJ88	0.334012	-0.346388
		Q6PDQ2	0.238383	-0.105895			Q91W53	0.134193	-0.346161
		P14246	0.316192	-0.105258			P28660	0.832811	-0.345794
		Q8BIJ6	0.199769	-0.105081			O88983	0.213495	-0.345697
		Q8K215	0.164848	-0.104314			Q8VCI0	0.546205	-0.344628
		Q8VCZ9	0.318539	-0.103803			Q91VC3	0.236464	-0.34359
		P35550	0.481233	-0.102958			Q566J8	0.237267	-0.343092
		Q99JY4	0.486381	-0.102885			Q91YP0	0.180356	-0.342742
		Q9QZH6	0.504986	-0.101539			Q64213	0.753038	-0.342603
		Q64487	0.442976	-0.100825			Q8BGU5	0.641998	-0.342328
		E9QAT4	0.0931437	-0.100687			Q9CXR1	0.424004	-0.342275
		O35841	0.141233	-0.100223			Q9EPL9	1.0703	-0.340533
		Q80Y81	0.0807512	-0.100015			Q9JJL3	0.438412	-0.340347
		P07724	0.118756	-0.0998724			Q8CJ96	0.284967	-0.33944
		Q00PI9	0.245019	-0.0998206			P17742	0.443562	-0.338915
		Q9DAT5	0.131972	-0.0996623			Q921S7	0.458067	-0.338402
		Q02248	0.939603	-0.0989585			Q9CPZ6	1.56107	-0.337967
		P50171	0.074536	-0.0988884			Q9EP96	0.134974	-0.337961
		Q9EQC1	0.273688	-0.0984263			Q8VCH6	0.619289	-0.336799
		Q8VDS8	0.301079	-0.0979309			O88451	0.570791	-0.335538
		Q9D0Y8	0.196465	-0.0977366			P53994	0.491768	-0.33518
		Q8BP47	0.0942156	-0.0972281			Q8CCJ3	0.370518	-0.335024
		Q9JIK9	0.83717	-0.0971742			Q8K4L3	0.648926	-0.334554
		Q3UIU2	0.276283	-0.0960555			Q6PDN3	0.683198	-0.33244
		Q3U9G9	0.143579	-0.0950074			P42925	0.409408	-0.331597
		Q8K310	0.409439	-0.0949419			Q99P30	0.592876	-0.330962
		Q99JB2	0.135269	-0.0945435			Q8JZS0	0.504007	-0.330928
		O35490	0.519273	-0.0942931			Q9DBE8	0.451264	-0.330219
		P25444	0.298979	-0.0938749			Q8C0L0	0.29959	-0.330188
		Q9Z0W3	0.174544	-0.0931695			Q9D880	0.232861	-0.330173
		Q9WV68	0.52278	-0.0926514			P10833	0.450687	-0.328209
		O70131	0.20007	-0.0921748			Q9CZB0	0.398476	-0.32811
		Q9ERG0	0.11871	-0.0916493			Q9Z2E1	0.515583	-0.325076
		P54729	0.0776045	-0.091589			Q62376	0.72022	-0.325014
		P16858	0.228918	-0.0912375			Q9CSH3	0.257947	-0.324636
		Q8BGG9	0.158963	-0.0901103			Q3UJU9	0.966968	-0.32408
		P11352	0.165314	-0.0895178			Q6GV12	0.307358	-0.321608
		E9Q7G0	0.0409993	-0.089138			Q8VCB3	0.662299	-0.321481
		Q99JR1	0.397588	-0.0890217			O70310	0.387102	-0.320799
		P63030	0.171535	-0.0882978			O35423	0.281029	-0.320267
		Q9QZ85	0.193368	-0.0875032			Q921T2	0.630697	-0.320201
		Q91Y97	0.151218	-0.0867782			P70441	0.519261	-0.320018
		Q7TMM9	0.151526	-0.0864441			Q8BWN8	0.682866	-0.319618
		P60843	0.164363	-0.0858867			A2AIL4	0.27784	-0.319257
		Q8K1Y2	0.105461	-0.0855327			Q99NB9	0.635427	-0.319095
		Q9CQW7	0.080212	-0.0844517			Q9CPS7	0.356749	-0.317975
		Q7TT50	0.183454	-0.0841386			P17809	0.218348	-0.317493
		P08113	0.195565	-0.0837317			Q8BGH2	0.303509	-0.317002
		P57780	0.207673	-0.0835705			P35585	0.614625	-0.316118
		O08573	0.377322	-0.0830007			Q71LX4	0.700696	-0.316095
		O35972	0.248382	-0.0825062			P10605	0.106583	-0.315752
		Q8C0I1	0.141543	-0.0819247			Q80ZS3	1.16034	-0.315648
		Q8BTI8	0.135695	-0.0814495			Q60668	0.417684	-0.31424
		Q9QUJ7	0.177398	-0.0814481			Q9D5T0	1.94433	-0.314147
		Q8C6B9	0.0630474	-0.0812466			O88531	0.425036	-0.312359
		Q80XL6	0.659143	-0.0805073			P97855	0.575783	-0.311833
		Q9CQZ5	0.123329	-0.07864			Q68FD5	0.527114	-0.310631
		P12815	0.0637545	-0.0779977			Q9D883	0.960487	-0.310555
		Q9D883	0.0830188	-0.0743403			Q9CY66	1.06602	-0.3105
		P62320	0.1337	-0.0741935			Q9DC50	1.05527	-0.310287
		Q3THW5	0.221698	-0.074192			P54116	1.4569	-0.310052
		Q922P9	0.299417	-0.0739958			Q9DBG3	1.75957	-0.307954
		Q8R081	0.239315	-0.0733397			Q61334	0.253011	-0.30793
		P62137	0.112084	-0.0729771			Q9CPT5	0.424874	-0.307543
		Q8K1N2	0.105333	-0.0726478			P59017	1.13105	-0.307538
		Q9CQ06	0.535623	-0.0719142			Q921M3	0.392204	-0.306851
		Q7TQK1	0.0144819	-0.0715654			Q99L04	0.618736	-0.306386
		O88569	0.152168	-0.0711441			P03921	0.219147	-0.306218
		O55222	0.149136	-0.0710349			O70324	2.00549	-0.305997
		P35585	0.0448739	-0.0702369			Q8BFZ9	0.296657	-0.305521
		P14824	0.338416	-0.0701094			P41233	0.926246	-0.303684
		O88986	0.114001	-0.0700607			Q80TH2	0.374063	-0.303396
		Q9JLF6	0.2015	-0.0700495			Q8VDD5	1.24047	-0.302814
		Q14DH7	0.123394	-0.0700035			P17095	1.13463	-0.30267
		Q924K8	0.110821	-0.0690863			Q9DCP2	0.602886	-0.302603
		Q8BGT5	0.0595251	-0.0685806			P61620	0.677483	-0.300822
		Q921H8	0.0863555	-0.0683541			Q80X50	0.301211	-0.300732
		P70452	0.169634	-0.0669765			Q9QXD6	0.117156	-0.300692
		P47740	0.264391	-0.0656328			Q9R0A0	0.876141	-0.300594
		Q99ME9	0.0872803	-0.0653458			P26369	1.0704	-0.300453
		Q9QXD1	0.447471	-0.0652232			Q91VH2	0.185943	-0.300173
		P51881	0.189295	-0.0649877			P08122	0.0961773	-0.300124
		Q99K48	0.183816	-0.0649118			Q3UN02	0.236864	-0.299637
		Q6ZWV3	0.25923	-0.06457			P39054	0.201348	-0.298018
		Q61712	0.0444986	-0.0642419			Q6X893	0.602766	-0.29747
		Q9D6S7	0.133215	-0.0627079			Q8C5W0	0.144538	-0.297366
		Q99LC9	0.133102	-0.0625393			P09411	0.807231	-0.296924
		Q80XI4	0.0581624	-0.0617673			Q8R035	0.407962	-0.296778
		P18828	0.0294583	-0.0613995			Q9D023	1.46776	-0.295062
		Q80TN4	0.166152	-0.0606136			Q9WV02	0.368599	-0.294055
		Q64459	0.407643	-0.0605307			E9QAM5	1.73075	-0.293914
		Q8BYL4	0.165199	-0.0601563			Q9WTQ8	0.524465	-0.293546
		Q9JIM1	0.125	-0.059725			P60867	1.51653	-0.29351
		Q9D0R4	0.0968241	-0.0595889			Q8VCG4	0.864364	-0.293485
		Q6A026	0.0640719	-0.0591679			Q9QZQ1	1.87596	-0.293282
		Q99N87	0.194076	-0.0576801			Q60770	0.844217	-0.292906
		Q9CRD2	0.325608	-0.0576015			Q99020	0.576868	-0.29218
		Q6XVG2	0.327603	-0.0569568			Q9EPU4	1.75681	-0.292047
		P70279	0.0487644	-0.0566077			Q3UTJ2	0.447058	-0.291115
		Q68FL6	0.158742	-0.0564885			Q9WUZ9	0.142891	-0.290894
		P70694	0.118917	-0.055665			Q8VDM6	0.309186	-0.29065
		Q60936	0.269943	-0.0553055			Q03141	0.254737	-0.290186
		Q9QXF8	0.0763438	-0.0547557			O70589	1.81341	-0.290168
		O55022	0.376119	-0.0542927			Q9D0R4	0.505756	-0.289881
		O35704	0.154824	-0.053844			Q60766	0.77875	-0.287831
		P14094	0.133176	-0.0526876			Q8BLF1	0.567513	-0.287742
		Q9DB42	0.0322788	-0.0525661			Q3TJZ6	0.783826	-0.287591
		Q60749	0.0844033	-0.05233			Q8R3F5	0.237512	-0.286518
		P62717	0.125536	-0.0517287			Q91WD5	0.206868	-0.286096
		P05213	0.0798862	-0.0510864			P52430	0.361138	-0.285996
		P97384	0.218449	-0.0510721			F8VPU2	0.411471	-0.285638
		Q99J47	0.23004	-0.0509934			Q6ZWQ7	0.383374	-0.285434
		Q920L1	0.490793	-0.0508394			Q3UIL6	0.880461	-0.284017
		Q9DCS9	0.0804017	-0.0504017			O55131	0.60393	-0.283322
		Q8BW00	0.0306095	-0.050072			P17426	1.51345	-0.283034
		Q8K2Y7	0.23547	-0.0495381			P0DN91	0.308244	-0.282761
		Q8K4L0	0.0617237	-0.0491512			Q923T9	0.859766	-0.282188
		Q9D8N0	0.107834	-0.0490036			O88876	0.421975	-0.282173
		Q9CQF0	0.0504536	-0.0488865			O35857	0.217931	-0.28201
		Q9DC71	0.136085	-0.048666			Q91V01	0.517148	-0.281852
		Q9DC69	0.181546	-0.0482497			Q6NZF1	0.953006	-0.28173
		Q99LC3	0.101332	-0.048125			O08715	0.234586	-0.281243
		Q9CWX4	0.0334006	-0.0480556			O35945	0.27616	-0.280843
		Q9Z210	0.0314792	-0.047689			Q3UQ44	1.17973	-0.280169
		P53657	0.151866	-0.0475941			Q99JB8	1.39113	-0.279791
		Q91VT4	0.238737	-0.0474582			Q5XKN4	0.28532	-0.278639
		A2AKK5	0.245851	-0.0472775			P46935	0.721885	-0.277949
		Q6ZWY3	0.120954	-0.0453815			Q9JIL4	0.707266	-0.276715
		P99028	0.0222143	-0.0449767			Q8K1Y2	0.243857	-0.276295
		Q03141	0.124548	-0.0430806			A2RSY6	0.223096	-0.276027
		Q920G8	0.0204601	-0.0417063			O35728	0.180114	-0.275676
		Q8R4U6	0.075684	-0.0414715			Q8JZQ9	0.18742	-0.275579
		P16330	0.0366929	-0.0413637			Q99MU3	0.816135	-0.274969
		Q8R3K3	0.0477947	-0.0412951			Q91YH5	0.633487	-0.274622
		Q8K273	0.0828784	-0.0411544			Q99MR6	0.409461	-0.274427
		Q9CQL6	0.102575	-0.0403233			Q571H0	0.33752	-0.273777
		Q9DBJ3	0.0709456	-0.0401571			P11930	0.203454	-0.27349
		Q9D0I8	0.042315	-0.039835			Q6XVG2	1.41434	-0.272715
		Q9QYF1	0.0773646	-0.0395675			Q9CYH6	0.419297	-0.272598
		Q8BW75	0.199662	-0.0389142			Q924T2	1.35688	-0.272188
		Q6ZWN5	0.15999	-0.038578			P58735	0.973706	-0.271574
		Q8R1B4	0.0411801	-0.0379903			Q8BIJ6	0.281032	-0.271155
		Q8C5H8	0.076379	-0.0379524			P04627	1.58539	-0.270757
		Q61033	0.034156	-0.037925			Q3TGW2	0.757946	-0.270618
		Q9CQL1	0.0262408	-0.0376956			O08914	0.890427	-0.27032
		Q91VA0	0.122239	-0.0368237			Q9CR13	0.395537	-0.269674
		Q8CFI7	0.0684349	-0.0365307			Q00899	0.36384	-0.269605
		Q8BTM8	0.0627989	-0.0362291			P09922	0.239419	-0.269491
		Q9Z1Q2	0.0386328	-0.0351071			P55258	1.29174	-0.269435
		P57746	0.0820704	-0.0349987			Q3UPF5	1.08342	-0.269433
		P29341	0.224491	-0.0346746			Q91VA0	0.524083	-0.269175
		P30999	0.133995	-0.0345535			P56654	0.552074	-0.268584
		Q9D6Z1	0.110293	-0.0344558			Q99LI2	1.2112	-0.267584
		O54833	0.0715092	-0.0333521			Q8BGA9	0.913284	-0.267433
		P16056	0.024879	-0.0326748			Q8BK48	0.170324	-0.267155
		P62242	0.254222	-0.0326056			Q91WU0	0.312724	-0.265787
		Q8VDP4	0.0707637	-0.0323989			Q3TJ91	0.613751	-0.26569
		Q9CPR4	0.114338	-0.0322981			Q5SSI6	0.410669	-0.265658
		Q9Z0V7	0.10781	-0.0318117			P17427	1.17986	-0.264737
		Q9DD20	0.21165	-0.0313897			Q9CPQ3	0.228518	-0.264239
		O35286	0.163195	-0.0312905			Q7M6Y3	0.574917	-0.263282
		Q9D6U8	0.102116	-0.0307789			Q9D1N9	0.572536	-0.263186
		P59242	0.0722174	-0.030705			Q9CZW5	0.748603	-0.263018
		P61922	0.100393	-0.0300832			Q5SUC9	0.53334	-0.26294
		Q9D6J5	0.053682	-0.0296559			Q80UG5	1.12869	-0.261989
		Q921G7	0.0844641	-0.0283737			Q8BT60	1.16199	-0.261493
		Q9ERU3	0.0119556	-0.026325			Q9QUJ7	0.683574	-0.260988
		Q9WUU9	0.0229261	-0.0254588			Q9QXY1	0.969745	-0.260861
		Q0VG49	0.0380406	-0.0252984			Q922U1	0.356837	-0.260376
		P32233	0.0473882	-0.0250998			Q8QZR3	0.146385	-0.259673
		P62983	0.0410473	-0.0245566			Q64105	0.234064	-0.258699
		Q925N0	0.116746	-0.023438			Q9JJK5	0.104023	-0.258546
		Q8BH59	0.0437883	-0.0231895			Q9CPV3	0.816092	-0.257812
		Q9CPZ6	0.045278	-0.0231066			Q9JII5	0.260389	-0.257021
		Q60766	0.0722596	-0.0227718			Q6GQT9	0.164971	-0.256753
		P62245	0.0470098	-0.0223417			Q3UDR8	0.235099	-0.256027
		Q99020	0.0382278	-0.0221643			Q6URW6	0.184066	-0.255486
		Q8BMS4	0.0209912	-0.0218699			P11531	0.560838	-0.255425
		Q8CGC6	0.0289618	-0.0216508			Q9CXE7	0.126651	-0.255256
		Q9CQY5	0.0385504	-0.0206342			Q6TEK5	0.0929932	-0.254288
		Q99KK1	0.0515649	-0.020622			E9Q3L2	1.84022	-0.254268
		Q9EQ61	0.0141803	-0.0201652			P41216	0.829678	-0.253929
		Q9WUQ2	0.0809475	-0.0197525			P39447	1.11318	-0.253369
		P35979	0.0355309	-0.0174761			Q9D0M3	0.765826	-0.253237
		Q03160	0.0422972	-0.0173821			Q61009	0.559179	-0.252849
		P62908	0.0503349	-0.0171657			Q8VEK3	1.01718	-0.252732
		P19783	0.0562469	-0.0163088			Q9JIF7	0.84725	-0.251913
		P55292	0.0192235	-0.0161808			Q9ERI6	0.685031	-0.25145
		Q8VDN2	0.0564563	-0.0160027			P25911	1.08283	-0.249252
		P61027	0.0436116	-0.0158377			Q8BG67	1.2187	-0.248418
		A2AQ25	0.0105354	-0.0153098			Q61102	0.730344	-0.248294
		Q8CCM6	0.0288893	-0.0145175			Q91V04	0.0644908	-0.247187
		P01029	0.0519584	-0.0135055			P58742	0.151571	-0.246984
		Q9QUI0	0.02683	-0.0121136			Q8BHN3	0.0943044	-0.246953
		Q80X90	0.0297435	-0.011827			P27808	0.906111	-0.246488
		Q8BXB6	0.0149485	-0.0115597			Q922E6	0.795785	-0.246164
		Q9DCF9	0.0179896	-0.0110316			Q9D7N9	0.141991	-0.245972
		Q9CXW4	0.041928	-0.0103703			Q62261	1.28967	-0.244369
		Q68FD5	0.0258865	-0.00923109			P98195	0.123095	-0.243889
		A2ADA5	0.0125821	-0.00922561			Q62452	0.367082	-0.24388
		Q9D7N3	0.0155228	-0.00856972			Q6ZQ58	0.226693	-0.243462
		P31809	0.00934973	-0.00812054			Q9QY81	0.313991	-0.243045
		Q8BWY7	0.00819963	-0.00804615			Q8BSE0	0.859943	-0.242228
		Q91X77	0.015907	-0.00802231			Q8K2C8	1.02145	-0.241514
		Q8R0N6	0.00693403	-0.00764799			P70295	1.5519	-0.241283
		Q6PAC3	0.0121921	-0.00756001			O55029	0.330626	-0.238332
		Q66GT5	0.0244865	-0.00634813			Q8R3K3	0.567571	-0.238091
		Q9Z0X1	0.0226903	-0.00615644			Q6ZWY3	2.08581	-0.237721
		Q99N84	0.00637542	-0.00606108			Q6R0H7	1.06155	-0.237681
		P61514	0.00673208	-0.00585032			Q8BPE4	2.0797	-0.237422
		P58735	0.0128756	-0.00511026			Q3U9G9	0.820611	-0.236277
		Q921S7	0.0146585	-0.0050056			Q91V81	0.0812567	-0.236099
		Q9Z1M8	0.0141077	-0.00461149			P60843	0.162432	-0.234577
		Q91X83	0.00756231	-0.00394773			Q9QYF1	0.84469	-0.234389
		Q78IK2	0.00715592	-0.0036869			Q64012	0.916511	-0.234084
		Q8BG67	0.0070809	-0.00354218			E9Q634	0.741054	-0.233935
		Q6NS46	0.0043758	-0.00354075			Q62087	0.274781	-0.233177
		P08775	0.00222874	-0.00320888			P00186	0.734774	-0.232934
		P97863	0.00486211	-0.00206113			Q99KG5	1.24608	-0.232564
		Q9JJT0	0.00173183	-0.00178242			Q5SYD0	0.93878	-0.232138
		P97792	0.00437968	-0.00151587			P51658	0.438065	-0.232104
		Q8BLN5	0.000817584	-0.000466824			Q9D7J4	0.968807	-0.231706
		Q9CZM2	0.00024928	0.000194073			Q78XF5	0.212511	-0.230362
		Q6ZPR5	0.000369973	0.000409603			Q9WU40	0.599683	-0.229578
		Q8JZN5	0.0043947	0.00191402			Q9R1Q9	0.216118	-0.229125
		Q811D0	0.00634078	0.00235701			P62827	0.542583	-0.228044
		Q9JKY5	0.00161399	0.00305557			Q9CXY9	0.426327	-0.227787
		Q921F2	0.00572354	0.00380993			Q9CQP0	0.379517	-0.226563
		O55131	0.020695	0.00476432			P16460	1.05779	-0.225681
		Q8BSE0	0.0186424	0.00566101			Q8BXB6	0.720043	-0.225291
		Q80UU9	0.0180956	0.00578022			Q922Q1	0.88438	-0.223052
		Q9QZD8	0.0229191	0.00678921			P61804	0.200594	-0.222638
		Q9DB25	0.0193072	0.00789142			Q9CY27	0.469946	-0.222427
		Q921N6	0.011735	0.00822401			Q8VBT2	0.312326	-0.221841
		Q9D8E6	0.0369806	0.0087266			P24369	0.24969	-0.221703
		Q8BP67	0.0193436	0.00899792			B1AZI6	0.188924	-0.22122
		E9Q4Z2	0.023049	0.00910735			P68040	0.89452	-0.221023
		Q9JIL4	0.0135943	0.00942659			Q8BZ20	0.227907	-0.220744
		Q8BJZ4	0.0274766	0.010221			Q8C7E7	0.400327	-0.220385
		P26231	0.0533946	0.0102792			Q8VDS8	0.488941	-0.22038
		Q9DBN5	0.0448483	0.0107083			Q9CQU3	0.235169	-0.220296
		Q9D0S9	0.00882581	0.0113425			P47802	1.536	-0.220168
		O88735	0.00563475	0.0134857			Q9D8N0	0.326696	-0.219793
		Q9CR68	0.0292823	0.0135632			Q501J6	0.869535	-0.21947
		Q6R0H7	0.0550466	0.0148687			E9Q3C1	0.757254	-0.218985
		Q9DCM2	0.0470115	0.0154328			Q8C2Q3	1.61628	-0.218519
		Q60930	0.0495197	0.0169244			Q8CFI7	1.2446	-0.218335
		Q9JLR9	0.0385592	0.0169334			Q9CZU6	0.686021	-0.218297
		Q8K2M0	0.0377609	0.0173817			Q9CR61	0.952069	-0.2177
		Q6AW69	0.0208479	0.0183606			P31649	0.968523	-0.217693
		Q63ZW7	0.0352724	0.0189071			Q924Z4	0.198576	-0.216602
		Q8K0D5	0.0259424	0.0193574			Q8VCC2	0.242675	-0.215592
		E9Q3C1	0.058816	0.0195708			Q64487	1.9602	-0.215376
		Q9D7Z3	0.0264051	0.0205207			P22315	0.290056	-0.215073
		Q9D826	0.0521766	0.0205393			B9EJ86	0.815641	-0.214517
		Q9CQ54	0.0491558	0.0209756			Q91X77	1.26393	-0.213802
		Q99JY9	0.0111431	0.021229			P46978	0.235226	-0.213384
		O35638	0.0351331	0.0213203			A6X919	0.410846	-0.213379
		Q9CZR8	0.0321252	0.0214462			Q9D2R8	0.23631	-0.212912
		Q91V41	0.0474063	0.0216277			Q99J87	0.13695	-0.212525
		O88736	0.0600276	0.0217667			Q00519	0.433856	-0.212282
		Q99LI5	0.0205157	0.021889			P70452	1.38714	-0.211919
		P54823	0.0396858	0.0220261			G5E829	1.39793	-0.211749
		Q64133	0.0221882	0.0220742			Q99J23	0.105148	-0.210851
		Q6DFW4	0.0652606	0.022788			Q64727	0.516543	-0.210693
		Q9CQD1	0.0827359	0.0228109			Q9ERY9	0.152287	-0.210689
		Q9ERY9	0.0096068	0.0230358			P18608	0.475236	-0.210674
		Q9D8M4	0.0507882	0.0231276			Q9Z211	0.373438	-0.210014
		Q61656	0.0680681	0.0234404			P30999	0.892513	-0.210001
		Q99M87	0.092588	0.024045			Q9CXV1	0.315869	-0.208543
		Q6P9R1	0.0138952	0.024519			P29595	0.204165	-0.208439
		Q4PJX1	0.0590807	0.0245242			Q3U7R1	0.449341	-0.208395
		Q91YU8	0.0229003	0.0248976			P62835	0.12543	-0.206404
		P97807	0.0303315	0.0250044			Q91VT4	0.315574	-0.205221
		Q9WUZ9	0.0225734	0.0251551			Q99JY4	0.861594	-0.204989
		Q148W0	0.0182738	0.0252528			Q3KNM2	0.592842	-0.204919
		Q8R0F8	0.011637	0.025496			Q9CRA4	0.180912	-0.203729
		P84104	0.0352069	0.0260217			Q8VDP4	0.416393	-0.203361
		P14576	0.198967	0.0262756			Q9WVL3	0.252891	-0.202532
		Q9CQN1	0.0296942	0.0264115			Q8CCF0	0.216742	-0.202484
		Q04736	0.0367073	0.0264752			O54749	0.363625	-0.202435
		Q8K013	0.023992	0.0268495			O54833	0.51999	-0.202312
		O35453	0.0173871	0.0272601			A2AKK5	0.741049	-0.201705
		Q8VHG0	0.0457411	0.0276954			Q9Z2D6	0.498749	-0.200918
		Q99J94	0.0635085	0.0279982			Q5IRJ6	0.219793	-0.199971
		O08756	0.0506849	0.0284677			P57784	0.409767	-0.199127
		P26043	0.0929207	0.0286984			P60335	0.487901	-0.199038
		P56391	0.0468874	0.0292501			P42208	1.37272	-0.198805
		Q9D051	0.0413785	0.0292675			Q8K013	0.146502	-0.198546
		Q8K0C4	0.145263	0.0299025			P24457	0.824156	-0.198378
		Q99JX4	0.0163955	0.0299461			Q99LY9	0.145757	-0.197813
		Q78IK4	0.143009	0.0315218			Q6NZJ6	1.06936	-0.197398
		P84228	0.0075154	0.031889			Q3U2U7	0.187495	-0.197265
		Q791T5	0.0673732	0.0327535			Q9DB25	2.1976	-0.196692
		P41216	0.093149	0.0335197			O35680	1.47619	-0.195603
		O08749	0.0383926	0.0367103			Q811D0	0.594833	-0.194527
		Q9DB77	0.0926788	0.0367899			Q99NH2	0.744405	-0.194091
		Q61694	0.104335	0.0377722			Q8BVE3	0.0881245	-0.19378
		Q91ZH7	0.155302	0.0379772			P35979	0.311594	-0.192718
		E9Q3L2	0.0882549	0.0390902			P48776	2.30229	-0.192093
		P56654	0.173624	0.0390916			P28230	0.323123	-0.191848
		Q9D2R6	0.188979	0.0395958			P61021	0.309298	-0.190557
		Q9Z277	0.0520719	0.0400703			Q8K0C4	0.540094	-0.188988
		Q9ERU9	0.116134	0.040482			Q99JR8	0.176914	-0.188455
		Q8BUY5	0.0479247	0.0412753			P01898	0.119625	-0.188305
		Q07076	0.111919	0.0416932			Q8K2C6	0.13053	-0.188261
		E9Q557	0.154177	0.0427637			Q9DCM2	0.281985	-0.188213
		Q91YX5	0.182461	0.0430009			P14685	0.421638	-0.187673
		Q7TMS5	0.210746	0.0437083			Q9QXA5	0.131629	-0.187002
		O08966	0.136689	0.0443759			Q99M01	0.555362	-0.186851
		P62315	0.0778225	0.0458651			P14094	0.668349	-0.186748
		Q9JLJ2	0.0634917	0.0459609			P62983	0.371004	-0.186431
		Q9Z2I0	0.183557	0.0464101			Q80VP1	0.805604	-0.185905
		P63321	0.0498896	0.047538			Q922P9	0.513518	-0.184745
		Q3V384	0.130088	0.0486588			Q9DBS1	0.39783	-0.18472
		P27659	0.275092	0.049345			Q3TIX9	0.224015	-0.184105
		Q8R326	0.0242855	0.0495026			P63325	0.286067	-0.183732
		Q61029	0.144404	0.0496664			Q9D903	0.184334	-0.183428
		Q91YR7	0.109348	0.0498805			Q99PV0	0.76821	-0.183116
		Q9CQW0	0.100902	0.0507324			P61027	0.404772	-0.182618
		Q7TMK9	0.188916	0.050791			Q03160	0.270934	-0.182427
		Q91X44	0.0543296	0.0512145			Q01279	2.5959	-0.18228
		P16406	0.0785163	0.0514116			P10649	0.169025	-0.182005
		Q9DBD5	0.0265299	0.0516183			P63037	0.22013	-0.18102
		Q9CPQ8	0.178826	0.0532293			B7ZMP1	0.408349	-0.180927
		Q8VEG4	0.0501111	0.0546839			Q922D8	0.285156	-0.180578
		Q8R3C6	0.0571027	0.0551465			O55222	0.53186	-0.179896
		Q99N85	0.0290648	0.0558751			Q9JKF1	0.271811	-0.179751
		Q9CQZ0	0.121669	0.0560007			B1AR13	0.266465	-0.17946
		P50136	0.0784149	0.0563293			P07724	0.961462	-0.1792
		Q99KI3	0.209474	0.0563917			Q8BMD6	0.31381	-0.178447
		Q9CW42	0.152173	0.0579329			Q61792	0.518713	-0.175971
		Q9R049	0.14438	0.0583103			O88441	0.0594113	-0.175864
		E9Q555	0.0420871	0.0589147			Q91VM5	0.873427	-0.175652
		Q8K1N1	0.134082	0.0595887			Q99M08	0.160023	-0.175403
		Q9CQS4	0.0353132	0.0600777			Q8R0Y6	0.176754	-0.174762
		O55125	0.213125	0.0600996			Q9WTI7	0.360971	-0.174271
		Q6P6J9	0.0850563	0.0602386			P60060	0.533895	-0.174204
		P27048	0.0674984	0.060447			Q91YR7	0.510586	-0.174125
		Q9CYS6	0.12748	0.0609224			Q61694	1.39541	-0.172712
		Q571F8	0.142797	0.0612767			Q8K0L9	0.539779	-0.172549
		Q8VEK0	0.0902136	0.0614169			Q6A0A9	0.595563	-0.171486
		P01027	0.304023	0.0618944			Q91ZW3	0.606613	-0.17126
		P54869	0.160266	0.0624399			Q569Z6	0.138313	-0.170439
		Q64464	0.607509	0.0629406			Q8R1I1	1.53822	-0.169802
		Q9D0K1	0.0608677	0.0635979			Q9R0P3	0.13537	-0.168451
		Q8JZU2	0.353001	0.0637655			E9Q5K4	0.784125	-0.167955
		Q9D0M3	0.378819	0.0642128			Q5F2E7	0.550741	-0.16792
		Q9DBK0	0.438978	0.0644166			Q8R2Y0	1.3367	-0.166994
		P43276	0.0298834	0.0645735			Q9CXY6	0.31924	-0.166757
		Q8CG76	0.0832624	0.0649498			P48193	0.929297	-0.165689
		Q61411	0.0238518	0.0653224			Q9CXW4	0.971713	-0.165188
		Q9CQE1	0.489588	0.0654349			Q5H8C4	0.196567	-0.164606
		Q9CXZ1	0.190015	0.0654664			Q9CY58	0.825411	-0.164568
		Q99PG0	0.197023	0.0656929			Q9CQC9	0.18755	-0.164374
		P68134	0.0661395	0.066021			Q8R404	0.247104	-0.164062
		Q9CZ44	0.05762	0.0686569			Q9QY76	0.374774	-0.164057
		Q61425	0.106183	0.0688381			Q00PI9	0.458244	-0.163711
		Q9QXY6	0.258668	0.0697758			Q99N16	0.393354	-0.161805
		Q99L88	0.286994	0.0699902			Q8BHC7	1.11079	-0.160686
		Q9CRB8	0.0422868	0.0700626			Q8BVW3	0.180954	-0.159368
		Q9Z2I8	0.205792	0.0707741			Q791V5	1.25756	-0.159204
		Q9EQI8	0.0536493	0.0711799			Q921N6	0.173171	-0.158106
		P70245	0.317927	0.0731182			Q91V08	0.608365	-0.156373
		Q9D1Z3	0.0202596	0.0738268			P00397	0.0929934	-0.156267
		Q62095	0.0533616	0.0753956			O88735	0.0503836	-0.155692
		Q9D3B1	0.298808	0.0758352			Q9D1C9	0.18728	-0.155579
		Q91YK2	0.0807556	0.0759554			Q91W52	0.250987	-0.155539
		Q80UG5	0.120576	0.0764258			P14576	0.292292	-0.1553
		Q9CQQ7	0.320141	0.0767593			Q9CR67	0.162186	-0.153879
		Q04750	0.143019	0.0773571			O88962	0.327085	-0.153106
		Q9EP72	0.411347	0.0776095			Q99ME9	0.272717	-0.152807
		P63087	0.181624	0.0776372			Q9CR47	0.0960474	-0.152776
		P25911	0.290195	0.0790267			Q8VC19	0.111507	-0.152763
		Q9DBE9	0.120725	0.0794523			Q8VBT0	0.19506	-0.152525
		Q9Z1J3	0.116468	0.079509			Q8R4H7	0.0570252	-0.151068
		Q99NH2	0.0619854	0.0796354			Q3V384	0.227966	-0.150953
		Q8BHC7	0.219979	0.0799069			P97363	0.288756	-0.150917
		Q9D0G0	0.466738	0.0799899			Q8K215	0.0666834	-0.15038
		O08600	0.145122	0.0800195			Q6TCG2	0.241519	-0.150352
		Q8CI59	0.295156	0.0804217			Q9WVK4	0.316216	-0.149873
		O35465	0.319425	0.0805454			Q9WUQ2	1.19261	-0.149394
		Q62167	0.310898	0.0805774			Q924L1	0.850973	-0.149181
		Q8K363	0.161141	0.0821199			Q8CGF5	0.0536399	-0.149009
		Q62186	0.293949	0.0826349			Q9JIZ0	0.204383	-0.148971
		A6X919	0.310512	0.0834122			Q9DAV9	0.118585	-0.148847
		Q9WUH7	0.175429	0.0837793			Q8R5J9	0.192656	-0.148331
		P61021	0.372069	0.0838637			P16546	0.393936	-0.148268
		Q8BJM7	0.259533	0.0841265			Q9CQE1	0.242272	-0.147715
		Q9ESV0	0.166169	0.0852237			Q9R0P6	0.49232	-0.145928
		Q8BH95	0.118703	0.0852633			Q91W34	0.031658	-0.145768
		Q3U6U5	0.0398854	0.085336			O70570	0.194426	-0.145764
		Q9JJ80	0.14886	0.0856891			Q62167	0.983607	-0.145688
		Q9QYI4	0.254009	0.0873725			Q920L5	0.0240374	-0.145301
		P70227	0.0659277	0.0875146			Q9CWT6	0.132503	-0.144529
		P17225	0.269832	0.0875483			P02088	0.0327107	-0.144526
		Q9D1M7	0.499372	0.0877728			Q99KV1	0.487219	-0.143688
		P11881	0.241252	0.0878441			Q3TZZ7	0.466346	-0.143672
		P61161	0.234053	0.0878971			Q9JIK5	0.863886	-0.142918
		Q78PY7	0.287061	0.0879011			Q9CR89	0.575997	-0.142644
		P97872	0.209282	0.0881748			Q9CXJ4	0.281424	-0.142241
		P0DN34	0.0674515	0.0884464			A2A974	0.27571	-0.141949
		Q99MZ7	0.111803	0.0886307			Q8BJU2	0.269912	-0.141873
		Q61545	0.0724277	0.0886815			Q61656	0.465028	-0.141864
		P02762	0.124921	0.0889592			Q4KL35	0.652387	-0.140638
		Q8K4L3	0.196369	0.0899081			Q91XC9	0.656468	-0.140368
		P10852	0.108512	0.0899584			Q8K339	0.0585919	-0.139999
		Q99LB2	0.143973	0.0909951			Q3UPL0	0.983129	-0.13926
		P97363	0.188816	0.0916862			Q91ZV0	0.936293	-0.139011
		Q05421	0.481146	0.0933256			Q8CGC6	0.259378	-0.138666
		Q922K7	0.236134	0.0942211			P70694	0.189885	-0.137845
		Q91XD7	0.0375576	0.0945978			Q9QZ06	0.422128	-0.137676
		Q01279	0.397141	0.0952263			Q9CWP6	0.14413	-0.137551
		Q9Z2D6	0.143677	0.0963726			P16858	0.384858	-0.13748
		Q9QY30	0.320003	0.0967984			P61161	0.133879	-0.137432
		Q8CAS9	0.11933	0.0984955			Q8BUY5	0.268074	-0.13735
		Q9Z315	0.10076	0.098563			Q91Z96	0.28435	-0.137273
		Q62261	0.368295	0.100189			Q9CYH2	0.217843	-0.137084
		P84091	0.267573	0.100244			Q6P4T2	0.504842	-0.136599
		Q9DCT2	0.123208	0.100443			P24721	0.176986	-0.136283
		Q64478	0.217274	0.100905			Q4LDG0	0.545483	-0.136202
		Q9DCD0	0.150731	0.102024			Q8BHS3	0.168098	-0.135791
		P10649	0.164362	0.102897			P08752	0.105193	-0.135362
		Q80U72	0.183841	0.103079			Q9D024	0.781182	-0.135308
		Q922E6	0.281984	0.103358			Q91Z49	0.276653	-0.132933
		P37040	0.753813	0.104866			Q6ZQL4	0.275856	-0.132848
		Q6A068	0.0954836	0.105			Q99PL5	0.764375	-0.131929
		Q6P5E4	0.916946	0.105			Q9CQE8	0.0687598	-0.131776
		Q91VS7	0.14614	0.105065			Q8BGV0	0.169086	-0.131472
		Q9QZQ8	0.431952	0.105113			Q3TZX8	0.127608	-0.131274
		Q6P542	0.1175	0.105386			Q62086	0.138178	-0.131222
		Q8VDL4	0.384575	0.106328			Q80TN4	0.553617	-0.130924
		Q9D1D4	1.15721	0.106359			Q3TL44	0.245085	-0.12904
		Q9R099	0.600542	0.1068			P35576	0.260749	-0.128856
		Q921L3	0.167422	0.107423			P26231	1.32582	-0.126949
		Q5XG71	0.133636	0.107499			O88833	0.229661	-0.126779
		Q9CQH3	0.52202	0.10891			Q8JZR0	0.562549	-0.126759
		P28230	0.134242	0.109223			Q9EP75	0.38706	-0.12672
		Q921J2	0.158657	0.110439			Q9JLB0	0.957137	-0.126645
		Q9D023	0.405471	0.11063			Q9QXS1	0.693418	-0.126361
		Q8BHE8	0.21371	0.11179			Q64511	0.240639	-0.126355
		Q9D024	0.577354	0.111953			Q62392	0.283684	-0.125944
		Q6DVA0	0.216181	0.112178			Q61029	1.93703	-0.125794
		Q8CAY6	0.0553533	0.112906			Q920A7	0.220362	-0.124793
		Q8VDZ4	0.0533763	0.112945			Q9DBM2	0.284267	-0.124738
		Q6PA06	0.390609	0.113102			O55125	0.0963709	-0.123537
		P56379	0.264012	0.113461			O35465	0.846714	-0.122972
		Q9EP69	1.02239	0.113726			Q9DC16	0.227292	-0.121578
		Q8VDM6	0.312305	0.114807			Q920E5	0.407842	-0.121482
		Q3U7R1	0.652469	0.115587			Q07076	0.3261	-0.120673
		Q3UKJ7	0.0349144	0.116702			P40630	0.516232	-0.120595
		Q8R123	0.0457946	0.116751			Q64458	0.338221	-0.11975
		Q9D081	0.0862034	0.116851			Q9D0K1	0.0484835	-0.119547
		Q921T2	0.233448	0.117088			P61514	0.176894	-0.119481
		Q8BGY7	0.417047	0.117201			Q8BGG9	0.183063	-0.118213
		P21278	0.198966	0.117287			Q8VHE0	0.221012	-0.117015
		Q505D7	0.295085	0.117309			P51174	0.149392	-0.116357
		O70324	0.209452	0.117689			Q922K7	0.417369	-0.116309
		P16254	0.240062	0.117931			P62743	0.099538	-0.114927
		P01899	0.64491	0.118053			P01901	0.766652	-0.11359
		Q8VE37	0.237249	0.121959			Q91W64	0.253749	-0.112428
		Q9EQ06	0.552401	0.123907			P70372	0.0821461	-0.11228
		Q9QZQ1	0.350558	0.124726			Q9CZE3	0.0319518	-0.112017
		P60335	0.426156	0.124735			O08966	0.439388	-0.111762
		Q9D5T0	0.458	0.125713			P61211	0.0743419	-0.11174
		P24369	0.410043	0.125901			Q06185	0.174707	-0.111394
		P35279	0.239584	0.126295			Q9CR64	0.0618648	-0.111382
		P67778	0.260186	0.126603			P13516	0.133516	-0.11106
		Q9CPT5	0.135055	0.126813			Q99P72	0.18349	-0.110945
		Q8R3N1	0.482411	0.128466			P27048	0.0979964	-0.110861
		P11679	0.472667	0.128989			Q9R0H0	0.116943	-0.110594
		Q9Z0H1	0.124023	0.130261			Q9WTK3	0.168538	-0.110171
		Q9D125	0.425848	0.130407			Q9CX30	0.0458003	-0.110089
		Q9Z2Z6	0.387203	0.130501			P53657	0.162348	-0.10994
		Q8BWF0	0.0938523	0.13066			Q8VIJ6	0.161288	-0.109521
		Q9DBG1	0.854197	0.131923			P36371	0.153803	-0.109455
		Q9EP97	0.0607075	0.133817			Q9D1P0	0.057181	-0.109208
		Q8BM55	0.253633	0.13392			O54692	0.0433192	-0.108706
		P16460	0.420302	0.134216			P20444	0.0775302	-0.108128
		Q6A0A9	0.685309	0.134912			O09174	0.232958	-0.107924
		P55258	0.594388	0.135935			P97742	0.162856	-0.107368
		Q91WL5	1.14321	0.135973			Q3UVK0	0.129113	-0.107301
		P62855	0.270121	0.136305			P70302	0.165511	-0.106517
		P49698	0.126729	0.138402			Q64735	0.199959	-0.106382
		P31651	0.563805	0.138796			Q9D5V5	0.115896	-0.105569
		Q8VCR2	0.642964	0.139058			Q99M87	0.2923	-0.105228
		P62075	0.140763	0.139206			P31651	0.261108	-0.105218
		Q99M08	0.0720069	0.139262			Q9DB96	0.0596961	-0.105215
		Q8BHF7	0.22267	0.139873			P35822	0.374293	-0.104721
		Q5SWU9	0.379659	0.140261			Q61335	0.274816	-0.104595
		Q5FW57	0.0982839	0.14037			Q9DCZ4	0.469496	-0.103865
		Q9JJ00	0.0553681	0.140751			Q9Z0R9	0.376282	-0.103722
		A2A8U2	0.0782195	0.141541			Q4PJX1	0.308875	-0.103348
		Q8R5K4	0.110912	0.141748			O70572	0.098388	-0.103296
		P48771	0.266929	0.1418			Q91ZH7	0.295812	-0.103249
		A2RSY6	0.107723	0.142763			Q60737	0.159981	-0.102066
		Q3ULF4	0.0624469	0.14334			P32067	0.236186	-0.101251
		O88908	0.925123	0.143968			Q9CY57	1.10071	-0.101122
		O70133	1.14066	0.14398			Q71KT5	0.188757	-0.100873
		Q9CXE7	0.248647	0.144051			Q8BZ09	0.402256	-0.100781
		Q8VCG4	0.231127	0.144053			Q8BU33	0.320419	-0.100733
		Q8VEH3	0.335475	0.144386			P63276	0.154335	-0.100569
		Q9DCU6	0.486103	0.144608			P48036	0.0335903	-0.0975669
		Q8VCF0	0.346771	0.14632			Q91XE8	0.295211	-0.0972919
		Q91WU2	0.415891	0.14658			Q6QD59	0.226872	-0.0966215
		Q7TPV4	0.547903	0.146945			Q02248	0.5909	-0.0962181
		A2ASZ8	0.520951	0.147124			P27601	0.485277	-0.0961777
		Q8R2R1	0.130773	0.147331			Q61191	0.0592949	-0.0957422
		Q8JZR0	0.800885	0.147569			Q9ESB3	0.0952009	-0.0950397
		Q6P4T2	0.903202	0.147725			P29341	0.393019	-0.0949217
		P32020	0.518644	0.14888			O88630	0.343036	-0.0944742
		Q9WU79	0.606072	0.149151			Q9JJ28	0.212205	-0.0940809
		Q91VM9	0.106008	0.151453			Q8C7H1	0.0577425	-0.0938695
		O08579	0.210444	0.152068			Q8VCZ9	0.0790839	-0.0929025
		Q8BU88	0.671634	0.152168			Q9JJI8	0.228237	-0.0921199
		Q5YD48	0.521445	0.152463			Q8BM55	0.280652	-0.0907981
		P17426	0.339043	0.152586			P51660	0.118278	-0.0907453
		Q5SYD0	0.57078	0.152741			Q62165	0.047381	-0.0906219
		Q03265	0.302414	0.153162			Q9R049	0.651793	-0.0902516
		Q8BMS1	0.533997	0.153313			Q3T9X0	0.240659	-0.0898368
		P35278	1.18932	0.153629			Q9D020	0.123349	-0.0892954
		Q9JMC8	0.0380507	0.153702			P35293	0.0733605	-0.0891762
		Q8CIE6	0.566085	0.153836			P28656	0.0311579	-0.0891403
		P00186	0.380132	0.154733			Q8K297	0.0733343	-0.0891393
		Q8VCM8	1.03226	0.156077			P50580	0.108902	-0.0889603
		Q91YM4	0.789576	0.156776			Q9CYI4	0.0414114	-0.088472
		Q8R404	0.127143	0.156837			Q64435	0.0933848	-0.0878741
		Q8BXZ1	0.774757	0.160237			E9Q555	0.0792199	-0.0875441
		Q810J8	0.202265	0.162106			Q9DBF1	0.0809304	-0.0872822
		Q99N93	0.470953	0.163191			A2AJI0	0.0631951	-0.0871356
		P98195	0.136389	0.16549			Q6PB66	0.0373107	-0.0859842
		P21271	0.160184	0.165496			P84228	0.0139236	-0.0859028
		Q8CFD4	0.156246	0.165688			Q3UV17	0.0318211	-0.0851749
		Q64505	0.289828	0.166673			Q62425	0.338844	-0.083608
		P27656	0.0643941	0.167963			Q9DBG6	0.205241	-0.0833289
		Q00899	0.253387	0.169312			Q9DBE9	0.102877	-0.0830145
		P52480	0.225332	0.169698			Q7TPV4	0.193524	-0.0826225
		Q8VI47	0.742298	0.169848			Q9EP69	0.286883	-0.0821959
		Q8K1E0	0.789345	0.170544			P21440	0.226152	-0.0820462
		P58710	0.424996	0.170915			P30115	0.0929071	-0.0820227
		Q9D0L7	0.247711	0.1714			P10126	0.154369	-0.0819174
		Q9R1C7	0.31912	0.171803			P26039	0.695549	-0.0818431
		Q9JKC8	0.0991143	0.172048			Q8VE37	0.424033	-0.0814603
		Q9CR61	0.539562	0.172447			P62908	0.601054	-0.0813605
		Q8VDJ3	0.838191	0.172737			P21278	0.104483	-0.081083
		Q60865	0.796963	0.173771			Q9DC48	0.0507713	-0.0805747
		Q8VCB1	0.251785	0.174248			Q9DCD2	0.0751223	-0.0798502
		O09044	0.156419	0.174844			P63087	0.295647	-0.0786428
		Q62392	0.843333	0.174848			Q7TMS5	0.217381	-0.0784842
		Q61838	0.229673	0.17598			Q91WS0	0.242478	-0.0783761
		P01901	1.10991	0.176148			O88908	0.115997	-0.0782051
		P11714	1.30751	0.176244			Q8BGY7	0.412132	-0.0781832
		Q9CXY6	0.354404	0.17637			O70252	0.127933	-0.0780242
		P14602	0.175145	0.177745			Q9QXF8	0.146959	-0.077383
		Q9QZW0	0.95499	0.177994			Q9EP89	0.0978586	-0.0772622
		P20444	0.0722621	0.179317			Q8VEK0	0.0901707	-0.0772584
		Q3U2P1	0.282775	0.179324			Q64374	0.0695382	-0.0770909
		Q9D6M3	0.605492	0.17968			P97461	0.860448	-0.0764008
		Q8CCJ3	0.411791	0.17996			Q5BL07	0.104486	-0.0759516
		Q3UQ44	0.659278	0.180276			P26043	0.307973	-0.0758979
		Q923T9	0.243926	0.180402			Q6ZQI3	0.0809315	-0.0758209
		P09103	0.614496	0.180585			P24549	0.160202	-0.0756836
		Q924L1	1.10931	0.180614			Q99L88	0.535541	-0.0754102
		Q9D1P0	0.173388	0.180871			P49312	0.0953925	-0.0744225
		Q9JMG1	0.135093	0.181167			B2RX12	0.277013	-0.0744066
		P35282	0.320786	0.181804			Q8CIE6	0.17692	-0.0740264
		Q6NV83	0.324177	0.18248			Q9JLJ4	0.126906	-0.0739263
		Q8C8U0	0.256533	0.182713			Q8C166	0.358212	-0.0736758
		Q91YT0	0.537003	0.182868			Q9R0Q3	0.0989307	-0.0735925
		P09055	0.384709	0.184424			Q8VCR2	0.349014	-0.0732816
		Q5XG73	2.86348	0.184916			Q9CRD2	0.201701	-0.0729249
		Q8JZQ2	0.90959	0.185484			Q91V16	0.136677	-0.0725705
		Q9D0I9	0.249646	0.185717			Q9JJ06	0.124076	-0.0706609
		P13745	0.652957	0.186506			Q64FW2	0.173977	-0.0704575
		Q62465	0.104866	0.187203			Q91VE0	0.149037	-0.0702721
		P51410	1.04977	0.187625			Q62318	0.12071	-0.070117
		Q4LDG0	0.556397	0.187648			Q5U458	0.408148	-0.0695928
		O08601	0.922539	0.187932			Q9JJT0	0.0949832	-0.0690533
		Q8K2C8	0.617413	0.187943			P35550	0.659463	-0.0689627
		Q9DCX8	2.02673	0.188066			Q8VDC0	0.16187	-0.0688903
		Q99KI0	0.644129	0.188707			P56657	0.133579	-0.068868
		Q9QY76	0.435847	0.188739			Q91VE6	0.0838747	-0.068847
		Q9DCN2	0.871734	0.189082			Q9WV55	0.184122	-0.0688082
		O09106	0.429893	0.190239			O70303	0.287414	-0.0684592
		Q91ZW3	0.279409	0.190378			O35490	0.188242	-0.0681159
		B7ZMP1	0.317363	0.190398			O35972	0.177576	-0.0678234
		Q9WTQ8	0.189674	0.19119			Q9D125	0.0800516	-0.0666583
		Q99J39	0.196055	0.191683			Q9QYI4	0.205639	-0.0665916
		P50172	1.31234	0.191704			Q8BGA8	0.0585269	-0.0659625
		Q9JI99	0.125565	0.192907			Q8BU14	0.165384	-0.06589
		O08784	0.236306	0.194585			P11714	0.436333	-0.0653871
		Q3UJU9	0.650403	0.194803			Q8CH25	0.159531	-0.0645383
		Q99JY0	0.538314	0.194892			Q6PAC3	0.180479	-0.0643619
		Q8BFZ9	0.959562	0.196426			P01027	0.267154	-0.0642548
		Q3TCH7	0.167297	0.196561			Q9ERS2	0.462916	-0.0631199
		O35129	0.74495	0.197899			Q9R1S7	0.161997	-0.0617612
		Q9CQN7	0.273337	0.198174			Q7TMK9	0.159102	-0.061732
		Q3KNM2	0.721212	0.198648			P70227	0.123291	-0.0613403
		Q5U458	0.901253	0.198846			E0CYR6	0.113633	-0.0600316
		Q8C7E7	0.574295	0.199324			Q8C7V3	0.0608275	-0.0586408
		Q80VP1	0.237963	0.201383			Q5XG73	0.531627	-0.05863
		Q9QWV9	0.155725	0.20145			Q61586	0.110798	-0.0584869
		Q9QXX4	0.531225	0.201752			Q8K2C9	0.0772741	-0.0584475
		P56657	0.920994	0.203253			Q8BVA5	0.151969	-0.0581055
		Q99MR8	0.404013	0.203815			Q8VDN2	0.303813	-0.0579789
		P49935	0.316507	0.20396			Q9D7N6	0.249422	-0.0565421
		Q8R180	0.12302	0.204994			Q99K67	0.0602576	-0.0562979
		P27601	0.676087	0.205608			P97872	0.201253	-0.0558262
		Q8BU33	0.646226	0.205724			P63030	0.0440406	-0.0550048
		Q8BSY0	1.44361	0.206659			Q61176	0.128317	-0.0547892
		Q3UHB1	0.250682	0.206785			Q8BHF7	0.0217733	-0.0546891
		Q3UFY8	1.04528	0.20692			Q6NZQ2	0.0172484	-0.0544634
		P50285	1.83574	0.207076			Q8K4G5	0.0732922	-0.0541503
		O35683	0.280185	0.20855			Q8BP67	0.180146	-0.0539544
		Q9DCD2	0.347515	0.208784			Q91YT0	0.0493153	-0.0532831
		P24456	0.460617	0.208873			A2ADA5	0.0654284	-0.0530984
		Q8R2N2	0.612214	0.2095			Q8K441	0.172063	-0.0529149
		Q91ZV0	0.498315	0.209934			Q9DBN5	0.0744429	-0.0528749
		Q80XN0	0.904209	0.209998			O08705	0.0968141	-0.0525913
		Q9JLB0	0.532351	0.210132			Q5FW60	0.046673	-0.0524947
		O35386	0.553782	0.212153			Q8VCX1	0.0302439	-0.0522738
		Q8VHZ7	0.386034	0.213012			Q9CQL1	0.0182445	-0.0520226
		Q9D379	0.828909	0.21311			P97384	0.101628	-0.0519511
		O88630	0.580825	0.213427			O70503	0.0936724	-0.0518786
		P70122	0.151147	0.215019			P28843	0.162797	-0.0515722
		Q9DB20	0.447716	0.215559			P58710	0.184055	-0.0514247
		A2AJI0	0.269192	0.215672			Q920L1	0.210859	-0.0505123
		Q9CWU6	0.331254	0.216152			Q99N95	0.149188	-0.0501728
		Q9ESX5	0.641682	0.217174			Q9JIY7	0.0938346	-0.0496655
		Q9WV55	0.331154	0.217304			Q9CQF0	0.024091	-0.0494356
		Q3TIX9	0.391257	0.217507			Q9D517	0.111728	-0.0493075
		Q64458	1.3656	0.217622			Q8VCF0	0.0893897	-0.0487146
		P36552	0.528389	0.217864			Q3U2A8	0.0593573	-0.0479733
		Q9CYN2	0.764952	0.218419			Q9CQW2	0.114696	-0.0473108
		Q9CZ83	0.26727	0.21867			Q99JI6	0.0639475	-0.0473099
		E9Q394	0.0902294	0.218763			Q8BRF7	0.0244244	-0.045845
		Q922D8	0.311148	0.218881			P48410	0.0921282	-0.0457433
		Q9DAS9	0.350104	0.219391			A2AQP0	0.089139	-0.0457067
		O70589	1.13509	0.219599			Q8CCS6	0.0504531	-0.0442212
		Q9R0P6	0.905533	0.221341			P18572	0.117689	-0.0440807
		Q9QZE5	0.468369	0.222385			Q8VCM8	0.383927	-0.0439905
		Q6GQS1	0.673363	0.22262			Q64331	0.0964336	-0.0428925
		P70257	0.852439	0.223483			P02762	0.0564073	-0.0418587
		Q922B1	0.742095	0.224926			Q9CQD1	0.122174	-0.040446
		Q9DC28	0.125843	0.22516			Q9QZW0	0.176172	-0.0404294
		Q9D0E1	0.921837	0.225211			Q9CQW7	0.0546279	-0.0400441
		Q9Z2I9	0.480252	0.226352			Q9CQ06	0.166171	-0.0392513
		P28843	1.65422	0.226986			Q9D0G0	0.0713701	-0.0391572
		Q64521	0.719846	0.227608			Q8BHE8	0.104684	-0.0391302
		Q8BZ09	0.471715	0.228309			Q8BI84	0.121487	-0.0381625
		P21440	1.14071	0.228395			A2A7S8	0.0451051	-0.0369177
		P63154	0.243952	0.228876			Q9QY30	0.138719	-0.0363299
		P53026	2.58536	0.228993			O88792	0.0182764	-0.0355466
		Q91WT8	0.23444	0.229826			Q8BX90	0.378142	-0.0353858
		Q9EP89	1.00472	0.229934			P14824	0.120062	-0.0353514
		Q8BI08	0.447461	0.230252			P80317	0.038792	-0.034852
		Q91X78	0.0774895	0.230505			P70333	0.0795642	-0.0347633
		Q6PE01	0.469767	0.231566			P37040	0.872785	-0.0338923
		Q8BJ64	0.442649	0.231726			Q9CXS4	0.266557	-0.0338408
		Q99L28	0.323258	0.231796			Q9QXX4	0.0593768	-0.0336494
		Q62425	0.553389	0.232228			Q8R0X7	0.0781171	-0.0335623
		Q6GQT9	0.318196	0.23286			Q8K370	0.0351013	-0.0333052
		Q8CIM7	1.43803	0.233239			Q64459	0.0652477	-0.033055
		Q9ERS2	1.02	0.233473			P26150	0.0959826	-0.0328941
		Q64FW2	1.27529	0.233553			Q8VEM8	0.0603885	-0.0327441
		Q9DBG3	0.348624	0.233686			Q9D937	0.038973	-0.032664
		P17427	0.613325	0.233913			Q8JZN5	0.194093	-0.0317338
		P27808	0.581685	0.234193			P18828	0.0063272	-0.0312484
		P09922	0.189101	0.2346			Q8BMS4	0.00950606	-0.0310567
		Q64511	0.667701	0.234772			O70133	0.136497	-0.0304979
		P62821	0.967541	0.23547			P31809	0.0371953	-0.0304734
		Q08857	0.445268	0.235804			Q9D6S7	0.326003	-0.029953
		Q8VEM8	1.24534	0.236485			Q9CQY5	0.0475251	-0.029604
		Q62087	0.989705	0.237868			Q6GQS1	0.0311586	-0.0293833
		Q3TDN2	0.526305	0.23843			Q99N92	0.087481	-0.0291004
		Q8R1A4	0.184723	0.238979			O70585	0.0317449	-0.0279868
		Q8CFA2	0.397279	0.238986			Q7TNC4	0.0266062	-0.0272856
		P49135	0.477761	0.239462			P09405	0.0429488	-0.02705
		Q4KL35	0.297943	0.239783			P62281	0.12176	-0.0259336
		Q3TZZ7	0.795652	0.240193			Q8JZS9	0.0188165	-0.0259253
		P25976	0.364857	0.240706			Q9QYA2	0.0584258	-0.0258856
		Q9R1S7	1.1211	0.240713			Q8VCH8	0.0251826	-0.0254634
		P26369	0.634727	0.242665			Q9QXD1	0.0948863	-0.0253925
		Q3THE2	0.400408	0.243062			Q8VCT4	0.021499	-0.0247415
		Q99MR6	0.15718	0.243841			Q61425	0.0241165	-0.0247059
		Q9EPE9	1.399	0.243878			Q924D0	0.0178335	-0.0246417
		P46935	0.610662	0.243912			Q91WL5	0.113183	-0.0230471
		Q14C51	0.672614	0.245971			Q8BNI4	0.0240611	-0.0230039
		F8VPU2	0.795699	0.247797			Q05421	0.0536307	-0.0229117
		Q61937	0.237965	0.248161			P49935	0.0677256	-0.0228294
		Q3URE1	0.132147	0.24823			Q91X34	0.0186481	-0.0226053
		P42208	0.784714	0.248374			Q14DH7	0.0144617	-0.0223754
		Q9CPP6	0.12021	0.248524			Q9Z2G6	0.0127702	-0.0210168
		Q8QZY1	0.455401	0.248972			P56395	0.0372373	-0.0206763
		Q9JM62	0.30375	0.250409			Q8CAK3	0.0086604	-0.0204411
		P50427	1.03829	0.250994			Q3UQ84	0.0559416	-0.0203349
		Q566J8	0.541966	0.252221			Q91YQ5	0.0693886	-0.0199362
		Q99LR1	1.31494	0.253014			P62270	0.0651776	-0.0198631
		Q60770	0.598158	0.253026			P55096	0.0296123	-0.0197423
		Q9QY81	0.710008	0.253119			Q8VDL4	0.0329269	-0.0193367
		Q3TZX8	0.101492	0.25355			P56593	0.0395016	-0.0185261
		O54749	1.38196	0.253604			Q91YX5	0.0793199	-0.0180438
		P54116	0.870042	0.253751			P80318	0.0195504	-0.0177476
		Q8BVW3	0.50281	0.256207			Q8K284	0.00923066	-0.0174802
		P08003	0.507444	0.256229			Q9D6M3	0.0342769	-0.0170962
		Q9Z0R9	1.24125	0.257982			Q6P5E4	0.0310391	-0.016311
		O35658	0.257935	0.258222			Q8K1A5	0.0183897	-0.0162233
		O08715	0.236927	0.258764			Q78PY7	0.0184322	-0.015824
		Q3THF9	0.141286	0.258894			P62889	0.0426085	-0.015063
		Q3UIL6	0.397253	0.259042			P16332	0.0125306	-0.0142231
		Q8BL97	0.62624	0.259145			Q9JJ80	0.0196565	-0.0137053
		Q3UIR3	0.207944	0.259485			Q8BS35	0.0111266	-0.0136932
		Q3U9N9	0.355576	0.25995			Q69ZP3	0.0170759	-0.0136286
		Q00977	0.338048	0.26087			Q9CRB8	0.00359724	-0.0133139
		Q8K3K7	0.623528	0.262443			O55143	0.0742997	-0.0122197
		Q8R1S4	0.516926	0.262485			O88587	0.019169	-0.0103086
		Q9DC51	0.479118	0.26393			Q62264	0.0084608	-0.0100756
		E9Q5K4	1.38699	0.264147			P34927	0.0288154	-0.00851504
		Q9CX86	0.463534	0.264161			Q62186	0.0355012	-0.00835164
		P26039	0.948464	0.26426			Q9DCN2	0.0281595	-0.00768089
		P09405	0.581013	0.265176			Q02257	0.0389277	-0.00704066
		P11930	0.17287	0.265827			Q8R2R6	0.028181	-0.00691541
		P46735	1.23516	0.266567			Q9QXY6	0.00892455	-0.00661151
		Q9Z211	1.29751	0.267523			Q3TIV5	0.00528645	-0.00597731
		Q9CZN7	0.594475	0.268516			Q9D1D4	0.0296735	-0.00526873
		Q60991	1.05366	0.26924			Q8BK63	0.0103091	-0.00486787
		Q91W43	0.515053	0.269361			P50172	0.0288172	-0.0030969
		P52825	0.888814	0.269377			P46735	0.00702131	-0.00298309
		Q9DBW0	1.9646	0.269634			P62274	0.00921644	-0.00296656
		Q9ERA6	0.362853	0.27024			Q9WVR4	0.00260773	-0.00199509
		P11589	0.235061	0.27106			Q9CQS8	0.0101089	-0.00178401
		Q9JM96	0.24133	0.271389			Q9D958	0.00274225	-0.00154305
		Q9WVL3	0.285207	0.272408			Q60991	0.00398103	-0.00105413
		Q8CD10	0.490701	0.274928			Q8K224	0.000522346	-0.000505447
		O35623	2.02382	0.275612			Q4PZA2	0.000490512	-0.000490824
		Q8R0X7	1.88002	0.276123			P15116	0.000670737	-0.00044632
		Q8C166	0.916609	0.276601			Q8K310	0.000222546	-0.000173887
		P34927	1.69876	0.277185			Q91ZX7	0.000449924	0.000118891
		Q61235	0.452483	0.278286			Q99J47	0.00386606	0.000825882
		Q8BWQ1	1.33983	0.278445			Q9D379	0.00153682	0.000961304
		Q8C3X8	1.3721	0.279472			P11499	0.000899982	0.00127474
		Q8BTZ5	0.258577	0.279709			P56382	0.00136567	0.00169754
		Q9Z0N2	0.538159	0.280819			Q78IK4	0.0130262	0.00242106
		P47758	0.936503	0.281412			P67984	0.00460904	0.00263468
		Q8BHC4	0.669631	0.281568			O08601	0.00424574	0.00284958
		Q9D710	0.394347	0.282534			Q6PHZ2	0.00297254	0.00285053
		P52332	0.420577	0.283325			Q6PD26	0.00940507	0.00288614
		Q9QXS1	1.06471	0.283447			Q5EG47	0.00504878	0.00289981
		Q3TJZ6	0.63856	0.283967			Q62095	0.00598619	0.00518004
		Q8K0B2	0.486895	0.284011			Q8K411	0.00435796	0.00564067
		O09158	0.955471	0.284072			Q9ERG0	0.0161026	0.00583363
		Q9CQA3	0.936737	0.284096			P51175	0.0029327	0.00616169
		Q9DBG7	1.12656	0.284559			Q3UIU2	0.0179668	0.00763957
		O35728	0.197492	0.286245			Q91W43	0.00418018	0.00788562
		Q8C7X2	2.34732	0.288098			Q99KI3	0.0194344	0.00830777
		Q8CC88	0.151113	0.288426			Q8K1N1	0.00714319	0.00843747
		Q8BLF1	0.550376	0.288707			Q8CD10	0.0212386	0.00920359
		Q91XE0	0.684838	0.28898			Q3U3R4	0.0086692	0.00960922
		Q99M01	0.865347	0.289331			Q8JZZ0	0.0241907	0.00990232
		P14206	1.69288	0.290115			P35279	0.0229896	0.0103594
		Q9JIY7	1.00846	0.291666			Q8BZ36	0.00469598	0.0104179
		O88962	1.20384	0.291901			P62305	0.0130778	0.0109889
		O08547	1.3107	0.29281			Q76M72	0.0114791	0.0122039
		Q9DCT8	0.583416	0.293127			Q9DD20	0.0724579	0.0123812
		Q9CQC9	0.289418	0.29335			P62821	0.016961	0.0126057
		O08529	0.277821	0.293705			Q8BSY0	0.0990783	0.0129941
		A2A7S8	0.37811	0.293977			Q8VDP6	0.00712893	0.0130545
		Q9CQE3	1.03957	0.294215			Q9DCX2	0.0147026	0.0133197
		Q9DCA5	0.578711	0.295031			Q8CI59	0.0452657	0.013388
		P59017	0.293828	0.295485			Q9Z0V7	0.0461105	0.0146662
		Q8R0Y8	0.981193	0.297336			O88343	0.0378562	0.0153904
		Q9D0F3	1.82726	0.297806			Q02053	0.00530825	0.0154648
		Q8BX02	0.156585	0.298601			Q61387	0.0467435	0.0159267
		Q80U63	1.18333	0.300087			Q3TDQ1	0.0178167	0.0160478
		Q63886	1.70048	0.300782			P14869	0.046203	0.0173473
		Q8BU30	0.208442	0.301906			O09158	0.0298332	0.018686
		Q7TMV3	0.176435	0.302481			Q9EPE9	0.0421309	0.0188891
		Q9CZW5	0.947275	0.302991			Q9Z0N2	0.0144646	0.0190633
		Q9EPU0	0.393293	0.303568			Q9ER00	0.0277804	0.0203199
		Q9D882	0.158453	0.304136			Q9CR88	0.0451507	0.0205097
		Q9QYA2	0.566957	0.305339			Q8BWQ1	0.050389	0.020792
		P62071	0.44768	0.305938			Q3TRM4	0.0369991	0.0213442
		P12382	0.274184	0.307045			Q8K3K7	0.0351311	0.0213725
		Q64735	0.850874	0.307423			Q3TC72	0.0102516	0.0214621
		Q9CZW4	0.392852	0.308224			Q9CQX2	0.0673629	0.0219091
		Q8CI11	0.260946	0.308355			A2ASZ8	0.0423785	0.0219504
		Q8CAQ8	1.47497	0.308698			O88783	0.0411401	0.0222384
		A2BE28	0.123663	0.308883			Q9CZX9	0.0521299	0.0222753
		P48776	0.41879	0.310596			Q3U186	0.00856559	0.022912
		Q9D2R8	0.600104	0.311148			Q80WJ7	0.0977953	0.0247714
		O55143	1.2645	0.312014			Q9QYG0	0.0467274	0.0248203
		O35134	0.132313	0.312797			Q91WN4	0.0459233	0.0250613
		Q8CFQ3	0.498163	0.31355			P70245	0.0604634	0.0252666
		Q5BL07	0.725906	0.314025			Q6PDQ2	0.0709826	0.0253242
		Q8R2R6	0.863226	0.314116			Q8R2M2	0.0382152	0.0267855
		Q75N73	0.393015	0.31435			Q9EP72	0.164226	0.0268987
		P14901	0.582996	0.314518			Q9R112	0.0919892	0.0281283
		P70333	0.799386	0.315269			Q3UP75	0.0472257	0.0284055
		Q9JIA7	0.603153	0.315333			A2ATU0	0.0212176	0.028526
		Q91WM6	0.469008	0.315606			Q99LI5	0.0466304	0.0286732
		Q3UQ84	0.935942	0.316321			Q60936	0.0379852	0.0298653
		Q8BNI4	1.05002	0.317234			Q3UFY8	0.0592321	0.029906
		Q8BG05	0.750435	0.317674			Q99LR1	0.0843503	0.0301437
		Q99LY9	0.735529	0.318306			Q9CX86	0.0136036	0.0302382
		Q9ESW4	0.901088	0.318652			P47740	0.196123	0.0302595
		Q69ZP3	0.433775	0.319323			Q9JIW9	0.0449871	0.0305669
		Q9CZX9	1.1474	0.319392			Q9DCA5	0.0400393	0.0307344
		Q9DCP2	0.864645	0.31967			Q8CCM6	0.0732991	0.0307589
		Q99MN9	0.875427	0.319827			P28352	0.00628163	0.0307856
		Q8BK03	1.48984	0.320195			Q9CPQ1	0.0990482	0.0308234
		P55096	1.2671	0.320293			Q99MJ9	0.0265926	0.0312277
		P48410	2.406	0.320363			P62264	0.187979	0.0325305
		Q8BUE4	0.308148	0.321086			Q9CQZ5	0.0235641	0.0338383
		Q9D0D3	0.354969	0.321398			Q8K0Z7	0.0570347	0.0339133
		P13516	1.36227	0.323777			Q3U0V1	0.0436752	0.0339642
		A2A5R2	0.551112	0.324473			Q9CQE3	0.0913043	0.0340919
		P47738	0.753824	0.324615			P62071	0.0652007	0.0343752
		Q3TL44	0.936516	0.325736			Q8VI47	0.0987169	0.0350342
		Q925N2	1.18643	0.325808			O55101	0.0212678	0.0355419
		Q9WTI7	0.556302	0.326701			P97429	0.135943	0.0358976
		Q3TUH1	0.688181	0.326925			Q8K4L0	0.0568992	0.0367279
		Q8K2C6	0.263637	0.32708			Q8BGI5	0.0766958	0.0368395
		Q14AX6	0.163814	0.327468			Q9Z1X4	0.112551	0.0372111
		Q9D338	0.661491	0.327863			Q8BH59	0.0426359	0.0389506
		Q8R1V4	0.623374	0.328084			Q925N2	0.280856	0.0397409
		Q61733	1.1408	0.328382			Q60865	0.118294	0.0402215
		Q61009	0.970576	0.328964			Q8CH18	0.0297129	0.0404234
		Q62418	0.37174	0.329361			A2ALW5	0.0525595	0.0405092
		B9EJ86	0.440584	0.32949			Q8BVY0	0.0863276	0.0407527
		E9Q634	0.964712	0.330646			Q8JZY4	0.0628536	0.0409018
		P54071	0.666485	0.331237			Q63886	0.0831515	0.0411135
		Q4VA53	0.311064	0.331292			Q80W00	0.0239872	0.0411234
		Q3UHN9	0.0431388	0.33194			P52760	0.0488394	0.0420183
		Q80WJ7	1.32268	0.332213			P62315	0.0549331	0.0442435
		Q3U3R4	1.29074	0.332271			Q8BRH0	0.050174	0.0444676
		Q810V0	0.501864	0.332936			P19157	0.0865486	0.0444775
		Q9EQJ9	0.361229	0.333158			Q9Z2Z6	0.221809	0.0449581
		Q922Q9	0.751774	0.333575			Q9EQ06	0.169253	0.045222
		O88343	1.99631	0.333605			Q9Z2I0	0.157088	0.0454712
		Q9ES97	0.330118	0.334139			A2A5R2	0.0185757	0.0455008
		Q8C0K5	1.35112	0.334553			Q9EQC1	0.0868796	0.0456263
		Q9JHW4	0.506559	0.334997			Q922Q8	0.153339	0.0469538
		P20108	0.736992	0.335492			Q8BWM0	0.0137468	0.0473042
		O35488	1.81528	0.335565			O09005	0.097765	0.0476185
		P53395	0.294932	0.335864			Q8CBW3	0.0339571	0.0476967
		Q922Q8	0.822938	0.336078			P47962	0.211569	0.0481631
		P62141	0.397284	0.336497			Q99KF1	0.0898874	0.0484362
		Q91V08	0.890675	0.336532			O08583	0.952526	0.0485026
		Q69Z99	0.626811	0.336936			Q5F285	0.0614571	0.0490023
		Q9D799	0.287682	0.338562			Q9D8W7	0.0586028	0.0500132
		Q8BRF7	0.266762	0.339171			Q8R0F8	0.0276498	0.0504729
		Q8BG51	1.37349	0.339437			Q9DC61	0.0261965	0.0506471
		Q2PFD7	0.202222	0.339458			Q9D6U8	0.150545	0.0507209
		A2ASQ1	0.403269	0.340221			Q91X83	0.199453	0.0511805
		Q91W64	1.86039	0.340399			P84091	0.216953	0.051431
		Q8BKS9	0.50474	0.340802			Q9CRB2	0.0866984	0.0526886
		P07901	0.182668	0.34138			O88569	0.102134	0.0533791
		P42669	0.468875	0.341528			Q9CQF9	0.246093	0.0536009
		Q7TNE1	0.258644	0.341943			Q921F2	0.237732	0.0538152
		Q71KT5	1.03433	0.342293			P05213	0.0738095	0.0539837
		Q91VE0	0.981184	0.343192			O08547	0.133534	0.0550868
		Q9JJL3	0.746234	0.343418			Q8VDW0	0.0211323	0.0551147
		Q9JIF7	0.455162	0.344105			Q9CQH3	0.179414	0.055137
		Q9DBL7	2.085	0.344739			Q80UM7	0.239911	0.0554924
		O88833	1.00251	0.344754			E9Q557	0.193202	0.0563958
		Q99LH1	0.177633	0.344815			Q6DFW4	0.208231	0.0570081
		Q7TQH0	0.160963	0.344917			Q8CAY6	0.0571445	0.0574245
		Q9D0F9	0.813154	0.345475			Q9CWX4	0.0640597	0.0577901
		P33267	1.82297	0.345655			Q8R2E9	0.0320325	0.0584653
		Q60931	1.05768	0.346312			Q8K273	0.0983422	0.0593055
		Q61234	0.880799	0.347249			Q8CIM7	0.233232	0.0599982
		P35564	1.10276	0.351237			Q99K28	0.0626527	0.0609681
		Q80SU7	0.635701	0.351612			Q9R190	1.51873	0.0610091
		Q9CZ42	0.822228	0.351994			O35488	0.116553	0.0610263
		Q99KU0	0.98057	0.352251			Q99PG0	0.302492	0.0612551
		P29595	0.374389	0.353828			P68134	0.0763909	0.0626583
		P62806	0.752056	0.354615			Q80W54	0.183929	0.0628446
		Q8BXQ2	0.544746	0.354973			Q80X80	0.123815	0.0645901
		Q80ZK0	0.155972	0.356585			Q78IK2	0.485635	0.0646375
		Q9D937	0.514583	0.35702			Q9CQC7	0.0720936	0.064916
		Q9D2G2	0.980277	0.359499			Q9DBG1	0.18705	0.0654348
		Q9D8T7	0.230647	0.360634			Q9DB20	0.0777951	0.0668627
		P17717	1.80456	0.360992			Q925N0	0.162958	0.0669721
		Q9DCY0	1.50764	0.361323			P47757	0.169624	0.0677551
		Q91WE6	0.336124	0.362281			P42669	0.163568	0.0683997
		Q9JHU4	0.438416	0.362659			Q9DCX8	0.450748	0.0686347
		Q91WS0	1.34189	0.362728			Q9D6Z1	0.42586	0.0696227
		Q8JZZ0	2.29381	0.36292			Q8BG51	0.111321	0.070247
		Q8C1E7	0.571869	0.364695			Q91WM6	0.206696	0.0702836
		Q68FF9	0.432774	0.36582			Q8JZU2	0.33789	0.0709356
		Q3T9X0	0.920724	0.366097			Q6ZPJ0	0.13089	0.0713409
		P97855	0.501771	0.366144			P83093	0.0403991	0.0723368
		P31649	0.546217	0.367246			Q6DYE8	0.0474072	0.0723639
		Q8R480	1.2324	0.367382			Q8BUE4	0.10541	0.0732237
		Q6GV12	0.129783	0.367641			P57746	0.103933	0.0736847
		Q9CRD0	1.07487	0.369647			Q99LC3	0.0746848	0.0742327
		Q5H8C4	0.358183	0.370343			Q8BMG8	0.0922436	0.0746988
		P04939	0.219594	0.370535			Q9D710	0.183074	0.0747471
		Q99JX7	0.638567	0.370733			P50285	0.235835	0.0748787
		E9QAM5	0.533112	0.371167			Q9CZX8	0.187678	0.0755501
		P47802	1.15904	0.371709			P62897	0.031876	0.0765362
		Q8CGB6	0.185484	0.372514			P58059	0.322321	0.0765533
		Q64339	1.14368	0.372715			Q8R0Y8	0.120046	0.0765673
		Q8BH79	0.452877	0.373569			Q9D6K5	0.274525	0.0769234
		A2ALW5	0.769198	0.375563			Q9DBW0	0.375276	0.0797793
		Q99J87	0.214857	0.375608			Q91YM4	0.309278	0.0801843
		Q8BI84	0.860746	0.375851			Q8JZX4	0.0200985	0.0815255
		Q921V5	0.893634	0.376862			Q9DCU6	0.41862	0.0833906
		Q7TPR4	0.231793	0.377674			Q8BYU6	0.0952384	0.0833918
		Q8K411	1.04558	0.378661			Q9CXZ1	0.0754419	0.083519
		Q9DBS1	1.08586	0.378742			Q8BG05	0.152888	0.0840556
		O88291	0.589784	0.379776			Q925I1	0.120047	0.0844701
		Q99LH2	0.942253	0.380807			Q8VC48	0.0550977	0.0853793
		Q5SFM8	0.203009	0.382298			Q922B1	0.0625011	0.085556
		Q7TND5	0.194828	0.382721			P13745	0.115182	0.0858631
		Q99LI2	0.700932	0.382833			P60766	0.0639539	0.0865628
		P15535	0.739852	0.383354			O70131	0.0501808	0.086937
		P03921	0.174856	0.383874			P35951	0.2692	0.0870749
		P68181	0.346276	0.38603			Q9WU79	0.105261	0.0875397
		O70503	1.30012	0.386503			Q8JZQ2	0.68424	0.0875826
		P32507	0.555425	0.387244			Q8BMA6	0.25151	0.088206
		Q9CY27	0.77021	0.388457			Q9DC70	0.456661	0.0883872
		Q8BX90	1.6275	0.389005			O09111	0.232442	0.0888748
		Q8BU03	0.504127	0.389039			Q8BGC4	0.0875837	0.0889317
		P0DN91	0.674512	0.389345			Q60931	0.33771	0.0892696
		Q99N94	0.632582	0.389605			Q9ER88	0.191556	0.0913966
		Q8R0W0	0.629314	0.389841			O35623	0.22479	0.0925382
		A2AIL4	0.747356	0.391235			Q99LC9	0.140305	0.0926113
		Q9JI13	0.365219	0.391407			P19783	0.573726	0.0927881
		Q71LX4	0.581325	0.391604			Q99JY0	0.0883748	0.093118
		Q64105	0.739201	0.392155			P40237	0.0760368	0.094353
		P61205	0.55511	0.392354			Q922B2	0.0349404	0.0944071
		O70570	0.843948	0.392523			Q31125	0.374635	0.0951821
		Q3UPL0	1.4317	0.392626			Q9CX98	0.0953351	0.0953658
		Q9EPL9	1.48043	0.393182			P35278	0.456843	0.0954672
		Q76KJ5	0.393343	0.393714			Q8R2L5	0.0468699	0.095754
		P26638	0.468598	0.394285			Q9CYN2	0.558511	0.0960445
		Q791V5	1.52833	0.394687			P14246	0.303528	0.0963256
		Q8BGA5	0.250859	0.395169			P97351	1.14002	0.0965665
		P52430	0.653815	0.396635			O35609	0.766555	0.0966746
		Q9Z0M5	0.571193	0.396915			P61979	0.172114	0.0970872
		Q921X9	1.00938	0.396945			Q99J94	0.0342958	0.0976187
		Q9Z103	0.285505	0.399186			Q8VDJ3	0.185133	0.0979602
		Q9D958	0.521346	0.400723			P61255	0.385169	0.0981312
		Q6ZWQ7	0.741711	0.400763			Q9D1H6	0.121976	0.0982237
		P63037	1.87275	0.40123			Q9D8P4	0.0818194	0.098396
		Q80UM7	1.20162	0.402893			Q61234	0.384022	0.0994558
		O09005	1.22421	0.403975			P46662	0.0150552	0.0998538
		Q62165	0.211144	0.406774			P48771	0.286471	0.100705
		P35762	0.426562	0.40731			Q61146	0.0295588	0.101668
		O08914	0.558727	0.408309			P35564	0.513102	0.10207
		Q9CQV4	0.513813	0.408768			Q8BGS1	0.237742	0.102073
		O70152	1.24279	0.40897			Q9DCJ5	0.102197	0.10253
		P14211	0.627378	0.409231			O70475	0.191603	0.103167
		O54734	1.23646	0.409235			P52196	0.131811	0.103308
		Q8CHS2	0.440962	0.411476			Q3USZ8	0.222229	0.103398
		Q4PZA2	0.814876	0.412362			Q8BW75	0.320054	0.103399
		Q8BHI7	1.69594	0.41363			P26638	0.0818322	0.104118
		Q8CHQ9	1.42756	0.41421			Q7TMF3	0.146459	0.104297
		Q64331	1.12001	0.414736			Q64464	1.17987	0.104732
		Q62448	0.370049	0.415512			E9Q6J5	0.221147	0.104954
		Q80W54	2.51205	0.420196			P42125	0.197425	0.105199
		Q9CQF9	1.27964	0.42041			P62751	0.34254	0.106157
		Q9QXZ6	1.07795	0.420932			Q8C522	0.172113	0.106344
		P53569	0.72189	0.422566			Q8R3L2	0.0977235	0.106898
		Q61586	1.98195	0.423391			Q99J56	0.182258	0.107215
		Q76M72	1.1727	0.423721			Q99N94	0.422896	0.108185
		Q8BT60	0.580439	0.424636			P10922	0.973197	0.108646
		P97450	0.280125	0.42559			Q8C3X8	0.200665	0.108868
		Q9DCI9	0.371674	0.425765			F6ZDS4	0.0444279	0.10909
		Q9D2C7	1.88296	0.426377			Q9D826	0.161053	0.10978
		P56395	0.471368	0.430522			P11725	0.144457	0.109863
		Q9DBE8	0.815264	0.43134			P50427	0.225386	0.112918
		Q9CS00	0.421764	0.431375			P00405	0.213228	0.113374
		Q8VCH6	1.9203	0.431725			Q9WVD5	0.15062	0.113707
		Q3TBW2	1.04624	0.432013			Q9CQQ7	0.478738	0.116852
		Q9JL15	0.236762	0.433423			Q9CY73	0.166954	0.117667
		Q8BJ71	0.557496	0.43384			Q9WUM5	0.263205	0.118
		P56593	1.28838	0.433959			Q9Z1P6	0.0465677	0.119336
		Q6X893	0.413439	0.435428			Q8VEG4	0.122256	0.120119
		B2RX12	1.28787	0.436132			Q8BHC4	0.32594	0.120412
		Q8VBT2	0.524268	0.436557			E9Q414	0.0539517	0.122895
		Q9D6K5	0.903214	0.436934			P70255	0.151539	0.124036
		Q8BGF9	0.350202	0.43732			Q91WK5	0.260752	0.1241
		Q9CXJ4	1.17792	0.438706			P27046	0.405293	0.124146
		Q8BRG8	0.168231	0.4388			Q9CRB3	0.0681615	0.124638
		P51612	0.76473	0.439317			Q8CFA2	0.065006	0.125388
		Q8VH51	1.16873	0.439644			Q6GQT6	0.162324	0.126572
		Q8K441	1.65691	0.440371			P33267	0.405163	0.127816
		O70585	0.61672	0.440853			Q9DC71	0.385938	0.127864
		Q9JKF1	0.603788	0.441611			Q5SWD9	0.23126	0.128016
		Q3TGW2	0.984005	0.441832			Q3UNX5	0.0444799	0.128989
		Q80X82	0.40495	0.442072			Q80U63	0.554779	0.130183
		Q6RHR9	0.586291	0.442131			O55022	1.03583	0.130733
		Q9Z329	1.82291	0.44279			P14206	0.696304	0.131592
		Q9D020	0.938135	0.443616			Q61164	0.0728158	0.131825
		Q9JLV1	0.793256	0.444422			P62855	0.31235	0.131914
		Q3TRM4	0.572628	0.445507			P60710	0.790697	0.13251
		Q9EP75	1.33051	0.446396			P56379	0.26419	0.132833
		P98192	2.70257	0.446865			Q9R1C7	0.201792	0.137065
		Q91YQ5	1.56172	0.450142			Q99MN9	0.0964251	0.137288
		P27046	1.20159	0.451724			Q923B6	0.29725	0.137388
		Q5HZI9	0.394656	0.452231			Q78KK3	0.219325	0.137978
		Q61387	0.799898	0.452468			Q8VI94	0.24348	0.138554
		Q09200	0.866536	0.453163			P63017	0.566206	0.138709
		Q9R1J0	0.810463	0.453947			Q61490	0.271997	0.138723
		Q61176	0.927599	0.454906			Q3U6U5	0.109501	0.139732
		G5E829	1.1578	0.45626			Q9JI13	0.230594	0.140975
		Q99JB8	0.541363	0.457138			Q9CQS2	0.180453	0.141421
		Q78KK3	1.14233	0.457344			Q9R099	1.488	0.142337
		Q9JI39	1.341	0.458107			P12970	0.981957	0.142667
		Q8BXA1	0.502907	0.459245			P34914	0.138937	0.143178
		O88428	0.35503	0.459984			P17225	0.174797	0.143606
		Q91WN4	1.07858	0.460491			Q9CQZ0	0.193692	0.144625
		Q9CQL4	1.23234	0.461175			P48678	0.482778	0.146142
		P51175	1.59823	0.462492			P35980	0.738815	0.147364
		Q8R1I1	0.783861	0.46281			Q80XL6	0.659027	0.147897
		Q91YP3	0.310349	0.463859			Q9CZP5	0.080835	0.148625
		Q6PD26	1.4683	0.464181			Q61391	0.216003	0.148952
		P40936	0.343067	0.465489			P11688	0.166929	0.149657
		Q8VCY6	0.443312	0.465686			P97863	0.270198	0.149824
		Q499X9	0.577026	0.467582			P17717	0.386118	0.150064
		Q3TKT4	0.69376	0.469764			O54734	0.486869	0.151468
		Q9D880	0.301342	0.470111			P21271	0.111015	0.152054
		Q61334	0.288892	0.471592			Q8BYL4	0.489237	0.153039
		Q3U0V1	1.28263	0.472375			Q9DBY1	0.07451	0.153406
		Q9CQB5	0.765961	0.472883			Q5F2F2	0.219275	0.153769
		Q61703	1.12725	0.473352			Q8CI78	0.296135	0.15617
		P26150	1.01659	0.473897			P59708	0.621659	0.156304
		O08709	0.817001	0.474741			Q8R2Y8	0.37196	0.156478
		Q9D517	0.874704	0.475582			Q8BXZ1	0.307023	0.156995
		P16546	0.924722	0.476465			O08573	0.725387	0.157173
		Q8BGS1	1.53821	0.476497			P51410	0.35639	0.158456
		Q99K23	0.310606	0.477036			P62892	0.452731	0.158849
		P10605	0.544388	0.477688			Q9D1I6	0.819405	0.159663
		Q91YJ5	1.34006	0.477809			P68181	0.0942934	0.160378
		Q9CR62	1.22177	0.480204			Q9QX47	0.100653	0.160481
		Q920A7	1.14467	0.480482			Q60930	0.382468	0.161119
		Q8R4H2	0.310602	0.480936			Q9CQV4	0.435851	0.161426
		P46978	1.5092	0.48169			Q99JR1	0.426189	0.161734
		Q6DIC0	0.769908	0.482055			A2A8U2	0.0684979	0.16182
		Q9WVK4	1.09006	0.483006			P62900	0.527195	0.162264
		E0CYR6	1.735	0.484243			P70280	0.0538977	0.162463
		Q80WS3	0.542674	0.485142			P24456	0.884945	0.16254
		P21958	2.70372	0.486448			Q9CQJ8	0.146256	0.16287
		P62259	0.218666	0.487156			P62242	0.532766	0.163075
		P70404	0.825127	0.491694			P06339	0.0690496	0.163115
		P35486	0.878698	0.491746			Q6PB93	0.105534	0.163468
		P56960	0.233193	0.495332			P62830	0.813224	0.163863
		Q9DCZ4	1.66451	0.496925			Q66GT5	0.460655	0.164533
		O70572	1.36497	0.497574			P62911	0.60144	0.164883
		Q9CYF5	0.306253	0.498109			Q91W90	0.102041	0.165175
		O55242	1.96871	0.498394			O35683	0.542659	0.16533
		P11531	1.75591	0.499084			Q505D7	0.343927	0.165804
		Q9WVD5	2.20254	0.499313			Q8C7X2	1.46571	0.166871
		Q8BPE4	0.860903	0.502324			Q91YJ5	0.429817	0.167081
		P97742	1.87012	0.504557			O70152	0.454072	0.167303
		Q8VDC0	1.21498	0.505041			Q8R4U6	0.312383	0.168529
		O88455	1.78296	0.50679			Q9JIK9	0.953308	0.169044
		Q8BXA5	0.890749	0.507574			P62852	0.919416	0.170486
		Q5SSK3	0.963527	0.50772			P62849	1.42176	0.171073
		P62897	0.906946	0.507777			O09106	0.326011	0.172223
		Q60932	1.0156	0.50858			Q99LF4	0.190749	0.17461
		Q9CQR4	0.88509	0.509337			P43274	3.37911	0.176273
		Q9QXY9	0.783737	0.510716			O35129	0.177325	0.177646
		P35951	0.695252	0.511371			O54909	0.305555	0.17809
		Q99PV0	1.39539	0.511635			Q9CWL8	0.0906676	0.179175
		Q61409	0.638724	0.513304			P41105	0.623673	0.180054
		Q9D404	0.321544	0.513913			O35286	0.856313	0.180564
		Q9WV70	0.387738	0.514083			Q61703	0.433064	0.182404
		Q8BPM0	0.366865	0.514597			Q01853	0.185757	0.182774
		E9PVA8	0.371255	0.514823			Q8BU88	0.596949	0.182862
		Q8BKT7	0.667601	0.517042			Q8CHQ9	0.28911	0.182998
		Q99JT1	0.84101	0.517803			Q9CW42	0.870925	0.183339
		Q8BX70	0.754595	0.520449			Q8VH51	0.565531	0.183446
		Q9QX47	0.25877	0.521586			Q6NS46	0.389201	0.184713
		F6ZDS4	0.836558	0.523462			O55242	0.192735	0.184713
		Q99J56	1.63844	0.523558			Q80X85	0.882201	0.185553
		Q9Z204	1.70661	0.523926			P13597	0.263452	0.185664
		Q8CGK3	1.00195	0.525036			Q8R0W0	0.755846	0.186823
		Q8K202	0.414648	0.525134			Q99MZ7	0.18712	0.187213
		Q8JZQ9	0.58578	0.52577			Q8K363	0.349889	0.187453
		Q9QYC7	1.09943	0.526651			Q64310	0.430347	0.187576
		P51658	1.00794	0.526691			Q60575	0.464932	0.18806
		Q6ZPE2	0.792643	0.526923			Q3V3R4	0.366828	0.188812
		Q8VCM5	0.720246	0.52776			P62702	1.46054	0.189691
		Q91V81	0.213289	0.528367			A2AR02	0.234466	0.189744
		Q8VHE0	1.23562	0.52919			Q61194	0.420584	0.18994
		Q8C2E4	0.289758	0.532359			Q91VR2	0.791163	0.190205
		Q61301	1.1257	0.534094			Q9D7A8	0.554706	0.190249
		P97449	0.964165	0.535285			Q9D773	0.889364	0.191237
		P14685	0.68357	0.535357			P62082	0.664356	0.191676
		P61979	1.86747	0.53543			P62717	0.566323	0.192762
		Q8CFI5	0.727737	0.537106			Q9DBL1	0.142732	0.19366
		Q91ZE0	0.94559	0.537576			P01029	0.639337	0.194541
		O54909	0.908104	0.538145			Q05117	0.422384	0.195327
		Q3UVK0	2.43971	0.540329			Q571F8	0.243152	0.1968
		Q8VE22	0.555024	0.542085			Q99N87	0.516323	0.19802
		O08808	0.828009	0.542249			P62267	1.02683	0.200563
		Q9D1N9	1.06029	0.542867			Q9DBM0	0.180036	0.201039
		Q8VDG7	1.14786	0.543042			Q9CPQ8	0.368769	0.201204
		Q9QYJ0	0.424913	0.543108			Q9Z0H1	0.195224	0.201572
		Q99NB9	1.05911	0.5435			Q9R0M6	0.156493	0.202198
		Q8BK63	1.30062	0.544738			Q8JZM0	0.195064	0.202327
		Q99P88	0.851089	0.544965			Q9JKB3	0.0705344	0.202544
		P51150	1.71655	0.545249			P35283	0.138741	0.203129
		P17563	0.627082	0.548705			Q3UGP8	0.0919312	0.203548
		P70302	1.32365	0.549094			P56391	0.350876	0.203749
		P62743	1.45252	0.55001			Q8C165	0.228249	0.203956
		Q91YI0	0.914527	0.550204			Q8BGA5	0.129224	0.204104
		Q8CI78	0.985975	0.550341			Q9DCY0	0.243817	0.204282
		Q9CQU3	0.945779	0.554159			Q8K2Y7	1.13931	0.204659
		Q7M6Y3	0.691553	0.554893			Q02780	0.360911	0.204932
		P43883	1.39916	0.555231			P43277	3.263	0.205146
		Q8BWP8	0.428305	0.555348			Q80X41	0.0838781	0.205698
		Q9DCJ5	1.60903	0.555739			Q04750	0.497425	0.205707
		Q9Z0G9	0.920761	0.557094			Q8R081	0.450118	0.206078
		Q61285	0.421461	0.557552			P49135	0.438471	0.206768
		Q8K4B0	0.539142	0.559588			P51881	1.38027	0.207116
		Q8BMP6	0.83621	0.561172			Q06890	0.475476	0.208098
		Q9CZU3	0.644882	0.561678			Q9CPR5	0.791042	0.20871
		P14869	2.78725	0.562488			P50544	0.181261	0.211086
		Q8R3F5	1.18149	0.564039			Q8BMS1	0.360862	0.21139
		Q8R2Y0	0.755372	0.564396			Q91ZS8	0.0467872	0.211587
		P62192	1.75084	0.564632			Q9D8E6	0.562345	0.212008
		Q9CR67	1.19922	0.566236			P62843	0.545173	0.213437
		Q91WK5	0.512134	0.566296			Q9JIM1	0.210002	0.213708
		Q61102	1.83332	0.568149			Q80WS3	0.155107	0.213861
		Q8C7V3	0.727255	0.569111			Q9CQ54	0.495939	0.213999
		P04627	0.859408	0.570566			Q9QZD8	0.298886	0.214305
		P61211	0.409935	0.571287			P97792	0.585509	0.214569
		Q8BZ98	0.426558	0.571837			Q9CRD0	0.554446	0.215196
		P45700	3.36486	0.573877			P01899	2.36389	0.215333
		Q99P30	0.610978	0.575501			P58021	0.319566	0.215542
		Q5IRJ6	0.830308	0.57657			Q99KU0	0.494217	0.215894
		Q64310	0.894356	0.578076			Q8CIW5	0.235409	0.218216
		Q3THS6	0.391203	0.578145			Q3URQ0	0.299586	0.218481
		Q9R0A0	1.26077	0.580212			Q61735	0.0491738	0.218559
		Q6P9Q6	1.2571	0.580357			P47915	0.716775	0.219642
		O88844	0.576743	0.582688			Q9D665	0.368307	0.219962
		O35609	1.84031	0.58354			Q921M4	0.304986	0.220548
		Q8C7H1	1.6429	0.583573			Q8BHB4	0.655771	0.220802
		Q5F285	0.72733	0.584559			Q99L43	0.417913	0.222773
		Q6QD59	0.348911	0.58458			Q9CQL6	0.446665	0.223475
		Q8VCH7	0.5286	0.58551			P11589	0.226339	0.223985
		Q62241	0.201889	0.587276			P70404	0.116285	0.224512
		O88441	0.471247	0.587323			Q91VR5	0.353746	0.224859
		Q5XJY4	0.564012	0.590939			Q9DCF9	0.543104	0.225509
		Q6P6M5	1.02935	0.591968			Q99M04	0.251122	0.226168
		O88587	0.769103	0.593583			Q8BGS7	0.287633	0.226271
		Q8K021	1.7375	0.594306			Q8BJM7	0.810494	0.226363
		Q9CWP6	0.814431	0.596468			Q9Z1M8	0.243163	0.227257
		Q3URQ0	0.625933	0.59928			P47911	1.88304	0.229126
		Q99MU3	0.365435	0.599952			P27659	0.518665	0.229432
		Q920R0	0.356338	0.604224			Q80XN0	0.424044	0.230838
		Q5SSI6	0.599839	0.605028			P14211	0.295616	0.231028
		O88746	1.17763	0.609083			P15864	0.656973	0.231117
		P70175	0.155869	0.6098			P34884	0.0903584	0.231428
		Q9JIZ0	0.941106	0.609967			P11679	1.20849	0.231902
		O88876	0.606325	0.611387			P25444	3.31629	0.232494
		P97494	0.810135	0.613636			P06802	0.202614	0.232886
		Q9JKR6	1.36983	0.615501			Q9CPY0	0.219544	0.233562
		Q61595	0.453315	0.618954			Q80ZK0	0.40893	0.233885
		Q9CZB0	1.52312	0.619635			Q6ZQ38	0.127401	0.237454
		Q3TDQ1	1.30463	0.619728			P16331	0.242017	0.237838
		Q9WTP7	1.19267	0.620933			Q921Y2	0.299329	0.237976
		P61804	1.35696	0.622761			Q6P3A8	0.177068	0.238272
		Q62417	0.80398	0.625148			Q9ES97	0.440866	0.23834
		Q9Z2G6	1.46213	0.626821			Q6ZWV3	1.25873	0.238612
		P06797	0.523759	0.627067			Q921V5	0.920011	0.239186
		O88451	1.11404	0.631897			Q9CPX7	1.02284	0.239501
		Q9Z2X1	1.12066	0.632972			Q9CQ75	0.158539	0.239578
		Q7TMF3	1.16526	0.633234			Q921G7	0.602412	0.239652
		Q5XKN4	1.07327	0.63328			P35700	0.358985	0.240554
		Q91YH5	1.42649	0.633508			P54071	0.241668	0.24091
		Q8BVE3	0.817238	0.633999			Q9EQI8	0.105988	0.240992
		P41233	0.786525	0.634641			Q8R1V4	0.513998	0.241228
		P06339	0.516766	0.635366			Q9CZM2	0.660687	0.24213
		P42225	0.225863	0.635686			Q9D8M4	0.853851	0.24423
		Q80W00	0.528028	0.640003			P42567	0.35919	0.245635
		Q8BH47	1.05999	0.641618			Q9EQQ2	0.635355	0.247753
		Q3UP75	2.01955	0.641677			Q9CR57	1.47705	0.248297
		Q9Z2A7	1.40688	0.642231			Q9ESX5	1.08241	0.25054
		P70372	0.703801	0.642726			Q9DBT9	0.51263	0.250636
		O55029	1.46528	0.645225			Q9DBL7	0.420611	0.252315
		Q9JI44	0.391818	0.646081			Q9D0F3	2.37905	0.253082
		Q9R1Q9	0.927581	0.647593			Q8BH24	0.735292	0.253737
		Q9EPU4	0.713584	0.648527			P09803	0.207053	0.254323
		Q80U93	1.10215	0.648712			O70439	0.470929	0.256342
		Q9R0A1	0.473574	0.649228			Q8VCW8	0.66792	0.25679
		Q80YD1	0.742492	0.649434			Q9D8T7	0.13984	0.257342
		Q9DC16	1.28916	0.64951			P84099	0.851138	0.257914
		Q8R2Y8	2.83184	0.651166			Q7TMM9	0.50528	0.258627
		Q924Z4	2.00086	0.653579			Q9WV68	2.59699	0.25994
		Q9CRA4	1.57054	0.653797			Q9DBG7	0.52164	0.263499
		Q8BKX1	0.845467	0.654598			P14901	0.316368	0.264639
		Q8BMF4	0.878077	0.654928			P62245	1.37468	0.264864
		Q8BYU6	0.756211	0.655038			P58252	0.330937	0.264901
		P36371	1.59893	0.655136			Q9DBB4	0.0816428	0.265111
		Q91V01	0.968571	0.656258			Q99N93	0.869097	0.265469
		P85094	0.303747	0.660839			O08600	0.167177	0.267168
		Q8CFI0	0.434968	0.663086			Q9CQZ6	0.842161	0.268101
		P53986	1.45416	0.663587			Q61235	0.485875	0.26875
		Q3U2U7	0.461829	0.664456			P0DN34	0.717424	0.268891
		Q8K440	0.918317	0.664896			Q6ZWN5	1.98153	0.269058
		Q9CXY9	1.65479	0.666139			Q921X9	0.180364	0.270316
		Q9DBG6	0.98407	0.666919			Q8BHI7	0.486821	0.27094
		Q8C4X2	0.723026	0.668326			Q9D1M7	1.04015	0.271601
		Q80X80	0.311449	0.670851			Q8BH47	0.244501	0.271981
		Q9CQW2	0.968924	0.670861			Q3UBX0	0.0953151	0.273346
		P80317	1.03314	0.672199			Q9D1B9	2.93734	0.273882
		Q8VBZ3	0.850517	0.674051			Q60932	0.446454	0.275233
		Q9CXR1	1.41853	0.674206			P98192	0.711027	0.276668
		Q99L45	0.551202	0.675309			Q5SSK3	0.840165	0.277695
		P06802	1.02014	0.679058			P08113	0.501591	0.278562
		Q6ZQ58	0.546116	0.680306			Q99KI0	0.271637	0.279246
		Q6PHZ2	0.782456	0.681575			Q9D172	0.221751	0.279636
		Q923B6	3.40483	0.681994			Q6DVA0	0.627273	0.282389
		P35576	1.03433	0.683891			Q62189	0.272076	0.2835
		Q08288	0.708546	0.683956			Q80UU9	0.325346	0.286627
		P59708	2.00373	0.686395			Q60738	0.241428	0.28693
		O35945	1.01855	0.689057			Q8BK08	1.11364	0.287997
		Q9CZ69	1.45724	0.689302			Q9Z0X1	0.517524	0.289501
		P60060	0.731352	0.6896			Q9CYV5	0.872211	0.291159
		Q91XT4	0.408901	0.689703			P51150	0.526093	0.293603
		Q9D172	0.652089	0.689896			Q91YK2	0.13993	0.297276
		O35114	0.859922	0.693064			Q6ZWV7	1.36345	0.303269
		Q99KF1	0.926166	0.694841			P70257	1.10173	0.303365
		Q497V5	0.458583	0.69681			P56135	1.04626	0.30348
		Q8BG21	0.775258	0.70154			Q8VCM5	0.357539	0.306069
		Q9QZ06	0.457413	0.70195			P52825	0.357277	0.307376
		Q9WTX6	0.809274	0.704696			Q8CAQ8	0.505638	0.308469
		Q8C522	0.444778	0.705876			Q80UG1	0.429785	0.309696
		Q811U4	0.877978	0.705954			Q9D2R6	0.602779	0.310259
		Q8BGX2	1.32842	0.709072			Q9JM96	0.262882	0.310268
		P39054	0.436352	0.710309			Q9QXT0	0.138192	0.31212
		P58742	0.997434	0.710342			Q9CQL4	0.552381	0.314582
		Q7TQK4	0.236701	0.712278			Q3TEA8	1.62595	0.314798
		Q3UGP8	0.747052	0.712636			P61358	1.4807	0.317177
		Q8BHB4	1.37987	0.713087			Q8CGC7	0.154848	0.318712
		Q64213	0.877089	0.715798			Q8R1S9	0.127124	0.320245
		Q99L43	0.945572	0.716767			Q3UKJ7	0.0705467	0.320729
		Q9R0M6	1.05818	0.716837			Q9QYC7	1.06977	0.321583
		O54950	0.872998	0.720811			O88822	0.343474	0.323112
		Q9R0Q3	1.116	0.721184			P14148	2.38329	0.323523
		Q6ZPJ0	2.30803	0.724024			Q91Y97	0.587624	0.324383
		Q9CYH2	0.813067	0.724101			P01887	1.26075	0.325033
		A2AR02	0.599436	0.727064			Q9QZQ8	3.65219	0.325334
		P53798	1.11389	0.730237			Q8BMI0	0.594522	0.326464
		Q99LF4	1.34284	0.731796			Q9CQ62	0.59612	0.326873
		P16331	0.972664	0.733455			P62075	0.641367	0.32689
		Q60520	0.860807	0.734007			Q9CQW9	1.13744	0.327002
		Q3U821	0.844738	0.734031			Q8R164	0.596449	0.327147
		Q6PGH1	0.468746	0.734417			P35486	0.397808	0.327931
		Q9CPQ3	0.791959	0.739068			Q03145	0.202802	0.328179
		Q9D0L4	1.45893	0.739561			Q9CPR4	1.3759	0.329235
		Q3U2A8	0.881442	0.744088			P13707	0.398301	0.331286
		Q8BH74	0.675976	0.747021			Q9DC69	1.38509	0.331721
		Q6ZQI3	1.48433	0.748789			Q9CY50	0.777907	0.332479
		A2ATU0	2.54271	0.749282			Q99L28	0.550085	0.332923
		Q62318	0.730639	0.749817			Q99LB7	1.02829	0.333655
		Q8C3X4	0.532858	0.75008			P62918	2.14947	0.334122
		Q80YR5	0.788649	0.750737			P62301	1.62207	0.33415
		P20852	3.59404	0.755003			B2RY56	0.332767	0.337315
		Q61696	1.78239	0.755028			Q8K3J1	0.375149	0.33985
		Q9CQN6	1.20808	0.756787			Q9D1Q6	0.324088	0.340273
		P68040	0.574931	0.757489			Q9QXS8	0.214771	0.340351
		P62331	0.910796	0.757818			Q9CR62	0.549836	0.340436
		Q9WU40	1.71578	0.757954			Q60597	0.339691	0.340651
		P13597	0.83976	0.758453			Q9CWX9	0.825423	0.34129
		Q9DCV4	0.833716	0.760774			Q9CQ91	0.699044	0.341556
		Q91VX9	0.82411	0.7618			O88986	0.534599	0.343194
		O35737	0.809297	0.761942			Q7TMV3	0.548949	0.343384
		Q5RKZ7	1.73908	0.762435			P11352	1.02845	0.345963
		Q91VC9	0.378755	0.76349			Q3THE2	0.433514	0.346028
		Q80TA1	0.671523	0.765625			P68372	0.842953	0.34813
		Q01405	0.653132	0.765933			Q9CZR8	0.235519	0.348342
		Q9QXS8	1.04322	0.767439			P05202	0.728	0.349998
		Q91Z53	0.977313	0.768259			Q8CG76	1.23445	0.350197
		Q9CQE8	1.10899	0.771775			P47964	0.377524	0.350777
		Q3UN02	0.894475	0.772122			Q8VHZ7	0.898281	0.353155
		O88792	0.848444	0.774859			Q9DCS3	0.868726	0.354401
		P35293	0.755594	0.775243			P62996	0.120486	0.35588
		Q6Q899	0.709922	0.776101			P09925	0.54155	0.356404
		Q8BH61	1.58214	0.77649			Q68FH0	0.412888	0.358773
		B2RXS4	1.02083	0.777101			Q8K2B3	0.823415	0.359587
		Q9Z1T1	0.713703	0.777409			P67871	0.173624	0.360086
		P53994	0.923144	0.781565			Q9QWV9	0.302293	0.361271
		Q9DBY1	0.808751	0.781953			Q7TPM9	0.181056	0.361765
		Q8VCB3	1.72892	0.785431			Q8C0N2	0.484767	0.363216
		Q9QXZ0	0.725635	0.787875			Q3UEG6	0.321238	0.364799
		Q8VI94	1.27321	0.788254			Q8CHS2	0.652542	0.365009
		Q9D1M0	0.333709	0.792398			Q9JHS4	0.266543	0.366412
		Q6PCM2	0.636188	0.793105			Q9CQA3	0.613521	0.367708
		Q9CRB3	0.999156	0.794232			Q9CPY1	0.578787	0.371032
		Q640M1	0.474913	0.794327			Q9CQV5	0.760283	0.371416
		Q99P72	1.3576	0.794577			P99028	0.404039	0.375635
		Q8VDI9	0.701246	0.798488			P11438	0.189174	0.378118
		Q9EP96	1.20498	0.798861			Q8C407	0.257986	0.378359
		Q8K2C9	1.30634	0.799037			Q921L3	1.32156	0.378967
		Q8C0N2	1.34838	0.799436			P14131	1.54044	0.379408
		Q80UP8	0.606969	0.802786			Q922Q9	1.12093	0.379438
		Q9WTK3	1.40178	0.803967			Q08288	0.212011	0.387684
		Q62264	1.06246	0.804341			Q9DCT2	0.298917	0.387892
		Q9CY50	1.45273	0.804516			P54869	0.898286	0.388896
		Q8VCF1	0.718562	0.805489			Q921I1	0.491059	0.389191
		Q9D0R8	0.567879	0.806326			Q3TBW2	0.785957	0.39131
		Q3V3R4	1.01209	0.808499			Q9D7Z3	0.335387	0.392276
		Q78XF5	0.611413	0.809861			P21958	0.613676	0.395637
		P11983	0.691941	0.811321			P16254	1.2609	0.396456
		Q5SWD9	0.307464	0.812884			P17563	0.905184	0.398774
		Q9CZP5	0.631355	0.815221			O09167	2.04782	0.398895
		P00405	1.36825	0.815297			P43024	0.545093	0.399099
		Q9D819	0.936545	0.818393			Q69ZK0	0.224915	0.400735
		Q9DC48	1.19747	0.819618			Q8QZT1	1.48981	0.401237
		Q9WVR4	0.818372	0.825204			Q9DB77	0.698773	0.402097
		Q3TJ91	0.851165	0.825205			O35386	1.01385	0.404711
		Q8C7V8	0.480252	0.826319			P03930	0.327098	0.40844
		Q8CFJ7	0.609181	0.827278			Q9Z1Q2	0.24952	0.412031
		Q6ZQ89	0.682772	0.83486			Q922R8	1.19619	0.412107
		Q8VBT0	1.47357	0.836559			Q8BGX2	0.425436	0.412565
		P42925	2.04424	0.837541			Q921H8	0.747162	0.414705
		Q69ZQ1	0.852702	0.837898			P09103	1.69751	0.417654
		A2A974	0.884804	0.838967			Q99LB2	1.10007	0.41994
		Q8BWS5	1.16972	0.839721			Q7TQK4	0.0863869	0.420785
		Q9Z0K8	0.464245	0.84083			Q9ET30	1.05617	0.429446
		Q8C0L0	0.95112	0.843649			Q8CHT0	1.1574	0.429864
		Q5SUF2	0.939949	0.847377			O35737	0.857686	0.430637
[truncated: 271 more rows]

## Sheet: Fig. 3
	Fig. 3a	Oxygen consumption rate (OCR) and extracellular acidification rate (ECAR) analysis. Mouse.
		OCR (pmol/min/au)							ECAR (mpH/min/au)
	Non infected	95.33	134.18	96.94	143.38	134.52	144.77		1.99	5.94	4.69	7.47	5.62	6.33
	Spike	140.94	147.39	140.74	223.75	127.42	179.19		7.41	8.53	8.32	11.6	12.18	9.84
	Control	82.66	118.52	123.13	91.16	132.75	112.37	160.06	5.18	4.89	6.82	4.74	3.07	5.47	7.39
	Fig. 3b	Oxygen consumption rate (OCR) and extracellular acidification rate (ECAR) analysis. Human.
		OCR (pmol/min/au)						ECAR (mpH/min/au)
	Non infected	26.74	20.81	22.68	23.85	25.53		6.6	5.38	5.77	5.57	5.03
	Spike	48.7	37.79	39.37	44.52	37.3	40.46	9.69	8.34	9.42	8.7	7.3	5.5
	Control	33.71	24.66	25.93	8.78			5.96	5.65	4.97	4.52
	Fig. 3c	Phospho-AMPKa (T172) protein/b-actin expression.
		Mouse			Human
	Non infected	1.00988	0.925317	1.0648	0.985674	1.01002	1.0043
	Spike	1.3791	1.19154	1.52906	1.34472	1.41526	1.41868
	Control	1.19972	1.10348	0.773128	0.932376	0.814167	0.581158
	Fig. 3d	Relative MitoSOX fluorescence.
		Mouse			Human
	Non infected	1.22911	0.954917	0.815973	1.15267	0.222283	1.62505
	Spike	21.8188	43.8299	32.1104	10.2757	14.4488	9.56381
	Control	1.00896	0.845643	2.72301	1.32299	1.1934	1.19246
	Fig. 3e	Extracellular ATP concentration (nM).
		Mouse				Human
	Non infected	6.56607	6.93542	5.35054	10.1177	17.646	17.2234	18.6054	26.4252
	Spike	23.1284	25.0282	15.5663	21.241	52.1505	40.366	42.0262	44.7189
	Control	8.25513	9.85382	7.70264	11.7466	16.8998	17.0332	19.6259	17.1833
	Fig. 3g	Extracellular lactate concentration (nM).
		Mouse				Human
	Non infected	1.97028	2.04973	1.93177	1.77225	5.32167	3.99667	5.36333	5.62167
	Spike	3.06793	3.11145	3.09371	3.09103	5.79333	6.39	6.19333	6.22167
	Control	1.75163	2.54693	2.52949	1.99757	5.05	5.02833	5.765	5.05
	Fig. 3h	Intracellular glucose concentration (mM).
		Mouse				Human
	Non infected	9.87936	17.9822	13.0722	13.9284	11.9242	12.2225	12.0636	12.0701
	Spike	6.24345	9.23204	7.92194	7.79914	9.15575	9.56221	8.89359	9.20385
	Control	11.5439	13.4594	12.092	12.3651	11.8859	12.1768	10.207	11.4232

## Sheet: Fig. 4
	Fig. 4a	ANG(1-7) concentration (uM).
		Human
	Non infected	149.054	99.1892	114.595	124.122	106.892
	Spike	94.8649	18.6486	104.189	56.7568	99.527
	Control	126.486	148.784	143.243	134.865	146.014
	Fig. 4b	Percentage of infection.
	[A779] (uM)	Percentage of infection (mouse)
	Non-infected, 0 uM	0.47	0.21	0	0
	Control, 0 uM	0	0	0.23
	Control, 0.1 uM	0.34	0	1
	Control, 1 uM	0	0	0.92
	Control, 10 uM	0	0	0
	Spike, 0 uM	3.54	3.39	4.11
	Spike, 0.1 uM	5.13	5.01	5.01
	Spike, 1 uM	3.74	4.48	4.93
	Spike, 10 uM	9.09	2.81	3.7
	Fig. 4c	Percentage of infection after treatment with different concentrations of A779 (uM) or control.
		Percentage of infection (human)
	Non-infected, 0 uM	0.15	0.16	0.16
	Control, 0 uM	0.21	0.1	0.1
	Control, 0.1 uM	0.14	0.17	0.082
	Control, 1 uM	0.23	0.19	0.57
	Control, 10 uM	0.088	0.18	0.31
	Spike, 0 uM	14.3	15.3	14.8
	Spike, 0.1 uM	19.5	14.5	15.4
	Spike, 1 uM	22.2	20.3	16.5
	Spike, 10 uM	25.9	32.3	31.1
	Fig. 4d	Relative MitoSOX fluorescence.
		Mouse			Human
	Control	0.977778	0.78913	1.23309	1.18099	1.04198	0.777033
	Control + A779	3.18836	2.62155	5.7768	1.34408	0.899694	1.65704
	Spike	31.4865	23.9862	23.1468	12.2586	11.383	15.6505
	Spike + A779	37.8692	37.6821	47.8842	18.1364	16.8247	21.2922
	Fig. 4e	Relative MitoSOX fluorescence.
		Mouse				Human
	Control	13.1134	9.76666	11.2448	11.375	24.9828	20.9682	20.0708	13.9782
	Control + A779	16.5	13.9349	18.2258	16.2202	26.9192	28.0999	21.8184	20.2125
	Spike	25.0271	27.828	25.6256	16.5522	36.9782	39.7412	41.3706	38.0409
	Spike + A779	36.7801	36.1329	32.19	32.5136	48.1009	42.3625	37.4033	39.2453

## Sheet: Fig. 5
	Fig. 5a	Protein expression.
		ACE2			NRP1
	Control 6h	0.925534	1.10449	0.969977	0.99401	1.04339	0.9626
	MCD 6h	1.50567	1.52423	1.11487	1.35174	1.40479	1.18405
	Control 24h	1.39779	1.46247	1.40003	2.97847	3.13466	2.8601
	MCD 24h	2.47342	2.06198	2.19999	4.11533	4.15917	4.37472
	Fig. 5b	Protein expression.
		ACE2			NRP1
	Control 6h	0.968168	1.09223	0.939602	0.732677	1.15354	1.11378
	Metformin 6h	0.73618	0.897492	0.991621	1.04114	0.981406	1.10277
	Control 24h	1.36083	1.34872	1.06046	1.61547	1.26786	1.34688
	Metformin 24h	0.467611	0.679729	0.542509	0.356976	0.520397	0.368138
	Fig. 5c	Protein expression/b-actin expression.
		ACE2			NRP1
	0% FBS	0.858727	1.15655	0.984723	1.01479	0.947891	1.03732
	MCD	1.78914	1.94586	1.52547	1.26636	1.40913	1.20816
	MCD + Metformin	1.32509	1.03662	0.537072	0.87818	0.890322	1.16859
	Fig. 5d	Relative percentage of infection.
		WT			hACE2						Human
	Non infected	0.164221	0.0803634	0.0943396	0.230608	0.234102	0.199161	0.22362	0.202655	0.167715	0.18
	Spike	0.185185	0.199161	0.059399	0.863033	1.22642	0.824598	0.856045	1.22991		0.992308	1.22308	0.784615
	Spike + MCD	0.139762	0.314465	0	10.2725	10.4472	9.78337	8.07128	10.3075		1.68461	1.29231	1.24615
	Spike + MCD + Metformin	0.0908456	0.160727	0.454228	8.45563	8.21104	7.09294	7.19776	8.56045		0.992308	0.876923	0.715385
	Fig. 5e	ANG(1-7) concentration (uM).
		Human
	Spike	114.257	92.4325	95.2703	109.932	102.973
	Spike (MCD)	120.405	125.676	121.216	123.446	120.811
	Spike (MCD + Metformin)	109.797	114.595	119.527	114.662	110.068

## Sheet: Supp Fig. 1
	Supp Fig. 1a	Protein expression/b-actin expression.
		ACE2			NRP1
	Non infected	1.08525	0.864761	1.04999	1.06763	0.956835	0.975534
	Spike	0.708855	0.6688	0.675917	1.13405	1.97305	1.20254
	Control	0.972388	0.950007	0.834877	0.755058	1.69888	0.818987
	Supp Fig. 1b	.Protein expression/b-actin expression
		ACE2			NRP1
	Non infected	0.753516	1.23722	1.00927	1.01721	0.900047	1.08274
	Spike	0.89803	0.985466	1.05731	1.71841	1.24509	1.27444
	Control	0.965711	0.832814	0.591635	1.08672	0.893596	0.667993
	Supp Fig. 1c	Caspase-3 activity (RFU/protein).
		Mouse				Human
	Non infected	0.282563	0.397938	0.389156		8.05631	8.54116	8.21266	7.38153
	Spike	0.528844	0.624375	0.624031	0.540563	8.47372	9.52756	8.78828	9.24947
	Control	0.384188	0.415438	0.428344	0.427781	7.78066	7.628	7.25566

## Sheet: Supp Fig. 2
	Supp Fig. 2a	hACE2 (+) vs. hACE2 (-)		WT (+) vs. WT (-)
	Pathway	Number of proteins	P-value (-log10)	Number of proteins	P-value (-log10)
	Ribosome	13	9.76582
	Coronavirus disease - COVID-19	9	4.23722
	Metabolic pathways			12	2.80218
	Carbon metabolism			4	2.40538
	Chemical carcinogenesis - DNA adducts			3	1.6799
	Pyruvate metabolism			3	2.21814
	Glycolysis / Gluconeogenesis			3	1.86567

## Sheet: Supp. Fig. 3
	Supp Fig. 3c	Intracellular ATP concentration (uM).
		Mouse				Human
	Non infected	139.321	146.931	160.033	161.818	267.869	334.875	290.197	295.079
	Spike	148.493	142.128	136.613		233.065	327.633	326.813	208.494
	Control	133.872	146.156	160.231	143.15	329.716	310.258	329.743	275.287

## Sheet: Supp. Fig. 4
	Supp Fig. 4a	RNA expression.
	Gene	Non infected				Spike				Control
	Human ACE2	107.719	131.085	83.6705	77.5247	127.335	166.278	187.127	160.777	114.195	129.582	101.789	111.213
	Nrp-1	101.96	114.664	90.7241	92.6521	162.29	330.204	280.547	215.468	136.228	99.879	125.446	90.2654
	Tmprss2	126.686	104.341	73.4499	95.5228	127.514	237.021	262.866	211.024	155.535	80.8018	76.8754	66.331
	Glut1	104.494	99.6882	75.5951	120.222	46.0236	81.8119	91.6754	80.2258	121.978	106.75	91.4502	78.8182
	Glut2	135.011	112.503	65.5987	86.8877	103.389	158.289	143.572	94.395	78.5528	101.593	88.7351	59.8867
	Hk2	130.209	82.3698	86.5711	100.85	74.7023	213.332	96.3988	141.234	204.548	95.9101	81.4514	79.4555
	G6pd	131.972	134.033	89.4606	44.5346	715.801	2132.94	333.471	963.54	132.456	248.204	84.9604	64.2022
	Pklr	87.4471	123.082	101.922	87.5491	79.1706	178.499	218.055	202.673	112.424	91.5834	106.203	72.0019
	Pkm2	92.6777	93.0837	73.9616	140.277	49.8304	111.28	94.9294	98.6494	171.587	102.951	107.764	80.5317
	Pfkl	106.407	80.5686	101.761	111.263	133.236	349.927	208.109	210.18	158.423	101.484	95.1187	100.439
	Ldha	99.4844	93.1086	118.115	89.2924	151.742	421.238	247.218	327.604	156.452	65.0119	96.2127	82.7623
	Ldhb	127.866	97.4992	82.5761	92.0587	355.89	658.812	456.83	440.046	304.919	87.5761	135.374	91.4451
	Gls1	85.4818	92.5599	112.42	109.538	27.1806	35.218	52.9578	51.6646	151.584	97.5911	98.7095	126.251
	Gls2	110.866	99.5746	102.629	86.9302	166.636	441.887	569.514	440.208	75.2764	137.388	95.9175	72.4236
	Glul	95.8671	108.034	91.635	104.464	122.336	333.369	311.154	243.087	110.591	70.0513	78.4832	70.5644
	Fth	68.8878	112.673	116.311	102.128	72.1063	107.467	148.43	140.499	148.232	142.504	104.821	120.084
	Ftl	108.762	65.5605	109.886	115.791	31.8431	43.5566	54.3605	69.5865	103.63	127.234	79.3622	85.2963
	Trfc1	111.414	104.87	73.6659	110.05	154.247	139.845	212.541	167.394	124.937	82.2968	76.9576	90.1341
	Trfc2	105.016	105.824	95.492	93.6679	194	157.525	235.081	190.971	98.1796	73.0705	72.8693	54.0853
	Tnf	120.745	118.499	134.759	25.9969	931.612	1684.79	1409.97	1322.13	566.036	171.954	133.411	64.5388
	Il-6	146.567	27.8828	67.8169	157.733	1527.57	1785.52	1420.41	1128.35	135.88	241.165	190	180
	Supp Fig. 4b	RNA expression.
	Gene	Non infected				Spike				Control
	ACE2	135.97	85.503	78.3296	100.197	96.2679	233.683	200.396	158.287	110.639	92.5571	83.0102	91.9732
	NRP-1	100.344	105.803	91.7306	102.122	132.353	125.043	128.501	123.499	104.432	103.234	113.883	106.967
	TMPRSS2	103.885	92.2222	107.147	96.7458	120.862	167.234	148.41	126.143	109.785	103.783	112.795	124.92
	GLUT1	100	120.045	91.2205	88.7343	103.598	94.9437	114.187	121.172	114.78	117.099	98.417	119.351
	GLUT2	100	112.393	93.8444	93.7625	115.086	154.611	148.533	134.289	105.918	120.613	126.385	113.472
	HK2	100	100.052	99.7316	100.217	110.486	98.1472	97.8204	142.031	108.201	101.009	105.843	100.995
	G6PD	100	98.9088	94.9112	106.18	106.3	101.482	112.42	129.493	108.531	115.295	95.586	117.043
	PKLR	132.898	103.386	81.8067	114.807	119.936	123.982	134.952	114.95	116.454	78.0159	134.488	129.643
	PKM2	100	98.9088	94.9112	106.18	106.3	101.482	112.42	129.493	108.531	115.295	95.586	117.043
	PFKL	92.0349	80.8531	98.9554	101.045	112.96	113.935	138.392	112.868	103.61	102.008	113.662	104.205
	LDHA	80.1898	95.512	96.3112	108.177	85.7851	83.2159	111.204	83.9851	117.007	75.4751	103.997	92.7888
	LDHB	88.247	110.911	90.4471	98.6422	124.631	119.476	132.12	130.047	98.5253	109.374	104.061	107.607
	GLS1	111.769	104.681	88.12	103.655	96.5773	73.2493	61.7868	64.0093	87.5235	63.0918	66.5659	72.8683
	GLS2	100.655	92.1946	96.8959	106.679	91.677	67.8002	87.2616	63.8042	123.302	94.3596	81.1175	74.7336
	GLUL	92.5665	99.5468	77.1536	126.79	172.11	104.544	88.1652	76.5996	66.771	79	61.6364	67.2345
	FTH	100	117.799	75.7816	106.419	102.652	117.458	127.382	153.213	96.7238	92.3759	100.025	103.207
	FTL	194.782	158.904	105.305	94.6947	84.4457	94.7155	75.2667	109.929	109.41	123.71	146.798	104.579
	TRFC1	100	108.07	89.8802	102.05	106.82	150.988	140	124.007	103.244	90.4839	91.9205	138.367
	TRFC2	100	111.179	86.0193	113.981	87.8617	99.5288	95.2186	86.1172	97.7909	111.608	90.108	93.7023
	TNF	104.007	75.2644	76.2717	148.464	215.672	211.539	176.143	195.706	143.426	124.907	164.371	149.026
	IL-6	100	130.395	75.1384	94.4666	108.049	53.4437	82.2754	146.073	71.7654	106.466	97.001	83.873

## Sheet: Supp. Fig. 5
	Supp Fig. 5a
		Labelled glucose/total glucose (%)			Labelled citrate/total citrate (%)			Labelled succinate/total succinate (%)			Labelled fumarate/total fumarate (%)			Labelled malate/total malate (%)			Labelled glutamate/total glutamate (%)			Labelled glutamine/total glutamine (%)
	Non infected	96.2	98.3	95.6	9.2	10	7.6	15.0816	15.383	12.524	11.5279	13.2451	10.5185	12.3	13.4	11.2	8.9	9.7	7.4	1	1.8	1.5
	Spike	94.5	96.7	88.3	19.8	23.3	20.5	17.4999	15.0296	19.1059	21.9715	26.1526	19.5466	21.7	25.4	20.7	15.3	18.4	18.9	6.3	6.4	6.3
	RBD	87.2	87.8	94	12.1	14.2	14.3	14.5863	20.564	18.7491	15.2599	16.2338	13.6264	14.5	16.6	15.6	10	12.9	11.6	2	1.1	2.5
	Supp Fig. 5b
		Labelled glucose/total glucose (%)
		m+6
	Non infected	96.2	98.3	95.6
	Spike	94.5	96.7	88.3
	RBD	87.2	87.8	94
		Labelled citrate/total citrate (%)
		m+1			m+2			m+3			m+4			m+5
	Non infected	1.9	1.3	0	4.7	5.7	4.2	9.2	10	7.6	9.2	10	7.6	9.2	10	7.6
	Spike	4.3	5.5	4.9	12.2	14.6	12.8	19	22.3	19.4	19.8	23.3	20.2	19.8	23.3	20.2
	RBD	2.4	3.6	3	7.7	8.3	8.5	12.1	13.5	13.4	12.1	14.2	14.3	12.1	14.2	14.3
		Labelled succinate/total succinate (%)
		m+1			m+2			m+3
	Non infected	4.6	2.5	1.6	5.5	7	5.2	15.0816	15.383	12.524
	Spike	1.3	1.8	2.2	6.2	8.8	6.4	17.4999	15.0296	19.1059
	RBD	2.7		4.7	8	7	11.3	14.5863	20.564	18.7491
		Labelled fumarate/total fumarate (%)
		m+1			m+2			m+3			m+4
	Non infected	2.2	2	1.9	5.5	6.8	5.5	11.5	12.4	10.5		13.2451
	Spike	5.4	7.1	5.5	12.7	16	11.6	21.3	25	18.6	21.9715	26.1526	19.5466
	RBD	2.8	5.7	3	8.3	10.8	8	14.3	16.2	13.6		15.2599
		Labelled malate/total malate (%)
		m+1			m+2			m+3			m+4
	Non infected	2.5	2.9	2.1	6.7	7.6	6	12	13.3	11.1	12.3	13.4	11.2
	Spike	5.2	6.9	5.3	13.5	16.3	13.1	21.2	24.8	20.1	21.7	25.4	20.7
	RBD	3.1	3.8	3.4	8.6	9.9	9.1	14.1	16.2	15.3	14.5	16.6	15.6
		Labelled glutamate/total glutamate (%)
		m+1			m+2			m+3
	Non infected	2.4	2.2	1.3	6.1	6.8	4.3	8.9	9.7	7.4
	Spike	3.6	5.1	4.8	11.4	14.2	13.6	15.3	18.4	18.9
	RBD	2.5	3.6	3.1	7.3	10	8.4	10	12.9	11.6
		Labelled glutamine/total glutamine (%)
		m+1			m+2			m+3
	Non infected	0	0	0.1	1	1.8	1.5	0
	Spike	1.3	0.8	0.9	4.8	5.3	5.4	6.3	6.4	6.3
	RBD	0.5	0.1	0.5	2	1.1	2.5	0
	Supp Fig. 5c
		Ratio citrate 13C1/glucose 13C6			Ratio citrate 13C2/glucose 13C6			Ratio citrate 13C3/glucose 13C6
	Non infected	1.02825	0.556936	0.00321475	1.58625	1.96474	2.21927	2.7852	2.16669	1.9852
	Spike	1.78044	3.53624	2.78258	3.67388	6.81074	5.14988	3.7678	7.00505	5.12859
	RBD	1.56565	2.10483	1.53547	3.81488	3.0028	3.11653	3.47825	3.71991	3.10268

[truncated: 2 more sheets: Supp. Fig. 6, Supp. Fig. 7]
